# Supplementary material for: Integrated Proteomic and Transcriptomic Analysis of Gonads Reveal Disruption of Germ Cell Proliferation and Division, and Energy Storage in Glycogen in Sterile Triploid Pacific Oysters (Crassostrea gigas)
Source: Cells. 2021 Oct 5;10(10):2668. doi: 10.3390/cells10102668 (PMC8534442; doi:10.3390/cells10102668)
Supplement: Supplementary file 1 [file cells-10-02668-s001.zip]

Archive with 7 entries (7 files):
- Supplementary Figures.pdf
- Supplementary Table S1..xls
- Supplementary Table S2..xls
- Supplementary Table S3..xlsx
- Supplementary Table S4..xlsx
- Supplementary Table S5..pdf
- Supplementary Table S6..pdf
