# Supplementary material for: Integrated Proteomic and Transcriptomic Analysis of Gonads Reveal Disruption of Germ Cell Proliferation and Division, and Energy Storage in Glycogen in Sterile Triploid Pacific Oysters (Crassostrea gigas)
Source: Cells. 2021 Oct 5;10(10):2668. doi: 10.3390/cells10102668 (PMC8534442; doi:10.3390/cells10102668)
Supplement: Supplementary file 1 [file cells-10-02668-s001.zip › Supplementary Table S1..xls]

protein_id	group_id	Qvalue	F-3na-1	F-3na-2	F-3na-3	F-3nb-1	F-3nb-2	F-3nb-3	M-3na-1	M-3na-2	M-3na-3	M-3nb-1	M-3nb-2	M-3nb-3	F-2n-1	F-2n-2	F-2n-3	M-2n-1	M-2n-2	M-2n-3	Symbol	Description
evm.TU.Scaf1.10	evm.TU.Scaf1.10	0.000397998	1128826.875	Filtered	Filtered	8821588	Filtered	5239483	238188.5156	Filtered	Filtered	562734.125	Filtered	13904924	Filtered	291789.7813	Filtered	Filtered	832167.5	1322720.75	--	uncharacterized protein LOC105338195 isoform X2 [Crassostrea gigas]
evm.TU.Scaf1.1003	evm.TU.Scaf1.1003	0.000375198	3579592.75	6396962	6592888.5	5975360	10601239	18215404	3379801.75	2461241.25	3898482.5	8347768.5	9020260	13215633	9884932	7031245	6327142	10244908	2738950.25	4675005	GSTK1	Glutathione S-transferase kappa 1 [Crassostrea gigas]
evm.TU.Scaf1.1005	evm.TU.Scaf1.1005	0.000201517	7576076	935562.0625	2527805.5	5233903	12938818	1115484.25	1480756	1720472.25	703908.4375	661338.6875	997442.5	1159602.625	352634.6875	393005.5938	282532.9063	Filtered	669068.3125	1026847.063	--	hypothetical protein CGI_10022294 [Crassostrea gigas]
evm.TU.Scaf1.1016	evm.TU.Scaf1.1016	0.0006044	Filtered	230562.2188	1958404	747849.5	746248.3125	590401.375	109146.875	Filtered	299926.0938	853620.9375	2226046.25	1167880.875	Filtered	Filtered	Filtered	Filtered	281575.0938	Filtered	NF2	merlin-like isoform X1 [Crassostrea gigas]
evm.TU.Scaf1.1017	evm.TU.Scaf1.1017	0.000299056	4523875.5	9758143	6481173	6717328.5	3321726.75	13381278	8974268	11291578	11092885	4977459.5	3122128.75	17665594	4953253	7413757.5	6272414.5	23157198	11926766	9233242	RPA1	-
evm.TU.Scaf1.102	evm.TU.Scaf1.102	0.00055953	Filtered	Filtered	Filtered	Filtered	Filtered	Filtered	6388681	2416691	5372668	Filtered	Filtered	Filtered	Filtered	Filtered	Filtered	Filtered	1996563.625	2408964.5	--	uncharacterized protein LOC105345697 [Crassostrea gigas]
evm.TU.Scaf1.1026	evm.TU.Scaf1.1026	0.001044815	Filtered	Filtered	99666.38281	76849.71875	298798.75	374164.25	315148.75	247057.375	444292.375	100951.5469	268881.6875	Filtered	157838.9063	Filtered	Filtered	Filtered	Filtered	Filtered	Kctd7	BTB/POZ domain-containing protein KCTD7-like [Crassostrea gigas]
evm.TU.Scaf1.1027	evm.TU.Scaf1.1027	0.000363582	2152988.5	3221633.25	3182071.5	24390750	2152307.75	32920028	2112189.25	1723164	1898256.5	2804957.25	3283317.5	13629983	1698677.125	5479562	5050270.5	5982182.5	7572840	4155972.5	NIF3L1	putative GTP cyclohydrolase 1 type 2 NIF3L1 [Crassostrea gigas]
evm.TU.Scaf1.1030	evm.TU.Scaf1.1030	0.000501191	5475635	4302791	2175066	94767.96875	2530163.5	330059.625	3464467.5	2008959.125	3416630.5	3446408.5	4053988	4753354	4846786	4027397.25	3580645.75	22095392	13124820	16982974	Gcsh	glycine cleavage system protein H [Crassostrea gigas]
evm.TU.Scaf1.1038	evm.TU.Scaf1.1038;evm.TU.Scaf2.1383	0.002681444	Filtered	Filtered	57105.35156	Filtered	Filtered	Filtered	816345.5	919983.4375	1056331.125	Filtered	Filtered	Filtered	Filtered	Filtered	Filtered	Filtered	67845.29688	91641.89844	VPS4	vacuolar protein sorting-associated protein 4-like [Crassostrea gigas]
evm.TU.Scaf2.1383	evm.TU.Scaf1.1038;evm.TU.Scaf2.1383	0.002681444	Filtered	Filtered	57105.35156	Filtered	Filtered	Filtered	816345.5	919983.4375	1056331.125	Filtered	Filtered	Filtered	Filtered	Filtered	Filtered	Filtered	67845.29688	91641.89844	VPS4	Vacuolar protein sorting-associated protein 4, partial [Crassostrea gigas]
evm.TU.Scaf1.1039	evm.TU.Scaf1.1039;evm.TU.Scaf2.1382	0.00051663	601635.375	1890666	98383.19531	2157453.5	1	Filtered	1639619.875	444881.9063	1296754	835767.375	Filtered	Filtered	2812071	1747066	1620788.375	Filtered	2316231.25	6959024.5	Pdcd10	programmed cell death protein 10-like isoform X1 [Crassostrea gigas]
evm.TU.Scaf2.1382	evm.TU.Scaf1.1039;evm.TU.Scaf2.1382	0.00051663	601635.375	1890666	98383.19531	2157453.5	1	Filtered	1639619.875	444881.9063	1296754	835767.375	Filtered	Filtered	2812071	1747066	1620788.375	Filtered	2316231.25	6959024.5	Pdcd10	programmed cell death protein 10-like isoform X2 [Crassostrea gigas]
evm.TU.Scaf1.104	evm.TU.Scaf1.104	9.75E-05	429370.9375	1353259.75	763953.6875	263608.4063	Filtered	Filtered	1005672.688	1392169.875	1619997.75	2294835.25	961922.875	Filtered	Filtered	747109.875	1518557.5	Filtered	785721.375	7570732.5	CHD5	-
evm.TU.Scaf1.1040	evm.TU.Scaf1.1040;evm.TU.Scaf2.1381	0.000554492	Filtered	393920.9688	Filtered	Filtered	3445193.25	Filtered	716062.1875	774716.6875	781397.25	378318.625	Filtered	Filtered	Filtered	Filtered	Filtered	5248642.5	1301854.875	2915004.75	si:dkey-18l1.1	von Willebrand factor A domain-containing protein 8-like [Crassostrea gigas]
evm.TU.Scaf2.1381	evm.TU.Scaf1.1040;evm.TU.Scaf2.1381	0.000554492	Filtered	393920.9688	Filtered	Filtered	3445193.25	Filtered	716062.1875	774716.6875	781397.25	378318.625	Filtered	Filtered	Filtered	Filtered	Filtered	5248642.5	1301854.875	2915004.75	si:dkey-18l1.1	von Willebrand factor A domain-containing protein 8-like [Crassostrea gigas]
evm.TU.Scaf1.1043	evm.TU.Scaf1.1043	0.000546488	2472683	3786543	1423691.875	3715955	3913152	1472990.5	993399.25	1368362.875	1979685.875	406001.3438	1122137.125	324763.125	870265.25	342750.4375	395594.5938	1198324	1124687.875	428163.5938	EXOC4	exocyst complex component 4-like isoform X3 [Crassostrea gigas]
evm.TU.Scaf1.1046	evm.TU.Scaf1.1046;evm.TU.Scaf2.1376	0.003988053	Filtered	Filtered	475944.0938	Filtered	Filtered	Filtered	120155.8906	Filtered	Filtered	514090.1875	Filtered	Filtered	Filtered	Filtered	847347.625	Filtered	Filtered	Filtered	SLU7	pre-mRNA-splicing factor SLU7-like [Crassostrea gigas]
evm.TU.Scaf2.1376	evm.TU.Scaf1.1046;evm.TU.Scaf2.1376	0.003988053	Filtered	Filtered	475944.0938	Filtered	Filtered	Filtered	120155.8906	Filtered	Filtered	514090.1875	Filtered	Filtered	Filtered	Filtered	847347.625	Filtered	Filtered	Filtered	SLU7	pre-mRNA-splicing factor SLU7-like [Crassostrea gigas]
evm.TU.Scaf1.1047	evm.TU.Scaf1.1047;evm.TU.Scaf2.1375	0.001437149	Filtered	Filtered	Filtered	Filtered	Filtered	Filtered	482015.25	867902.625	1030158.938	Filtered	Filtered	Filtered	Filtered	Filtered	Filtered	1062782.625	643341.1875	255261.8125	--	ABC transporter F family member 4-like [Crassostrea gigas]
evm.TU.Scaf2.1375	evm.TU.Scaf1.1047;evm.TU.Scaf2.1375	0.001437149	Filtered	Filtered	Filtered	Filtered	Filtered	Filtered	482015.25	867902.625	1030158.938	Filtered	Filtered	Filtered	Filtered	Filtered	Filtered	1062782.625	643341.1875	255261.8125	--	ABC transporter F family member 4-like [Crassostrea gigas]
evm.TU.Scaf1.105	evm.TU.Scaf1.105	3.55E-05	15299628	21058708	17153744	9394164	11863892	24134448	7362333	8252268	9589181	12125954	20306000	11872216	29516700	26938210	38659216	4386476.5	3378707	2319543.5	SSR3	translocon-associated protein subunit gamma-like [Crassostrea gigas]
evm.TU.Scaf1.1053	evm.TU.Scaf1.1053	4.55E-05	Filtered	1	285465.4375	Filtered	Filtered	Filtered	1851547.375	2546141.5	1292016.875	526699.4375	350355.875	720521.875	Filtered	Filtered	Filtered	Filtered	2221051.25	33382.21875	PPM1D	uncharacterized protein LOC105332659 [Crassostrea gigas]
evm.TU.Scaf1.1054	evm.TU.Scaf1.1054	0.000351364	10835391	17565688	27243422	37280936	30612976	63717212	17155136	6286902.5	32511000	20722688	28560502	26127808	50602096	14818095	25334582	52370228	5565313.5	2483909	--	-
evm.TU.Scaf1.1057	evm.TU.Scaf1.1057	0.00051307	348541.125	615719.5	829617.8125	179117.7031	1129120.5	361211.5313	918276.8125	1361556.875	995262.875	700213.0625	953602.375	661962.3125	621248.9375	609973	914719	Filtered	1921913.75	792026.375	smg9	Protein SMG9 [Crassostrea gigas]
evm.TU.Scaf1.1058	evm.TU.Scaf1.1058	0.000565168	Filtered	302582.1563	765283.75	146952.0469	Filtered	Filtered	1344393.875	2373007.75	2041368.875	1	644337.1875	238807.2344	132595.7344	Filtered	Filtered	Filtered	685771.25	2928686.5	specc1l	Cytospin-A [Crassostrea gigas]
evm.TU.Scaf1.1059	evm.TU.Scaf1.1059	6.96E-08	14091664	7599046	11942376	11716409	9873418	13674972	3817079.25	4372548	3015896.5	14203723	14581244	18950550	7331002.5	12491623	10410361	8513332	12164925	10247492	UPB1	beta-ureidopropionase-like [Crassostrea gigas]
evm.TU.Scaf1.1063	evm.TU.Scaf1.1063	0.000424773	1147011.5	3090843.75	1113160.5	772714.625	3186828.5	1371374.875	2298549.5	3030505.75	3531653.25	1947812.25	2866547	9358727	2037029.25	1594107.375	1937137.25	413219.1563	13395693	2109016	Clip2	CAP-Gly domain-containing linker protein 1-like isoform X15 [Crassostrea gigas]
evm.TU.Scaf1.1079	evm.TU.Scaf1.1079	0.000632233	1599039.75	2227858.25	3875549.25	824677.4375	1084059.125	1334328.25	3406555.75	4213047	3201897.5	2930286.25	6764033.5	1598424.125	1058561.75	918626.9375	1744424.25	1640404.125	2572123	1484195.375	ACIN1	apoptotic chromatin condensation inducer in the nucleus-like [Crassostrea gigas]
evm.TU.Scaf1.108	evm.TU.Scaf1.108	0.005878542	Filtered	321971.6563	Filtered	852374.875	Filtered	Filtered	Filtered	Filtered	Filtered	Filtered	Filtered	Filtered	799985.8125	657190.0625	Filtered	Filtered	Filtered	Filtered	cptp	ceramide-1-phosphate transfer protein-like [Crassostrea gigas]
evm.TU.Scaf1.1081	evm.TU.Scaf1.1081	7.19E-07	47781132	42268088	35619016	45540648	33413674	70065880	14970435	15314805	14146222	64643936	55774796	97902600	29342262	31472786	31328394	11835684	9675886	7335644	PPIB	peptidyl-prolyl cis-trans isomerase b [Ascaris suum]
evm.TU.Scaf1.1082	evm.TU.Scaf1.1082	0.00023386	1661005.625	Filtered	Filtered	Filtered	Filtered	22314102	305314.4375	1545823.625	2585024	420197.3125	469065.5938	124624.2969	Filtered	Filtered	93608.78906	11188106	1034526.875	5771188	Ppib	peptidyl-prolyl cis-trans isomerase B-like [Crassostrea gigas]
evm.TU.Scaf1.109	evm.TU.Scaf1.109	0.000427036	4490077.5	470769.5313	1397293.625	8205082.5	5732249.5	8391835	1924317.5	1293894.75	1474897	2950818.5	1814533.125	5796522.5	241833.2031	2368789.75	2864131.5	Filtered	Filtered	Filtered	--	uncharacterized protein LOC105345705 isoform X1 [Crassostrea gigas]
evm.TU.Scaf1.1092	evm.TU.Scaf1.1092	9.14E-06	294607.0313	3489114.5	966249.1875	Filtered	Filtered	Filtered	Filtered	Filtered	Filtered	154714.0313	Filtered	Filtered	1922139.75	3586280	1823816.625	Filtered	Filtered	Filtered	Ca8	carbonic anhydrase-related protein VIII [Pinctada fucata]
evm.TU.Scaf1.1095	evm.TU.Scaf1.1095	0.001747797	698400.4375	2058947.625	103154.8594	949215.375	537932	Filtered	666420.3125	135149.0313	225600.0313	2336332.75	Filtered	Filtered	73871.49219	208820.9375	Filtered	Filtered	4383110	758512.5625	Oplah	5-oxoprolinase [Crassostrea gigas]
evm.TU.Scaf1.1096	evm.TU.Scaf1.1096	0.000433809	Filtered	Filtered	Filtered	Filtered	Filtered	Filtered	3107922.25	3930490.5	4114933.25	Filtered	Filtered	Filtered	Filtered	Filtered	Filtered	Filtered	6812245	4265084.5	--	probable E3 SUMO-protein ligase RNF212 [Crassostrea gigas]
evm.TU.Scaf1.1098	evm.TU.Scaf1.1098	0.000577602	Filtered	Filtered	Filtered	Filtered	Filtered	Filtered	1465504.875	1656666.125	2126270.5	Filtered	Filtered	Filtered	58342.57813	Filtered	Filtered	Filtered	922442.875	963665.875	--	uncharacterized protein LOC105337772 [Crassostrea gigas]
evm.TU.Scaf1.1099	evm.TU.Scaf1.1099	5.55E-05	3418187.5	5912471.5	5175513	9628549	10015469	39867800	6876478.5	7651410	6825939	11812488	19481406	46180348	6431538.5	9568121	11783092	2901268.75	9618899	4403663.5	GLG1	Golgi apparatus protein 1-like isoform X2 [Crassostrea gigas]
evm.TU.Scaf1.1101	evm.TU.Scaf1.1101	1.32E-06	1315045.375	3186747	3967267.25	937211.9375	1442888.625	965639.8125	2816797.5	2338692.75	2334106.75	1570767	1948660.75	2374859.75	3068008.75	4029237.25	2697418	17477248	11117982	10820443	Chdh	uncharacterized protein LOC105337749 [Crassostrea gigas]
evm.TU.Scaf1.1102	evm.TU.Scaf1.1102	0.003403093	Filtered	581049.375	331150.125	159773.0469	463461.2188	Filtered	178342.2656	429191.8125	382376.2188	98078.95313	310286.5313	Filtered	422158.6563	372789.8438	434806.6563	291383.6563	53618.20313	32289.25586	Zc3h12c	NEDD4-binding protein 1-like [Crassostrea gigas]
evm.TU.Scaf1.1104	evm.TU.Scaf1.1104	9.06E-05	44510608	44226852	22425326	22192610	29941156	31799176	24660274	46910080	26627894	24210792	35830748	36294792	60561164	58437724	59831320	14173360	20626628	11057651	rpl13	60S ribosomal protein L13-like [Crassostrea gigas]
evm.TU.Scaf1.1105	evm.TU.Scaf1.1105	0.000488462	Filtered	Filtered	Filtered	231749.0156	Filtered	Filtered	26276.5	3065502	2768149.5	1	Filtered	Filtered	Filtered	Filtered	Filtered	2116376.25	5026477	4327087	NT5E	5'-nucleotidase-like isoform X2 [Crassostrea gigas]
evm.TU.Scaf1.1113	evm.TU.Scaf1.1113	0.001583354	708014.6875	1918348.125	1237532.5	1010131.75	595402.875	886463.125	506429.6563	Filtered	Filtered	509517.1875	617055.6875	541491.625	1058862.375	1261432.625	Filtered	Filtered	305348.25	Filtered	--	uncharacterized protein LOC105328626 isoform X1 [Crassostrea gigas]
evm.TU.Scaf1.1114	evm.TU.Scaf1.1114	0.000587403	Filtered	1021195	493777	Filtered	Filtered	Filtered	1345634.875	2194995.75	1461069.75	316081.2188	Filtered	Filtered	1113505.875	346360.625	698579.5625	Filtered	Filtered	445664.7813	NELFCD	negative elongation factor C/D-like [Crassostrea gigas]
evm.TU.Scaf1.1115	evm.TU.Scaf1.1115	0.001778655	Filtered	499783.8438	Filtered	Filtered	Filtered	Filtered	639663.8125	443998.3438	749329.75	77092.48438	Filtered	282848.4063	218545.3906	84909.35156	580304.4375	Filtered	407029.1563	Filtered	Taf4b	-
evm.TU.Scaf1.1116	evm.TU.Scaf1.1116	6.07E-07	13960761	14511388	6965293	2472852.25	3827961.25	6998362.5	5111363.5	4086869.25	7918860.5	6314575.5	6934978	10352370	16673341	21192130	23133138	2943637.25	6442293	4593583.5	lsm14a-a	protein LSM14 homolog A-A-like isoform X1 [Crassostrea gigas]
evm.TU.Scaf1.1123	evm.TU.Scaf1.1123	0.000276205	Filtered	2123850.5	662973.875	Filtered	Filtered	1095625.875	14962027	4560972.5	5356722	257846.6563	959929.875	975414.25	2687540.5	2228887.5	2796977.5	17480914	7719673.5	8639848	IFT20	hypothetical protein LOTGIDRAFT_188589 [Lottia gigantea]
evm.TU.Scaf1.1125	evm.TU.Scaf1.1125	0.000429411	6666826.5	3937911.25	4020352.25	9363262	7370566.5	7050300.5	3187821.75	3299633	4155967.25	6199830.5	5524514	5672815.5	3865149	5344859.5	3030128	4520265.5	4016186.5	4466617	Sbds	ribosome maturation protein SBDS-like [Crassostrea gigas]
evm.TU.Scaf1.1128	evm.TU.Scaf1.1128;evm.TU.Scaf9.186	0.001037279	Filtered	363531.4063	Filtered	3627651.5	3762685.75	Filtered	394735.2813	234859.5	292175.375	111686.3828	Filtered	55706.17578	897993.4375	Filtered	534102.875	Filtered	Filtered	Filtered	MPEG1	macrophage-expressed gene 1 protein-like [Crassostrea gigas]
evm.TU.Scaf9.186	evm.TU.Scaf1.1128;evm.TU.Scaf9.186	0.001037279	Filtered	363531.4063	Filtered	3627651.5	3762685.75	Filtered	394735.2813	234859.5	292175.375	111686.3828	Filtered	55706.17578	897993.4375	Filtered	534102.875	Filtered	Filtered	Filtered	MPEG1	macrophage-expressed gene 1 protein-like [Crassostrea gigas]
evm.TU.Scaf1.1129	evm.TU.Scaf1.1129	1.27E-06	3064704.75	3949578	274239.25	1.870155931	568891	1352078.875	1766759.375	2225635.75	4118680	2060491.25	598862	1343328.125	6294641	6594176	5210937	9662322	17624278	14942391	CHCHD2	coiled-coil-helix-coiled-coil-helix domain-containing protein 10, mitochondrial-like [Crassostrea gigas]
evm.TU.Scaf1.113	evm.TU.Scaf1.113	0.00045581	512980.4375	570459.25	95911.10938	806351.125	632882.375	1542449.625	295139.3438	145640.6563	117765.5703	401862.125	441711.125	393891.9688	515555.375	230749.2031	228720.25	Filtered	Filtered	Filtered	DHRS3	short-chain dehydrogenase/reductase 3-like [Crassostrea gigas]
evm.TU.Scaf1.1131	evm.TU.Scaf1.1131	1.04E-05	6075069	5806063	13463826	5525478	13196741	1330008.875	7733415.5	8223809.5	7108762	2823654.25	2904782	3028498.5	1540491.125	1870175.125	1566487.75	11511954	7615156.5	11059980	Hspg2	basement membrane-specific heparan sulfate proteoglycan core protein-like isoform X7 [Crassostrea gigas]
evm.TU.Scaf1.1133	evm.TU.Scaf1.1133	5.81E-06	33495040	23091400	18731276	21013022	22742868	30740134	17890460	21251414	18100712	28512368	20558894	51012092	27542592	30105424	39911864	112743896	75550464	65729060	Phb2	prohibitin-2-like [Crassostrea gigas]
evm.TU.Scaf1.1134	evm.TU.Scaf1.1134	0.000701421	Filtered	Filtered	2502995.25	Filtered	Filtered	1	261488.2188	1094587.5	415144.8125	93164.50781	Filtered	1504405	2704969.25	3490708.75	2254309.75	1286441.875	1963779.75	2.161768913	MRPL47	uncharacterized protein LOC105328647 [Crassostrea gigas]
evm.TU.Scaf1.1135	evm.TU.Scaf1.1135	0.000227838	10195208	9139314	3098672.25	2148915	4531831.5	11076646	3852236	2059643.875	1211890.75	4122322.5	2290495.5	4705766	2755339.75	1721923.875	3074639	6615375.5	7955399	9502672	STX1B	syntaxin-like [Crassostrea gigas]
evm.TU.Scaf1.1137	evm.TU.Scaf1.1137	0.000326094	5784812	2208714.5	5740100.5	3059202.75	4457519	12439750	9067044	4844526.5	3932685.25	2467209	6082659.5	19776470	2000605.5	2881456	2470831	34916876	26605206	26495140	--	uncharacterized protein LOC105328652 isoform X1 [Crassostrea gigas]
evm.TU.Scaf1.1138	evm.TU.Scaf1.1138	0.00015819	16332978	17270736	12763987	11790923	9158111	18888940	10891509	11375264	14278868	10441034	11991510	22604390	21495144	18987068	23924178	36672668	23697446	19211250	psma7	proteasome subunit alpha type-7-like [Crassostrea gigas]
evm.TU.Scaf1.1139	evm.TU.Scaf1.1139	1.73E-05	4449968	2810762.5	3484945	3733245.5	23372086	6472381	1819520.25	2602163.5	2831797.5	4137531.75	5158480.5	4714984.5	2408226	2702349.5	3453958.5	7984320	11213213	5345598.5	PTPN1	tyrosine-protein phosphatase non-receptor type 2-like [Crassostrea gigas]
evm.TU.Scaf1.114	evm.TU.Scaf1.114	0.00279657	534522.0625	739554.375	Filtered	Filtered	Filtered	Filtered	297682.1563	Filtered	Filtered	381871.4063	Filtered	Filtered	Filtered	1455111	1649494.125	2.358355522	387734.5938	966032	Scly	selenocysteine lyase-like isoform X1 [Crassostrea gigas]
evm.TU.Scaf1.1142	evm.TU.Scaf1.1142	0.000473303	Filtered	Filtered	Filtered	176586.8125	Filtered	Filtered	656678.4375	809734.25	522137.4063	275290.6875	Filtered	535748.375	Filtered	Filtered	Filtered	26135900	8721315	9205063	morn3	MORN repeat-containing protein 3-like [Crassostrea gigas]
evm.TU.Scaf1.1144	evm.TU.Scaf1.1144	0.000889494	Filtered	875930.75	712497.6875	Filtered	Filtered	Filtered	2584503.75	2276327.75	3129644.25	987019.25	315968.25	435561.7813	313858.1875	105591.8672	Filtered	Filtered	2112972.5	1741443.625	Kdm2a	Lysine-specific demethylase 2B [Crassostrea gigas]
evm.TU.Scaf1.1145	evm.TU.Scaf1.1145	0.002257058	Filtered	Filtered	704487.875	Filtered	Filtered	Filtered	905428.25	600192.6875	Filtered	132378.6406	375677.0313	Filtered	767367.125	1294589	1212992.125	Filtered	1470201.875	Filtered	BCKDK	3-methyl-2-oxobutanoate dehydrogenase [lipoamide] kinase, mitochondrial-like [Crassostrea gigas]
evm.TU.Scaf1.1147	evm.TU.Scaf1.1147	0.000463701	3317580.75	4029368.75	3883621.5	1733340	3857499.75	1087520.75	4667205	4915821	5194118.5	15780246	1499536.625	3152910.5	3733070.5	3755226.5	4392949	5519510	8839951	3830063.5	unc119b	protein unc-119 homolog B-like [Crassostrea gigas]
evm.TU.Scaf1.115	evm.TU.Scaf1.115	0.006586455	Filtered	Filtered	Filtered	Filtered	1121252.75	Filtered	1065075.75	Filtered	Filtered	Filtered	Filtered	Filtered	Filtered	Filtered	Filtered	Filtered	Filtered	Filtered	PIK3CD	phosphatidylinositol 4,5-bisphosphate 3-kinase catalytic subunit delta isoform-like isoform X1 [Crassostrea gigas]
evm.TU.Scaf1.1150	evm.TU.Scaf1.1150	2.62E-06	39131208	10367160	28066450	74308104	33882980	47133300	6513625.5	7741475	7589715.5	28477186	23621316	29888404	6782044	8213417	3347463	1776684.125	7771248.5	3544703.75	Oant_2987	uncharacterized protein LOC105328670 isoform X1 [Crassostrea gigas]
evm.TU.Scaf1.1153	evm.TU.Scaf1.1153	0.002091436	Filtered	Filtered	Filtered	Filtered	Filtered	401449.0313	946862.9375	Filtered	Filtered	429396.7813	Filtered	399202.7188	Filtered	Filtered	Filtered	1482481.125	1382967.75	1597320.75	MTP10	Putative metal tolerance protein C3 [Crassostrea gigas]
evm.TU.Scaf1.1156	evm.TU.Scaf1.1156	4.31E-06	11996235	11269627	12659881	19685648	19748184	32550640	10159825	12944947	10730506	14000910	19396106	17776644	16684536	11021055	25493138	34936260	30748594	30479556	VAMP3	-
evm.TU.Scaf1.116_evm.TU.Scaf1.117	evm.TU.Scaf1.116_evm.TU.Scaf1.117	0.000265364	2211332.75	3447609.25	6290142.5	2644966	4746427	3374325	3063265.5	4855353.5	1947466.5	6167073	8895041	2686077.75	1021310.375	1159917.75	Filtered	4015653	747698.6875	895672.375	--	-
evm.TU.Scaf1.1161	evm.TU.Scaf1.1161	0.000410977	Filtered	432202.1563	44109.73438	123570.3125	12020110	191612.1875	2110603	2375219.5	2314341.5	964111.625	784573.5	120286.8047	Filtered	1	447119.4375	32423038	17922368	11824177	LRRC23	leucine-rich repeat-containing protein 23-like isoform X2 [Crassostrea gigas]
evm.TU.Scaf1.1168	evm.TU.Scaf1.1168	0.001195602	Filtered	322758.7813	613299.125	1991887.125	371473.375	641579.125	388850.0313	556997.125	673183.4375	646579.3125	1161335.875	362415.8125	433306.2188	287065.5	206784.3906	Filtered	Filtered	384776.6875	UBASH3B	Ubiquitin-associated and SH3 domain-containing protein B [Crassostrea gigas]
evm.TU.Scaf1.1169	evm.TU.Scaf1.1169	0.00042666	Filtered	Filtered	Filtered	Filtered	Filtered	Filtered	3619885	5641784	4827502	299598.0625	Filtered	1354259.375	Filtered	Filtered	Filtered	2227743.25	7441283.5	1999568.5	--	uncharacterized protein LOC105318645 isoform X1 [Crassostrea gigas]
evm.TU.Scaf1.1172	evm.TU.Scaf1.1172	0.001280297	Filtered	202960.4531	Filtered	Filtered	Filtered	Filtered	454624.4063	465528.8125	555395.4375	35803.93359	122604.6563	Filtered	Filtered	101375.4766	Filtered	Filtered	Filtered	Filtered	RAD9B	cell cycle checkpoint control protein RAD9A-like isoform X2 [Crassostrea gigas]
evm.TU.Scaf1.1173	evm.TU.Scaf1.1173	0.000473899	7502241.5	4544691.5	21345988	6651531.5	3196518.5	7140214	6023694.5	28827238	29049680	8158858	16825098	15214541	7443640	5257859	6120241.5	3952895.5	6590819	7719190	Vps29	vacuolar protein sorting-associated protein 29 [Crassostrea gigas]
evm.TU.Scaf1.1175	evm.TU.Scaf1.1175	0.000658656	2498255.25	1373385.75	599133.375	538542.3125	696287.625	920906.375	3218856.75	2677927.25	4827310	998682.875	622280.0625	1418592	6158744.5	2290024.5	3104007	Filtered	4321712	1539209	kmt5a	N-lysine methyltransferase SETD8-like [Crassostrea gigas]
evm.TU.Scaf1.1176	evm.TU.Scaf1.1176	0.000492342	280903.6563	1030316.75	269281.1563	Filtered	Filtered	Filtered	664180.1875	807993.6875	594538.8125	237048.625	129495.0625	71521.89063	307784.125	407762.4375	322869.875	263373.4688	358118.0938	137185.7813	Sbno1	protein strawberry notch homolog 1-like [Crassostrea gigas]
evm.TU.Scaf1.1177	evm.TU.Scaf1.1177	0.000943862	169715.4531	Filtered	276307.1875	168647.7656	898136.5625	479490.75	233854.3438	Filtered	586408.625	Filtered	107084.6563	Filtered	Filtered	Filtered	Filtered	Filtered	Filtered	Filtered	Ect4	-
evm.TU.Scaf1.1181	evm.TU.Scaf1.1181	0.000449397	2112162	7865707.5	1590145.5	Filtered	211482.5313	Filtered	2584723.5	Filtered	Filtered	Filtered	Filtered	Filtered	1221223.25	1812283.375	307648.0625	Filtered	Filtered	Filtered	FASN	fatty acid synthase-like [Crassostrea gigas]
evm.TU.Scaf1.1182	evm.TU.Scaf1.1182	0.003824142	570023.3125	Filtered	Filtered	384948.875	Filtered	Filtered	3127826	2370475.5	3794212	Filtered	Filtered	3062705	Filtered	Filtered	Filtered	Filtered	Filtered	Filtered	Srrm2	serine/arginine repetitive matrix protein 2-like [Crassostrea gigas]
evm.TU.Scaf1.1183	evm.TU.Scaf1.1183	4.39E-05	33913188	12310034	25363478	93852560	25164406	75881728	6925313	9773678	13361391	42348240	44868920	64894460	36341736	7171558	22100170	23442076	8195201	5138090	fabp1	fatty acid-binding protein, adipocyte-like [Crassostrea gigas]
evm.TU.Scaf1.1184	evm.TU.Scaf1.1184	8.88E-05	4750237.5	8773279	5821330	5701506	5819461	4112673.75	3681541.5	4777389.5	4357145	4197614.5	3873168.5	5946147	6257117.5	10468722	10831902	22279056	7199355.5	13886926	Glod4	glyoxalase domain-containing protein 4-like [Crassostrea gigas]
evm.TU.Scaf1.1185	evm.TU.Scaf1.1185	0.009103224	Filtered	Filtered	Filtered	Filtered	Filtered	Filtered	Filtered	Filtered	Filtered	Filtered	708178.125	1239620.125	489230.3438	Filtered	Filtered	Filtered	Filtered	Filtered	Rilpl1	RILP-like protein 1 isoform X3 [Crassostrea gigas]
evm.TU.Scaf1.1186	evm.TU.Scaf1.1186	0.000227838	6735919	7547125.5	5488367.5	5985659.5	6540224.5	9565514	6403120	6566919.5	9005121	9198708	10113985	9981941	9894444	10211104	11913060	2471282.25	5310901.5	5763765.5	TMED2	transmembrane emp24 domain-containing protein 2-like [Crassostrea gigas]
evm.TU.Scaf1.1187	evm.TU.Scaf1.1187	0.00350271	Filtered	449608.2813	Filtered	Filtered	Filtered	Filtered	613438	530990.4375	Filtered	92111.90625	Filtered	Filtered	Filtered	Filtered	Filtered	Filtered	335524.5	Filtered	--	rRNA methyltransferase 3, mitochondrial-like isoform X2 [Crassostrea gigas]
evm.TU.Scaf1.1192	evm.TU.Scaf1.1192	0.000731724	6817946.5	802561.875	921673.3125	Filtered	6687.040527	513259.125	844046.5625	Filtered	1183381	1723091.125	4340290.5	2344760.25	Filtered	Filtered	Filtered	Filtered	Filtered	Filtered	--	uncharacterized protein LOC105318673 [Crassostrea gigas]
evm.TU.Scaf1.1195	evm.TU.Scaf1.1195	0.00049566	1122779.375	4042293.5	2952817	1824155.25	2188310.5	3448402.25	4746388.5	7107530.5	4430625	2710796.5	3468740.5	5609480.5	3527072.5	2709433.25	5349647	798852.5625	5737036	4004441	ska2	spindle and kinetochore-associated protein 2-like isoform X1 [Crassostrea gigas]
evm.TU.Scaf1.1197	evm.TU.Scaf1.1197	0.00101058	540779.25	435560.6563	281036.5313	742125	1440571.25	435993.9688	187994.1563	325384.9688	257081	700374	1081695	1.724477172	1424338.125	1061990.5	1293842.875	599824.125	97151.61719	Filtered	TMEM199	transmembrane protein 199-like [Crassostrea gigas]
evm.TU.Scaf1.1199	evm.TU.Scaf1.1199	0.000594527	Filtered	687259.0625	722772.5625	Filtered	Filtered	Filtered	1802670.625	1660449.5	1299198.625	352758.5625	Filtered	Filtered	Filtered	Filtered	Filtered	Filtered	2760359.5	3149089	ATM	serine-protein kinase ATM-like [Crassostrea gigas]
evm.TU.Scaf1.12	evm.TU.Scaf1.12;evm.TU.Scaf1.77	0.000115557	457051.5625	Filtered	Filtered	Filtered	Filtered	Filtered	1	Filtered	Filtered	928573.4375	Filtered	2595638.5	Filtered	Filtered	Filtered	Filtered	Filtered	Filtered	SLC10A2	ileal sodium/bile acid cotransporter-like [Crassostrea gigas]
evm.TU.Scaf1.77	evm.TU.Scaf1.12;evm.TU.Scaf1.77	0.000115557	457051.5625	Filtered	Filtered	Filtered	Filtered	Filtered	1	Filtered	Filtered	928573.4375	Filtered	2595638.5	Filtered	Filtered	Filtered	Filtered	Filtered	Filtered	SLC10A2	ileal sodium/bile acid cotransporter-like [Crassostrea gigas]
evm.TU.Scaf1.1204	evm.TU.Scaf1.1204	0.001182067	2430905.75	391206.2188	497852.875	Filtered	249971.8438	1506359.25	476081.875	634477.25	802813.6875	653460.9375	1189940.375	152827	935445.375	1305950.125	1517658.625	Filtered	745570.0625	Filtered	Zcchc8	zinc finger CCHC domain-containing protein 8-like [Crassostrea gigas]
evm.TU.Scaf1.1206	evm.TU.Scaf1.1206	0.001317388	189864.0938	412544.9688	549987.8125	1128923.5	277618.5	615114	1344446.625	631489.3125	701178.75	343664.5	241095.8906	567137	423855.9375	385832.9375	Filtered	3909477.5	614055.625	1454320.625	Phkg2	phosphorylase b kinase gamma catalytic chain, skeletal muscle/heart isoform-like isoform X1 [Crassostrea gigas]
evm.TU.Scaf1.1211	evm.TU.Scaf1.1211	0.000221416	1341958.5	2860909.25	1964538.75	Filtered	Filtered	Filtered	4907772	4983129.5	3603266.25	2449232.5	Filtered	Filtered	2872957.25	4292083.5	3018664.25	Filtered	11959168	31392890	Rfc2	replication factor C subunit 2-like [Crassostrea gigas]
evm.TU.Scaf1.1212	evm.TU.Scaf1.1212	0.001086492	507265.8438	867070.1875	809850.75	1340695.25	2445042.75	2033668.125	773327.125	990099	1119355.375	1074825	1673825	652053.125	1327174	1024567.563	622703.0625	2263108.25	1171034.375	457723.6563	hgh1	protein HGH1 homolog [Crassostrea gigas]
evm.TU.Scaf1.1215	evm.TU.Scaf1.1215	0.001754645	180863.0938	659152.3125	Filtered	448899.6563	692165.0625	371924.4688	910818.75	975866.5625	966974.0625	78552.03125	805834	Filtered	Filtered	Filtered	Filtered	1385472.625	767658.1875	448101.9688	Vps53	vacuolar protein sorting-associated protein 53 homolog [Crassostrea gigas]
evm.TU.Scaf1.1216	evm.TU.Scaf1.1216	0.000625494	Filtered	481028.3438	Filtered	Filtered	Filtered	1209075.5	1617071.125	457424.1563	923500.125	491787.1875	Filtered	1706438.625	1069326.75	511221.5625	1198356	4596595.5	3519475.5	2438898.75	BRAFLDRAFT_270748	RecName: Full=Glutamyl-tRNA(Gln) amidotransferase subunit C, mitochondrial; Short=Glu-AdT subunit C; Flags: Precursor []
evm.TU.Scaf1.1222	evm.TU.Scaf1.1222	0.000499986	2599363.25	Filtered	Filtered	1030704.25	Filtered	Filtered	22443198	4101326.5	5615979	1626978.75	Filtered	2601733	3385667.5	3567748.5	2552111.5	16180914	13582357	10863006	ctdnep1	CTD nuclear envelope phosphatase 1-like isoform X1 [Crassostrea gigas]
evm.TU.Scaf1.1225	evm.TU.Scaf1.1225;evm.TU.Scaf1.2041	0.000279315	343016.9063	580195.3125	1046064.375	1828714.625	2320514.5	2775234.5	93763.17188	Filtered	Filtered	689659.875	2386934	217037.9219	816951.5	899752.8125	1362537	Filtered	Filtered	Filtered	GALM	-
evm.TU.Scaf1.2041	evm.TU.Scaf1.1225;evm.TU.Scaf1.2041	0.000279315	343016.9063	580195.3125	1046064.375	1828714.625	2320514.5	2775234.5	93763.17188	Filtered	Filtered	689659.875	2386934	217037.9219	816951.5	899752.8125	1362537	Filtered	Filtered	Filtered	GALM	-
evm.TU.Scaf1.123	evm.TU.Scaf1.123	0.001707078	Filtered	Filtered	Filtered	Filtered	Filtered	Filtered	163893.0781	Filtered	Filtered	291844.875	Filtered	Filtered	Filtered	Filtered	Filtered	527397.3125	Filtered	35979.23438	--	uncharacterized protein LOC105320174 isoform X2 [Crassostrea gigas]
evm.TU.Scaf1.1230	evm.TU.Scaf1.1230	0.001950621	Filtered	Filtered	Filtered	Filtered	Filtered	Filtered	1359547.25	1641335.625	1139328.875	Filtered	Filtered	Filtered	Filtered	Filtered	Filtered	Filtered	Filtered	Filtered	TP73	tumor protein 63-like isoform X3 [Crassostrea gigas]
evm.TU.Scaf1.1231_evm.TU.Scaf1.1232	evm.TU.Scaf1.1231_evm.TU.Scaf1.1232	0.000773953	Filtered	296504.8438	159254.6094	Filtered	Filtered	Filtered	1127310.25	4523355.5	4153072.5	45515.99609	Filtered	Filtered	46191.60938	2852466	Filtered	7603858	3352504.5	4194462.5	WRAP73	-
evm.TU.Scaf1.1233	evm.TU.Scaf1.1233	0.001525429	112433.3438	373902.1875	261874.875	155387.2031	Filtered	110226.0234	124589.2578	181022.2813	325631.5313	52746.87891	315601.625	24821.78906	433391.875	469799.2813	316519.8125	90598.85938	Filtered	Filtered	PUS3	uncharacterized protein LOC105340467 isoform X1 [Crassostrea gigas]
evm.TU.Scaf1.1235	evm.TU.Scaf1.1235	0.002463327	Filtered	105310.6797	Filtered	Filtered	Filtered	Filtered	653219.6875	879986.3125	359964.6875	Filtered	Filtered	Filtered	Filtered	Filtered	Filtered	Filtered	Filtered	Filtered	--	uncharacterized protein LOC105324349 [Crassostrea gigas]
evm.TU.Scaf1.1236	evm.TU.Scaf1.1236	0.002480788	200544.4063	500861.0313	Filtered	40861	Filtered	Filtered	4272544	3485154.75	1890535.125	216677.7813	Filtered	116191.6719	876087.375	291754.7813	628429.375	Filtered	915351.8125	1772184.625	Nudt8	Nucleoside diphosphate-linked moiety X motif 8, mitochondrial, partial [Crassostrea gigas]
evm.TU.Scaf1.1238	evm.TU.Scaf1.1238	0.000497769	1676045.625	2035346.25	3090655.75	6340169.5	5315206.5	8464531	2063793	3268912.75	2183890	3188635	3245799.5	13932029	9085318	2810284.75	10890422	8492205	45023264	37570964	isoc1	isochorismatase domain-containing protein 2, mitochondrial-like [Crassostrea gigas]
evm.TU.Scaf1.1239	evm.TU.Scaf1.1239	0.001175942	Filtered	Filtered	780109.1875	881094.8125	992098.8125	Filtered	1030894.938	1043762.75	451353.5313	432321.5625	Filtered	492797.125	155850.0469	Filtered	Filtered	2235236.75	1590857.5	567663.375	tun	Protein N-terminal glutamine amidohydrolase [Crassostrea gigas]
evm.TU.Scaf1.1243	evm.TU.Scaf1.1243	0.000339218	9224838	10967286	6882449	6884159	9918883	8100901.5	7087292.5	8907081	11756926	4511898	9759164	5879939.5	7470336.5	8014662	13538632	15324914	9426862	8518677	COPS7B	COP9 signalosome complex subunit 7a [Crassostrea gigas]
evm.TU.Scaf1.1244	evm.TU.Scaf1.1244	1.44E-05	3647946.75	5939726.5	2270802.75	163012.0938	1	1105619.375	8060703.5	5881380	4796815	1644839.25	965652.25	1380157.125	5220558	7114747.5	5367230.5	2689292.75	16748454	22218302	Rcc2	protein RCC2-like [Crassostrea gigas]
evm.TU.Scaf1.1248	evm.TU.Scaf1.1248	0.000732014	2821870.75	10579022	64046740	810233.625	2361588	Filtered	10643029	6420578	5403922	719811.375	762607.875	635870.4375	633085.875	1153536	671978.1875	2535571.75	4719767.5	2286134.5	--	translational activator GCN1-like [Crassostrea gigas]
evm.TU.Scaf1.1249	evm.TU.Scaf1.1249	0.000350521	2043488.125	2702453.25	5068784	3073943.25	2249422.25	6275760.5	2678395.5	2626850.5	4392659	4775197	2415005.5	7556113	2461500.75	1874687.5	2945258.5	136436.4063	3947463.25	3477728	RPS6KB1	ribosomal protein S6 kinase beta-1-like [Crassostrea gigas]
evm.TU.Scaf1.1251	evm.TU.Scaf1.1251	0.000755576	482794.625	1266132.375	1491190.875	532984.3125	2948585.75	417720.2813	936017.875	754166	787397.875	466209	2115284.5	2917900.25	991271.875	1521003	986637	2690960.5	2355208	2117095.25	Inpp5k	inositol polyphosphate 5-phosphatase K-like [Crassostrea gigas]
evm.TU.Scaf1.1252	evm.TU.Scaf1.1252	0.000172865	8868199	12772129	4878232.5	274399	1	588121.125	177114.75	Filtered	Filtered	599761.5	Filtered	Filtered	5076859.5	16874514	6597008	5115108	Filtered	374117.8125	GRM1	metabotropic glutamate receptor 2-like [Crassostrea gigas]
evm.TU.Scaf1.1253	evm.TU.Scaf1.1253	0.000350279	3494798.75	4778196.5	2423468.25	Filtered	Filtered	70159.27344	46307.15625	Filtered	37307.45703	Filtered	Filtered	Filtered	527730.875	1949010.875	1771741	2835751.25	Filtered	1537308.75	Grm3	uncharacterized protein LOC105330432 [Crassostrea gigas]
evm.TU.Scaf1.1254	evm.TU.Scaf1.1254	0.000811189	234552.5469	Filtered	580694.125	404483.1563	1333704.625	353069.0313	747480.3125	180452.9844	1672422.375	274247.1875	505012.4688	70207.45313	388724.4688	Filtered	Filtered	Filtered	34696.64063	1697508.875	Bcr	-
evm.TU.Scaf1.1260	evm.TU.Scaf1.1260	0.000476395	1098445.125	658525.5	1261762.25	401712.1563	1497848.5	323845.625	988168.5	817026.25	1033445.313	1862297.5	845328	270316.75	959042.625	724108.125	945522.125	938746.25	170518.0625	108509.6641	Nep4	neprilysin-like isoform X2 [Crassostrea gigas]
evm.TU.Scaf1.1262	evm.TU.Scaf1.1262	0.003394843	Filtered	428623.5938	Filtered	Filtered	Filtered	Filtered	Filtered	Filtered	Filtered	Filtered	Filtered	Filtered	Filtered	Filtered	Filtered	Filtered	169639.875	Filtered	GTF2H2	general transcription factor IIH subunit 2-like [Crassostrea gigas]
evm.TU.Scaf1.1263	evm.TU.Scaf1.1263	0.000528416	922778.4375	849400.6875	1444529.75	35088.44141	Filtered	1484167.75	808241.1875	758090.1875	1455452	798031.5	586550.0625	1055679.875	837692.75	Filtered	1980472.125	Filtered	1714527.5	949790.375	--	uncharacterized protein LOC105345291 [Crassostrea gigas]
evm.TU.Scaf1.1264	evm.TU.Scaf1.1264	0.005893246	1157163	Filtered	Filtered	Filtered	Filtered	Filtered	Filtered	Filtered	Filtered	Filtered	Filtered	Filtered	815414.1875	Filtered	Filtered	Filtered	Filtered	Filtered	--	Protein ELYS [Crassostrea gigas]
evm.TU.Scaf1.1265	evm.TU.Scaf1.1265	0.000625494	1731316.75	1374466.625	3028604.5	1.181422472	Filtered	643097.625	506941.125	1795484.75	606181.625	373361.1875	Filtered	732143.5	1223806	1322725.5	3156568	Filtered	1637135	1148055.75	--	protein ELYS-like [Crassostrea gigas]
evm.TU.Scaf1.1266	evm.TU.Scaf1.1266	0.000653702	782212.375	870383.375	606814.8125	332762.9375	Filtered	Filtered	3223433.75	1756090	1107365.5	510381.9375	Filtered	Filtered	859134.625	Filtered	Filtered	3353054.25	1579725.75	1508204	AHCTF1	protein ELYS-like [Crassostrea gigas]
evm.TU.Scaf1.127	evm.TU.Scaf1.127	6.09E-07	474724	1233940.125	794874.75	3206744	1384120.875	1153195.25	4175703.5	9662834	5260050	663868.3125	1016911.438	1700747.25	1231136.375	1939255.5	3479661.75	203193648	61455096	97663088	TEKT1	Tektin-1 [Crassostrea gigas]
evm.TU.Scaf1.1270	evm.TU.Scaf1.1270	0.000438051	165993.0625	3962419.75	1451209.5	1265594	1	1338825.25	1633259.25	8414668	8644562	2823855.5	2672732.75	1018338.25	5113628	2710029.5	12178996	Filtered	3025289.25	11453592	CTNNBL1	beta-catenin-like protein 1 [Crassostrea gigas]
evm.TU.Scaf1.1271	evm.TU.Scaf1.1271	0.006327223	Filtered	Filtered	Filtered	Filtered	Filtered	Filtered	880929.5625	972570	Filtered	312477.5313	Filtered	Filtered	1540742.5	936735.0625	Filtered	Filtered	Filtered	Filtered	CHTF8	chromosome transmission fidelity protein 8 homolog [Crassostrea gigas]
evm.TU.Scaf1.1275	evm.TU.Scaf1.1275	2.81E-05	12327372	12963715	11701455	10971047	10137586	6118210	19154284	20973218	20471930	30501100	28203518	55285800	12932876	14706924	13597760	5400624	10567062	4851151.5	Ctsz	cathepsin Z-like [Crassostrea gigas]
evm.TU.Scaf1.1278	evm.TU.Scaf1.1278	0.000253439	9422315	4799919.5	7506389	12005822	4501320	26526542	5076612.5	5542736.5	3730501.25	6363138	6028057.5	16961814	5404035.5	5901564	4835425.5	5191143	16691248	5865791.5	CMTM4	CKLF-like MARVEL transmembrane domain-containing protein 4 [Crassostrea gigas]
evm.TU.Scaf1.1281	evm.TU.Scaf1.1281	0.000572877	Filtered	2114712.75	1170870.75	Filtered	Filtered	1215028.25	435665.125	495006.4688	Filtered	11545.36133	Filtered	Filtered	4530874	3218027	2602225.5	Filtered	Filtered	Filtered	ORC6	origin recognition complex subunit 6-like [Crassostrea gigas]
evm.TU.Scaf1.1282	evm.TU.Scaf1.1282	0.001663031	Filtered	Filtered	3356368.25	Filtered	646976.4375	7077835	3677683.5	780231.3125	1830707.875	702365.9375	Filtered	Filtered	Filtered	Filtered	Filtered	Filtered	3065000.5	Filtered	SNTB1	beta-1-syntrophin-like [Crassostrea gigas]
evm.TU.Scaf1.1284	evm.TU.Scaf1.1284	0.000873261	Filtered	1539855.375	Filtered	Filtered	Filtered	Filtered	2176850.5	2916904.75	Filtered	Filtered	Filtered	Filtered	2718297.25	2869329.5	2471489.25	Filtered	Filtered	Filtered	ARL2BP	ADP-ribosylation factor-like protein 2-binding protein isoform X1 [Crassostrea gigas]
evm.TU.Scaf1.1286	evm.TU.Scaf1.1286	5.85E-06	16969216	18385718	13843507	21076126	18110804	46298000	19397190	16117669	12936044	26687230	15253745	45014788	13090181	32494406	21441630	28742634	24148062	20121496	RAB2	ras-related protein Rab-2 [Crassostrea gigas]
evm.TU.Scaf1.1290	evm.TU.Scaf1.1290	8.93E-06	Filtered	Filtered	276413.7188	1477983.5	541812.6875	468230.9688	3061238.25	4388483.5	2255342.25	579144.5	797952.5625	519332.1875	962426.625	Filtered	1768830.5	110631472	52169660	70437640	Tepp	TPA_inf: TEPP protein [Lottia gigantea]
evm.TU.Scaf1.1295	evm.TU.Scaf1.1295	0.000662658	1483180.375	1847492.5	2426328.5	893137.3125	829248.8125	Filtered	996822.4375	2844243.5	820349.8125	2622079.5	1256609.75	2034609.875	Filtered	6636729.5	Filtered	Filtered	564588.75	535193.5	Plcg1	1-phosphatidylinositol-4,5-bisphosphate phosphodiesterase gamma-1 [Crassostrea gigas]
evm.TU.Scaf1.1296	evm.TU.Scaf1.1296	0.000487525	Filtered	428539.2188	Filtered	Filtered	Filtered	Filtered	867519.5	2866932.75	1388249.75	178331.125	Filtered	Filtered	665900.625	Filtered	766216.5	Filtered	1854331	489891.25	cdca8	borealin-like [Crassostrea gigas]
evm.TU.Scaf1.1297	evm.TU.Scaf1.1297	1.04E-05	5030335	9095377	9368046	13134678	5160567	4443991.5	3069138.25	2032038	2682615	5226533.5	6916719.5	4548269	9869292	12267952	8961327	1495861	1084957.5	6209549	Hpgd	15-hydroxyprostaglandin dehydrogenase [NAD(+)]-like [Crassostrea gigas]
evm.TU.Scaf1.1299	evm.TU.Scaf1.1299	0.000871276	Filtered	Filtered	Filtered	678786.4375	Filtered	Filtered	1922521	3408786	5337688.5	5587019.5	3570428	6253543.5	Filtered	Filtered	Filtered	Filtered	Filtered	42458152	--	putative phosphatidylglycerol/phosphatidylinositol transfer protein DDB_G0282107 [Crassostrea gigas]
evm.TU.Scaf1.1303	evm.TU.Scaf1.1303	0.003126865	Filtered	96191.125	155345.4063	76347.09375	Filtered	Filtered	Filtered	1447699.625	524962.8125	Filtered	Filtered	Filtered	Filtered	Filtered	Filtered	Filtered	Filtered	Filtered	NSMAF	protein FAN-like [Crassostrea gigas]
evm.TU.Scaf1.1304	evm.TU.Scaf1.1304	0.000426039	2288400.25	4808685.5	1922301.125	2053192.75	713636.625	4473601	3185491.75	2284450.75	2868278.5	3367751	3803974.25	3934786.25	6615184	6924708	8229025.5	16208141	8810723	10678984	DPM1	dolichol-phosphate mannosyltransferase subunit 1-like [Crassostrea gigas]
evm.TU.Scaf1.1309	evm.TU.Scaf1.1309	0.000520203	3920757.5	3677500	2976119.25	1877975.625	4792560	3644528	2093572.5	1895543.125	2749765.25	3029057.5	1911266.75	5817475	1478404	9512787	3163429.5	4806102.5	4722912	4105271	GSTO1	glutathione S-transferase omega-1-like [Crassostrea gigas]
evm.TU.Scaf1.131	evm.TU.Scaf1.131	0.000183348	20986962	7637434.5	26233076	39129808	55526768	33586572	7200615	11728028	15912634	14775440	26798982	27452646	6220494	9782837	6584259	13795424	11977737	5660561.5	Slc2a4	solute carrier family 2, facilitated glucose transporter member 1-like [Crassostrea gigas]
evm.TU.Scaf1.1310	evm.TU.Scaf1.1310	0.000468862	3149306	2032710.25	2151357.5	2118562.5	2897649.75	2272855	2248189.5	3058476.25	3315451.75	1281524	2102231.5	1412330.125	2190877.5	1732623.875	1555010.5	6275095.5	2818377.5	2434521.25	ttc38	Tetratricopeptide repeat protein 38 [Crassostrea gigas]
evm.TU.Scaf1.1317	evm.TU.Scaf1.1317	0.002126017	Filtered	1019893.75	589709.625	Filtered	Filtered	Filtered	2765058.5	601416.6875	367320	Filtered	Filtered	Filtered	1872110.125	1091246.375	565269.25	Filtered	Filtered	1380002	ORC2	origin recognition complex subunit 2-like [Crassostrea gigas]
evm.TU.Scaf1.1318	evm.TU.Scaf1.1318	0.000512667	Filtered	424900.9688	705207.25	1.026310086	Filtered	1705102.875	505049.75	133655.2344	Filtered	1416053	667163.3125	2303272.75	445248.0938	760096	459096.2188	Filtered	2709378	1384596	Tpk1	thiamin pyrophosphokinase 1-like [Crassostrea gigas]
evm.TU.Scaf1.132	evm.TU.Scaf1.132	0.000502745	1708674.625	3961555	2239703.75	1491098.75	1201336.5	2479131	1783718.125	2588421.5	2336764.5	1284467	1705718.25	842129.9375	1758235.625	3118214.75	2996194.5	1796177	1690216.25	2664571.25	Abcf3	ATP-binding cassette sub-family F member 3-like [Crassostrea gigas]
evm.TU.Scaf1.1327	evm.TU.Scaf1.1327	0.000702374	Filtered	1109857.875	502002.1875	Filtered	Filtered	Filtered	1034465.938	857255.25	905060.5625	670070.4375	Filtered	1791849.125	Filtered	363654.5938	382171.8438	Filtered	Filtered	Filtered	slc12a9	solute carrier family 12 member 9-like isoform X2 [Crassostrea gigas]
evm.TU.Scaf1.1328	evm.TU.Scaf1.1328	7.37E-05	2802787.5	Filtered	Filtered	1767656.25	4664154.5	12862733	885589.3125	Filtered	1686133.375	1721421	5301137	2695708.5	2836254.75	2174586.25	2436274.25	Filtered	2672367	3271801.25	--	Heat shock protein beta-1 [Crassostrea gigas]
evm.TU.Scaf1.133	evm.TU.Scaf1.133	0.002830653	Filtered	Filtered	371351.4375	Filtered	Filtered	Filtered	198129.4844	439762.1563	421002.0313	Filtered	Filtered	401865.4063	Filtered	Filtered	Filtered	Filtered	530889.5	Filtered	PIK3R4	phosphoinositide 3-kinase regulatory subunit 4-like isoform X1 [Crassostrea gigas]
evm.TU.Scaf1.1331	evm.TU.Scaf1.1331	0.000516224	700841.6875	3283222	1839518.625	2594945.5	2736453	5731936.5	13970357	2835935	3278362	2724279.75	2271428.75	4187258.75	3750950.5	1549349.625	4392363	22988616	13868314	6319718.5	Lrrc47	leucine-rich repeat-containing protein 47-like [Crassostrea gigas]
evm.TU.Scaf1.1333	evm.TU.Scaf1.1333	0.000942763	Filtered	65459.70313	39782.24609	106834.2578	68540.9375	7477.727051	34942.22266	55385.63281	76397.04688	18172.19922	87115.76563	50009.75391	167774.625	48157.875	60393.76563	Filtered	29892.89063	634.2600708	--	golgin subfamily A member 3-like isoform X1 [Crassostrea gigas]
evm.TU.Scaf1.1334	evm.TU.Scaf1.1334	0.000647341	Filtered	1048203.5	892089.8125	104324.1328	1296157.625	391879.7813	1186979.75	1331716.875	616670.5	157936.3281	Filtered	Filtered	Filtered	Filtered	Filtered	590293.375	1469477	1050256.5	dis3l2	DIS3-like exonuclease 2 [Crassostrea gigas]
evm.TU.Scaf1.1335	evm.TU.Scaf1.1335	0.000859265	Filtered	2926706.25	281203.3438	702690.875	1	409439.5938	3007650	3615701.5	3347523.25	391528	762253.5625	511647.4063	2201886.5	1188326.125	Filtered	4947313.5	737527.125	3672788.5	vmp1	vacuole membrane protein 1-like [Crassostrea gigas]
evm.TU.Scaf1.134	evm.TU.Scaf1.134	0.001252208	Filtered	Filtered	Filtered	Filtered	Filtered	Filtered	2487242	873783.5625	Filtered	Filtered	Filtered	Filtered	Filtered	Filtered	Filtered	Filtered	Filtered	Filtered	Ttll10	Protein polyglycylase TTLL10 [Crassostrea gigas]
evm.TU.Scaf1.1345	evm.TU.Scaf1.1345	0.000484918	2177767.25	4672056	9446845	2522863.75	4136238.5	4426461.5	5255769	999241.75	1514551.375	4944793	4080536.25	8006795.5	9487884	5049469.5	8077918	850711.75	1912345.125	1724107.375	NECAP2	Adaptin ear-binding coat-associated protein 1 [Crassostrea gigas]
evm.TU.Scaf1.1357	evm.TU.Scaf1.1357	0.000604081	1.319335341	858653.875	1139745.375	194965.375	373812.25	1071588.625	5107.876465	907495.3125	1273217.125	656572.875	1458369.875	2387181.75	2801564.75	713137.8125	3239333	Filtered	Filtered	145735.3125	SDF4	45 kDa calcium-binding protein-like [Crassostrea gigas]
evm.TU.Scaf1.1358	evm.TU.Scaf1.1358	0.000917738	Filtered	746792.875	414754.6875	Filtered	Filtered	Filtered	450031.8125	648819.75	976003.8125	Filtered	Filtered	Filtered	487962.6875	569023.75	754288.25	Filtered	Filtered	Filtered	CCNL1	cyclin-L1-like [Crassostrea gigas]
evm.TU.Scaf1.136	evm.TU.Scaf1.136	0.002564424	Filtered	Filtered	Filtered	Filtered	Filtered	Filtered	Filtered	158562.0313	Filtered	Filtered	Filtered	Filtered	Filtered	146963.1406	Filtered	Filtered	Filtered	Filtered	CENPM	Centromere protein M [Crassostrea gigas]
evm.TU.Scaf1.1361	evm.TU.Scaf1.1361	0.00170174	4624438.5	Filtered	Filtered	Filtered	Filtered	Filtered	1329777	345714.9688	1310756.625	1847250.5	Filtered	195604.7188	Filtered	152948.625	Filtered	Filtered	1176191.375	Filtered	--	serine protease inhibitor dipetalogastin-like [Crassostrea gigas]
evm.TU.Scaf1.1363	evm.TU.Scaf1.1363	4.91E-05	6404268	9033623	5369296.5	2499510	4075496	1534194.375	11377367	8294018.5	8676268	3969469.5	6314467.5	2611109.25	1987028.125	3336506.25	6564505	4139674.25	8977000	4941329	EIF3C	-
evm.TU.Scaf1.1365	evm.TU.Scaf1.1365	0.001143281	Filtered	1249748.25	828278.25	Filtered	Filtered	91051.19531	1169743.375	526505	850490.375	146093.9375	305666.9375	727316.125	891122.375	1229650.5	Filtered	Filtered	Filtered	Filtered	TFIP11	Tuftelin-interacting protein 11 [Crassostrea gigas]
evm.TU.Scaf1.1366	evm.TU.Scaf1.1366	0.00060466	10525852	2601556	1681791.25	3645117.5	3471760.5	Filtered	2364554.25	2775782	4062589.75	1411215.5	717010.25	1757667.25	2293908	2194692.25	329775.8125	Filtered	3853780.25	3542341.25	MFN2	mitofusin-2-like isoform X2 [Crassostrea gigas]
evm.TU.Scaf1.137	evm.TU.Scaf1.137	0.000503437	6000555	1635457.625	1657269.375	611807.0625	1542246.25	126300.3359	1741086.75	466508.0938	3396283.5	4355573.5	670129.875	1697893.875	5632485.5	2358409.25	2089759.5	Filtered	1887528.5	1035292.875	Slc25a1	tricarboxylate transport protein, mitochondrial-like [Crassostrea gigas]
evm.TU.Scaf1.1373	evm.TU.Scaf1.1373	7.34E-05	3776273.25	3748650	3549514.75	5537637.5	3761353.75	1514944.75	5376223.5	4556662	3306416.5	4324005	4274033	9655585	4525700	8252105	6243506.5	31103262	14361908	17988712	aldh4a1	delta-1-pyrroline-5-carboxylate dehydrogenase, mitochondrial-like [Crassostrea gigas]
evm.TU.Scaf1.1384	evm.TU.Scaf1.1384	0.000697139	Filtered	Filtered	478156.5313	389419.5625	Filtered	Filtered	1641783.125	1539510.375	1442117.75	243985.375	Filtered	Filtered	293047.5938	Filtered	Filtered	1773878	466266.0938	923938	Pde9a	-
evm.TU.Scaf1.1393	evm.TU.Scaf1.1393	0.000531313	Filtered	1709722.375	127674.9219	3351118.5	1367358	Filtered	2217961.5	1178729.125	1722560.625	412626.5	1695245.75	28860.62109	1043102.563	1570475.25	1.241775274	3199045.5	5847455.5	4221655	TAOK1	serine/threonine-protein kinase TAO1-like [Crassostrea gigas]
evm.TU.Scaf1.1394	evm.TU.Scaf1.1394	0.000546773	Filtered	391748.4063	294164.0625	92326.59375	6165985	Filtered	658373.375	824109.6875	677499.875	115635.8203	Filtered	Filtered	Filtered	Filtered	Filtered	1292788.125	316184.8125	588213.5625	MTMR3	myotubularin-related protein 3-like isoform X1 [Crassostrea gigas]
evm.TU.Scaf1.1395	evm.TU.Scaf1.1395	0.000607013	Filtered	274080.6875	Filtered	Filtered	Filtered	Filtered	678387.8125	488269.0938	500871.25	Filtered	Filtered	195939.7813	156480.9844	90176.4375	134312.5781	4154413.75	267163.7188	4085333	--	uncharacterized protein LOC105321838 isoform X2 [Crassostrea gigas]
evm.TU.Scaf1.14	evm.TU.Scaf1.14;evm.TU.Scaf149.2	0.004885176	284724.9688	Filtered	Filtered	690067.9375	Filtered	Filtered	Filtered	Filtered	Filtered	Filtered	Filtered	Filtered	Filtered	Filtered	Filtered	Filtered	Filtered	Filtered	CYP4F22	cytochrome P450 4F22-like [Crassostrea gigas]
evm.TU.Scaf149.2	evm.TU.Scaf1.14;evm.TU.Scaf149.2	0.004885176	284724.9688	Filtered	Filtered	690067.9375	Filtered	Filtered	Filtered	Filtered	Filtered	Filtered	Filtered	Filtered	Filtered	Filtered	Filtered	Filtered	Filtered	Filtered	CYP4F22	cytochrome P450 4F22-like [Crassostrea gigas]
evm.TU.Scaf1.1400	evm.TU.Scaf1.1400	0.000619826	3219715	3569501	Filtered	456312.5625	4745636.5	1317962	1176258.375	626759.875	300320.625	816461.75	Filtered	1116040.375	1898071.125	1522099.75	1163909.375	Filtered	Filtered	2232907.5	Cyb5d2	neuferricin-like [Crassostrea gigas]
evm.TU.Scaf1.1403	evm.TU.Scaf1.1403	2.38E-05	3414237.75	2046710.375	4836422.5	6316161	3507256.5	15878078	3164787.5	2506527.5	5513570.5	23359724	6418203.5	9807672	4258046	3173379.5	5877700	2056520.625	5941091.5	7852887	PTPN11	-
evm.TU.Scaf1.1408	evm.TU.Scaf1.1408	0.000542746	Filtered	965792.125	1110639.375	2428587	331036.1875	1819202.75	3333979.75	3718559.75	3649715.25	2259836	1626605.75	1962485	1498425.625	886482.625	1839683.25	Filtered	8274133.5	2131396.75	RPRD1A	-
evm.TU.Scaf1.1411	evm.TU.Scaf1.1411	0.000143415	2027933.375	2444873.5	2653536.5	2354490.5	3695733	5718614	2655054	2643614	3249359	4122945.5	3556591	6202566	2955427.5	3077062	4141660	1383068.5	4239563.5	1629325.875	CHMP1A	charged multivesicular body protein 1a-like [Crassostrea gigas]
evm.TU.Scaf1.1415	evm.TU.Scaf1.1415	2.52E-05	6631056.5	3913763.5	1287417.625	2025010.875	951140.9375	1672090	2572254.25	3032956.25	2877144	1462392.375	1786327	2982034.5	1530283.125	2319217.5	3074123.5	21675918	13336283	13827529	SDR39U1	epimerase family protein SDR39U1-like isoform X2 [Crassostrea gigas]
evm.TU.Scaf1.1418	evm.TU.Scaf1.1418	0.000172204	2425060.25	4102245	3040144.5	2334020.25	2620662	844203.25	3094705.75	3940912.25	2351799.75	1838166.5	1506864.875	2033836.625	2330942	3766049	1691974.375	6301221.5	6203069.5	6469760.5	AP1G1	AP-1 complex subunit gamma-1-like isoform X2 [Crassostrea gigas]
evm.TU.Scaf1.1426	evm.TU.Scaf1.1426	0.000774074	1554213.5	1687824.875	1407122.625	Filtered	417469.4688	828897.4375	2294502	1624354.25	1796956.75	694209	511418.4375	499967.75	915284.1875	1507425	1483492.5	5478109	2245816.75	1983617.75	EXOSC7	exosome complex component RRP42-like [Crassostrea gigas]
evm.TU.Scaf1.1431	evm.TU.Scaf1.1431	0.00200921	Filtered	Filtered	Filtered	Filtered	Filtered	Filtered	134623.125	198961.25	128076.1094	Filtered	Filtered	Filtered	Filtered	Filtered	Filtered	Filtered	Filtered	Filtered	TEgg058p12.1	UPF0489 protein C5orf22 homolog isoform X1 [Crassostrea gigas]
evm.TU.Scaf1.1437	evm.TU.Scaf1.1437	0.000545294	1010635.5	1436053.75	1093857.25	Filtered	333314.9063	Filtered	6646298	8445275	7695417	991551.25	Filtered	2121170.25	Filtered	Filtered	Filtered	Filtered	307216	408223.3125	--	Putative vitellogenin receptor [Crassostrea gigas]
evm.TU.Scaf1.1438	evm.TU.Scaf1.1438	0.000399964	Filtered	4156222.75	Filtered	Filtered	Filtered	Filtered	12328752	5051414	15215131	13712275	16167179	8297826.5	5868605.5	5426740.5	11298249	Filtered	Filtered	Filtered	lrp-1	transmembrane protease serine 7-like [Crassostrea gigas]
evm.TU.Scaf1.144	evm.TU.Scaf1.144	0.000490096	3782989.75	1072495.25	1190733.75	1.180977345	1761746.5	805629	2606715.25	1822807.25	2232634.25	2910440.5	2418688.75	4546315.5	1335477.5	922352.375	1693340	366968.3125	1114743	351296.8125	Gusb	beta-glucuronidase-like isoform X1 [Crassostrea gigas]
evm.TU.Scaf1.1441	evm.TU.Scaf1.1441	0.000577122	10488360	3318439.5	1406007.625	5738074.5	Filtered	3655706	2192463	989720.625	568854.3125	17523664	21084876	1359896.375	290136.875	Filtered	Filtered	8750190	Filtered	4456674.5	--	loricrin-like isoform X39 [Crassostrea gigas]
evm.TU.Scaf1.1444	evm.TU.Scaf1.1444	0.000251742	4749280	1633751.75	1427782.5	2373925.75	300635.125	3180550.25	1392706.5	2254106	2320858.75	12634915	26225422	2523782.75	529218.125	Filtered	Filtered	29359928	13681688	24686790	Cpa2	carboxypeptidase B-like [Crassostrea gigas]
evm.TU.Scaf1.1445	evm.TU.Scaf1.1445	0.000675192	1266114	3289623.75	3453082.25	1617488	672844.75	2085549.375	1390189.875	1091394.25	2018701.5	1530362.375	617716.25	2251144.5	2684499.25	2940140.75	2202960.25	1038209	2438476.25	1574433	NAE1	NEDD8-activating enzyme E1 regulatory subunit, partial [Crassostrea gigas]
evm.TU.Scaf1.1449	evm.TU.Scaf1.1449	0.002009102	Filtered	295938.625	Filtered	Filtered	Filtered	156782.3906	436974.1875	220107.5938	255157.5156	73821.55469	93553.75	154638.3125	Filtered	Filtered	161725.0938	Filtered	118022	59078.70313	lonp2	lon protease homolog 2, peroxisomal-like [Crassostrea gigas]
evm.TU.Scaf1.1451	evm.TU.Scaf1.1451	0.000112204	3634959.5	4024559.5	2356490.75	787856.375	814362.25	Filtered	3631383	3118104.5	3103939.25	1168644.125	1225448.375	1	1542556	2499350	1375144.25	2.365871429	2812092.25	4116936	thoc6	THO complex subunit 6 homolog [Crassostrea gigas]
evm.TU.Scaf1.1453	evm.TU.Scaf1.1453	5.72E-05	17023692	9235291	20479014	17241966	22468796	12515096	8651286	9869397	8764263	10588732	12343389	15632902	9230656	5933226.5	4905777.5	9538353	9829991	9345309	SCGOA	guanine nucleotide-binding protein G(o) subunit alpha isoform X1 [Crassostrea gigas]
evm.TU.Scaf1.1475	evm.TU.Scaf1.1475	0.000918597	1138856.5	1278858.5	411026.7188	Filtered	Filtered	Filtered	1176066.375	Filtered	Filtered	505588.3438	12454.5957	805778.1875	2365511.25	2845538.25	2753838.5	Filtered	Filtered	Filtered	--	hypothetical protein CGI_10013932 [Crassostrea gigas]
evm.TU.Scaf1.1476	evm.TU.Scaf1.1476	0.000378678	908508.5	310019	Filtered	Filtered	Filtered	908369.625	Filtered	Filtered	Filtered	406620.9375	498434.4375	479047.7188	1371606.375	1464939.625	1348285.375	Filtered	Filtered	Filtered	--	hypothetical protein CGI_10013933 [Crassostrea gigas]
evm.TU.Scaf1.1480	evm.TU.Scaf1.1480	0.000678181	Filtered	Filtered	451147.6875	Filtered	Filtered	246855.6719	877322.6875	749701.6875	816071.625	288877.0938	402666.625	Filtered	682702.8125	466238.6563	551484.125	Filtered	Filtered	Filtered	tma16	translation machinery-associated protein 16-like [Crassostrea gigas]
evm.TU.Scaf1.1484	evm.TU.Scaf1.1484	0.000669863	Filtered	1776955.625	436184.1875	Filtered	57953.99219	1.132709384	1887149.25	1508069.25	1327298.375	790393.6875	419483.0938	620550.5	636754.5625	1193151.25	8403344	Filtered	1972323.75	1091910.75	Bre1	E3 ubiquitin-protein ligase Bre1 [Crassostrea gigas]
evm.TU.Scaf1.1487	evm.TU.Scaf1.1487	0.000256252	11323524	12016668	6881384	11366077	6717881.5	4314333	10418284	7855988.5	6956440.5	4385164.5	5481324.5	6633396.5	5740041.5	6503243.5	5455039.5	41507668	15614653	24140650	PPP1CA	serine/threonine-protein phosphatase alpha-2 isoform [Crassostrea gigas]
evm.TU.Scaf1.1488	evm.TU.Scaf1.1488	0.000506382	1741137.625	733429.4375	1065348.75	385567.5313	1539353.5	Filtered	1812857	2533879.25	1189952.25	655389.75	1271955.125	324311.2188	302488.125	204726.5156	Filtered	7946010	11045042	5788658	BSU1	Serine/threonine-protein phosphatase BSU1 [Crassostrea gigas]
evm.TU.Scaf1.1489	evm.TU.Scaf1.1489	0.000430798	2087132.375	2204558	2127010.75	6087740	2164619.5	4262775	1063789.375	1461673.625	1455298.125	3624956	5238542	4691978.5	2330031.25	1796528.625	2437014.75	840368.6875	459564.5625	2484964	--	neurofilament heavy polypeptide-like isoform X3 [Crassostrea gigas]
evm.TU.Scaf1.1503	evm.TU.Scaf1.1503	1.57E-07	25387876	26942120	25267108	11513222	10929762	23176708	11766429	12396277	13904489	27941000	23527602	25951576	15191031	23768688	29902554	9514904	13544093	11158353	ddost	dolichyl-diphosphooligosaccharide--protein glycosyltransferase 48 kDa subunit-like [Crassostrea gigas]
evm.TU.Scaf1.1504	evm.TU.Scaf1.1504	0.000559422	7203371.5	2618489	Filtered	Filtered	Filtered	Filtered	3392765.25	Filtered	1878335	3271957	1799550.25	2866467	Filtered	Filtered	Filtered	Filtered	Filtered	279833.8438	--	hypothetical protein CGI_10012419 [Crassostrea gigas]
evm.TU.Scaf1.1505	evm.TU.Scaf1.1505	0.000660209	Filtered	2780057.25	2201721.25	Filtered	Filtered	629379.25	2236885.25	4385020	2964447.5	1710126.375	2057905.375	2854290.75	2214922	3413023.75	3810562.5	Filtered	2605726.5	1341553.375	Spag7	sperm-associated antigen 7 homolog [Crassostrea gigas]
evm.TU.Scaf1.1506	evm.TU.Scaf1.1506	3.57E-05	6172254	5275193	625219	4828704.5	3976138.5	5639912	6539664.5	9526392	9608146	5864359	5604880	4607457	18278554	10164994	22733048	54400432	18303032	40421848	NDUFB5	NADH dehydrogenase [ubiquinone] 1 beta subcomplex subunit 5, mitochondrial-like [Crassostrea gigas]
evm.TU.Scaf1.1511	evm.TU.Scaf1.1511	9.98E-09	7435844	11511891	7468558.5	6414526.5	6900991	4320613.5	13398892	12308570	12167896	4301085.5	4574833.5	4482938	12146804	14046320	11942377	24899990	18628714	21722364	PSMC2	26S protease regulatory subunit 7 [Aplysia californica]
evm.TU.Scaf1.1516	evm.TU.Scaf1.1516	0.001279103	Filtered	Filtered	96555.41406	Filtered	Filtered	231739.4844	115034.0781	97197.73438	401139.25	38361.8125	1561992.5	166866.0156	298957.125	Filtered	157964.2656	Filtered	530292	Filtered	Cuedc1	uncharacterized protein LOC105322325 isoform X1 [Crassostrea gigas]
evm.TU.Scaf1.1517	evm.TU.Scaf1.1517	0.001196368	Filtered	Filtered	Filtered	55987.79297	94110.625	Filtered	2934.390625	30811.08398	Filtered	Filtered	71047.27344	Filtered	Filtered	Filtered	Filtered	Filtered	Filtered	Filtered	nol10	nucleolar protein 10-like [Crassostrea gigas]
evm.TU.Scaf1.1520	evm.TU.Scaf1.1520	2.84E-05	6828918.5	6716653	5929656	11640353	6083209	4916849	5983457	6953205	7093048	3914801	4584760	5553823.5	3888907.25	6063472.5	5693593	44405232	27481670	30770958	fumA	Fumarate hydratase class I, aerobic [Crassostrea gigas]
evm.TU.Scaf1.1521	evm.TU.Scaf1.1521	0.000395049	1132015.375	Filtered	666679.0625	1242538.25	1855252.125	841784.4375	667352.0625	517889.5313	804234	638557.0625	1048267.25	2834625.5	910272.25	391107.4375	Filtered	2.952524424	662098.6875	1660905.125	--	uncharacterized protein LOC105322331 isoform X2 [Crassostrea gigas]
evm.TU.Scaf1.1525	evm.TU.Scaf1.1525	0.000421324	6980430	3328125	5443953	9184588	1067864.375	12160629	3323567.5	2325127	4272325.5	7597388	6667488	11264186	5687227.5	7628516.5	5263756	Filtered	2794455.75	149925.9844	LZIC	protein LZIC-like [Crassostrea gigas]
evm.TU.Scaf1.1529	evm.TU.Scaf1.1529	3.43E-07	29012050	18356308	27170076	51197012	30557456	43602544	13249730	23032038	25402458	22337820	29738976	35732640	20437214	20794940	17800194	45926244	35527044	38614328	GBETA1	guanine nucleotide-binding protein subunit beta [Crassostrea gigas]
evm.TU.Scaf1.153	evm.TU.Scaf1.153	0.000501457	2580536.5	1024405.5	1932860.625	3587500.5	2112138.25	3201392.25	1048260.438	341033.3125	1411676.5	1085349.125	1488968.625	2256902.25	1027911.375	1316092.75	1430529.75	257188.9375	1.479086518	2891418.25	PON1	serum paraoxonase/arylesterase 1-like isoform X1 [Crassostrea gigas]
evm.TU.Scaf1.1532	evm.TU.Scaf1.1532	0.000620343	1326010.75	2934909.25	884923.625	1184329.375	547906.0625	924988.25	1481173.625	2997286.25	3593817.25	968854.875	1465878.5	Filtered	3341394.5	3100725.5	2412257.75	5446612.5	Filtered	757436.6875	Mrpl20	39S ribosomal protein L20, mitochondrial-like isoform X1 [Crassostrea gigas]
evm.TU.Scaf1.1533	evm.TU.Scaf1.1533	7.10E-05	17691836	13621665	11268021	18515948	16112434	19130922	9569081	8341635.5	8627607	11060753	14345229	13654396	19358076	16139808	15343682	18131472	7098911	9213359	PGD	6-phosphogluconate dehydrogenase, decarboxylating-like [Crassostrea gigas]
evm.TU.Scaf1.1535	evm.TU.Scaf1.1535	0.00012912	27454666	30225716	35852680	19585124	48050412	38952044	32577776	35071232	26279776	38880644	55210424	50546540	41827336	51199416	56567696	16687902	41558640	25227830	SmD3	small nuclear ribonucleoprotein Sm D3-like [Crassostrea gigas]
evm.TU.Scaf1.1537	evm.TU.Scaf1.1537	0.002384934	Filtered	278304.2188	Filtered	Filtered	Filtered	16879296	534382.5	816620.375	875919.75	230628.8125	Filtered	Filtered	Filtered	Filtered	Filtered	2.361248255	940093.1875	586633.75	KIAA0100	hypothetical protein CGI_10026508 [Crassostrea gigas]
evm.TU.Scaf1.1543	evm.TU.Scaf1.1543	0.000467964	1103692.625	Filtered	1185923.125	998923.625	365759.3438	1415267.375	431215.1563	Filtered	556719.3125	3014305	2488916.5	Filtered	676785.375	Filtered	389678.0313	Filtered	Filtered	429369.3438	TRIM2	tripartite motif-containing protein 45-like isoform X3 [Crassostrea gigas]
evm.TU.Scaf1.1545	evm.TU.Scaf1.1545	0.00073632	Filtered	Filtered	Filtered	Filtered	Filtered	Filtered	417727.0938	802885.3125	Filtered	Filtered	Filtered	Filtered	147089.0781	Filtered	Filtered	5458055.5	2741398.75	2487120.75	KIAA0753	uncharacterized protein KIAA0753-like isoform X1 [Crassostrea gigas]
evm.TU.Scaf1.1555	evm.TU.Scaf1.1555	6.40E-05	13603689	17733424	12583854	25875196	11199262	11284660	17926338	15310829	18527590	23517626	24254240	28902698	23359028	24598348	13459574	5516438.5	27803142	15114644	--	macrophage migration inhibitory factor homolog [Crassostrea gigas]
evm.TU.Scaf1.1558	evm.TU.Scaf1.1558	0.000394931	Filtered	Filtered	Filtered	Filtered	435569.75	37274.76172	2134923.5	2453627	3508046.5	76313.23438	1934800.5	Filtered	Filtered	Filtered	Filtered	31056718	24390628	25626450	ADAMTS2	A disintegrin and metalloproteinase with thrombospondin motifs 5-like isoform X1 [Crassostrea gigas]
evm.TU.Scaf1.1566	evm.TU.Scaf1.1566	0.000454836	2348327.25	2787098.25	4172448	660343	1942796	2212178.75	4349306	4598861.5	3575240.25	1744604.125	2712576.25	2176348.75	1636596.625	1869959.375	1745575.375	Filtered	4590577	4146494.25	FKBP6	inactive peptidyl-prolyl cis-trans isomerase FKBP6-like [Crassostrea gigas]
evm.TU.Scaf1.1567	evm.TU.Scaf1.1567	0.000354829	3168122.5	9328491	4053699.25	3349604	4037485.5	1872943.75	5170442.5	4998629	4216883	5051547.5	1470087.875	1872618.875	4219743.5	9316255	4263421	8795194	3675448.75	5728297	BLMH	bleomycin hydrolase-like [Crassostrea gigas]
evm.TU.Scaf1.1569	evm.TU.Scaf1.1569	0.000776057	6311556	5042191.5	6365874	1.17908895	2160912.25	1	2453397.25	3143758	4290631	4732679.5	1369138.25	3520867.25	3488400.5	11311478	2779812.75	Filtered	2333810.5	1887346.625	FN3K	fructosamine-3-kinase-like [Crassostrea gigas]
evm.TU.Scaf1.157	evm.TU.Scaf1.157	0.000629551	2951497.5	1694428.125	2035861.25	2505373.25	3235796.75	3999091.25	1118948.375	2123486.75	1900015.375	1485085.75	4551912.5	1691063.5	2372777.25	2591780.5	982457.3125	4164440	937396.9375	524672.75	Pxn	transforming growth factor beta-1-induced transcript 1 protein-like isoform X4 [Crassostrea gigas]
evm.TU.Scaf1.1570	evm.TU.Scaf1.1570	0.000288481	Filtered	Filtered	Filtered	Filtered	Filtered	Filtered	434693.5	1747038.75	712394	Filtered	Filtered	Filtered	Filtered	Filtered	Filtered	18782190	27302302	18540736	--	transmembrane cell adhesion receptor mua-3-like isoform X2 [Crassostrea gigas]
evm.TU.Scaf1.1571	evm.TU.Scaf1.1571	0.004081168	Filtered	Filtered	Filtered	Filtered	Filtered	Filtered	1648644.5	276610.8438	Filtered	Filtered	Filtered	Filtered	Filtered	289946.875	Filtered	2.359023094	Filtered	1101311	Poldip2	polymerase delta-interacting protein 2-like [Crassostrea gigas]
evm.TU.Scaf1.1580	evm.TU.Scaf1.1580	0.001008257	1381423.25	3097039.75	5510050.5	427794.0313	1185528.875	Filtered	1620137.875	1876913	1289803.75	108397.7813	205015.5	Filtered	Filtered	5940222	Filtered	705290.625	3632557	1213646.25	Fuk	L-fucose kinase-like [Crassostrea gigas]
evm.TU.Scaf1.1581	evm.TU.Scaf1.1581	0.002156498	Filtered	417735.0938	Filtered	Filtered	Filtered	Filtered	593733.375	404595.8125	300803.9375	91735.21875	Filtered	Filtered	Filtered	Filtered	Filtered	Filtered	147371.5469	Filtered	ast	protein asteroid homolog 1-like [Crassostrea gigas]
evm.TU.Scaf1.1586	evm.TU.Scaf1.1586	0.000554492	1693499.5	2629791	4440090	6784862.5	12439678	18132786	3137070.5	2436028.5	5086128.5	5283544.5	5090567	6987752	14432052	5890948	18903442	Filtered	3595362.25	6300066	dad1	Dolichyl-diphosphooligosaccharide--protein glycosyltransferase subunit DAD1 [Crassostrea gigas]
evm.TU.Scaf1.159	evm.TU.Scaf1.159	0.000830349	119141.1172	11197292	2575912.75	174522.0625	386402.4063	45867.74609	358236.5938	635371.75	720648.375	117600.8828	256948.7344	47427.91406	12597506	13298606	Filtered	2593683.25	321260.3125	1029432.813	ABCC9	ATP-binding cassette sub-family C member 9-like [Crassostrea gigas]
evm.TU.Scaf1.1590	evm.TU.Scaf1.1590	0.00035987	Filtered	Filtered	Filtered	Filtered	Filtered	Filtered	308834.3438	368530.0313	339260.7813	Filtered	Filtered	Filtered	Filtered	Filtered	Filtered	6234454.5	3860680.25	5401702	RGSL1	uncharacterized protein LOC105318165 [Crassostrea gigas]
evm.TU.Scaf1.1591	evm.TU.Scaf1.1591	0.003479576	Filtered	Filtered	Filtered	Filtered	Filtered	Filtered	1979757.875	2529972.75	1553824.75	Filtered	Filtered	Filtered	Filtered	Filtered	Filtered	Filtered	1513491.25	277317.5313	--	centromere protein N-like [Crassostrea gigas]
evm.TU.Scaf1.1593	evm.TU.Scaf1.1593	0.0004272	3619893.5	3533464.75	3430148	2153329	5368499.5	3554191	1799673.25	3584224	3677443.75	2038864	3556518	4439262.5	5417216.5	3314866.75	3014256	4210681	4334064.5	4370208.5	VhaAC39-1	V-type proton ATPase subunit d-like [Crassostrea gigas]
evm.TU.Scaf1.1594	evm.TU.Scaf1.1594	0.000139555	Filtered	Filtered	Filtered	1962058.5	316937.8438	351980.4375	1536424.25	1864834.125	579679.0625	426433.1875	420480.4063	1183707.625	622027.125	Filtered	Filtered	55616572	32584858	30975524	--	uncharacterized protein LOC105318227 [Crassostrea gigas]
evm.TU.Scaf1.160	evm.TU.Scaf1.160	0.001690037	572608.75	539910.9375	1503670.625	1311412.625	1	Filtered	1382033.125	615922.375	919678.375	577907	477023.8125	432094.9063	595809.6875	514149.75	Filtered	Filtered	278609.9688	3453352.25	YMR196W	uncharacterized protein YMR196W-like [Crassostrea gigas]
evm.TU.Scaf1.1600	evm.TU.Scaf1.1600	0.000779181	Filtered	Filtered	Filtered	Filtered	Filtered	Filtered	1054917.125	1131575.75	1355366.125	Filtered	Filtered	Filtered	Filtered	Filtered	Filtered	Filtered	1380241.375	1186457.5	FAM92B	protein FAM92A1-like isoform X1 [Crassostrea gigas]
evm.TU.Scaf1.1605	evm.TU.Scaf1.1605	0.000938525	57611.49219	2457596.5	3576429.5	4259685.5	Filtered	19134.86523	2854138.75	2041155.5	1740917.25	4699937.5	52415.76563	1790036	653516.5	424078.25	3170826	29465668	1013978.313	1867601	--	-
evm.TU.Scaf1.1606	evm.TU.Scaf1.1606	0.000358983	1020689.5	1361406.125	310497.0313	907149.9375	2126327.75	Filtered	1667706.75	1670888.5	1524231.625	497656.6875	247206.8906	906702	450701.2188	280629.25	15807.71973	Filtered	1090997.25	929764.75	B3glct	beta-1,3-glucosyltransferase-like [Crassostrea gigas]
evm.TU.Scaf1.1608	evm.TU.Scaf1.1608	0.000588682	Filtered	904904.4375	2194554.75	Filtered	Filtered	Filtered	2899933.75	2234585	2505579.25	901688.1875	Filtered	1	960480.0625	879857.25	Filtered	Filtered	2956014	3117012.75	Akap1	-
evm.TU.Scaf1.1615	evm.TU.Scaf1.1615	0.002004713	Filtered	Filtered	Filtered	Filtered	Filtered	Filtered	Filtered	Filtered	Filtered	917577.0625	Filtered	1155142.25	Filtered	Filtered	Filtered	Filtered	Filtered	Filtered	--	filamin-interacting protein FAM101B-like [Crassostrea gigas]
evm.TU.Scaf1.1620	evm.TU.Scaf1.1620	0.00048677	1745012.25	4350737	1729091	849649.1875	540918.375	628039.125	2787130.5	2822120.25	3190541.75	852643.625	2770499	117494.3672	1575162.625	1640227.25	1505057.25	537012.875	3641562	4210498.5	NSUN2	tRNA (cytosine(34)-C(5))-methyltransferase-like [Crassostrea gigas]
evm.TU.Scaf1.1622	evm.TU.Scaf1.1622	0.001055447	Filtered	2010450.375	392155.9375	401796.875	1257039.75	1	1821027.5	1370478.625	1337152.75	1636702	1379582	1501426.75	726073.25	680752.9375	2375640.75	Filtered	764896.625	13820247	KLHDC4	kelch domain-containing protein 4-like [Crassostrea gigas]
evm.TU.Scaf1.1625	evm.TU.Scaf1.1625	0.000648958	Filtered	1331930.75	821888.375	530882	888124.9375	848163.625	872736	1121949.375	1132368.875	475817.8438	1118644	1269125.125	725654.25	1449420.375	799842.625	1925733.75	798848.1875	682515.1875	Wwp1	NEDD4-like E3 ubiquitin-protein ligase WWP1 isoform X2 [Crassostrea gigas]
evm.TU.Scaf1.1629	evm.TU.Scaf1.1629	0.000509092	3217216.75	5867077	4769103.5	4569378	586759.1875	1767226	396694.5625	1010881.75	942158.875	2162489.75	1345499.625	2587979.5	1945003.25	207930.1875	2340648.5	3453356.75	1273082.75	2605044	PH1704	protein DJ-1 homolog D-like [Crassostrea gigas]
evm.TU.Scaf1.1632	evm.TU.Scaf1.1632	0.000906451	Filtered	69027.71094	193107.6719	324433.875	940423.1875	Filtered	450344.4375	522279.4063	643174.25	103165.9609	127811.9375	Filtered	114245.1719	Filtered	Filtered	Filtered	53854.20313	584575.75	Ect4	sterile alpha and TIR motif-containing protein 1-like isoform X3 [Crassostrea gigas]
evm.TU.Scaf1.1633	evm.TU.Scaf1.1633	0.002425422	Filtered	Filtered	Filtered	Filtered	Filtered	Filtered	584080.8125	Filtered	Filtered	Filtered	Filtered	Filtered	Filtered	Filtered	Filtered	Filtered	2300524.75	Filtered	C19orf53	leydig cell tumor 10 kDa protein homolog [Crassostrea gigas]
evm.TU.Scaf1.164	evm.TU.Scaf1.164	0.000382457	3581342.5	2776815	4222373.5	4777975.5	6600233	7981268	5336613	2887589.5	5271592	13333341	11462073	17148938	6564461.5	3790781	3041749.75	7083949	1763894.25	1130918	SMTNL1	muscle M-line assembly protein unc-89-like isoform X5 [Crassostrea gigas]
evm.TU.Scaf1.1641	evm.TU.Scaf1.1641	0.000389249	4588455.5	4635622.5	7392325	7066469	5844639	13579914	2938769.25	4206176.5	3692997	5228427.5	4424156	7463404.5	4716099.5	4229554	6726945.5	3277580.25	1202358.75	601119.1875	TSPAN18	Tetraspanin-7 [Crassostrea gigas]
evm.TU.Scaf1.1647	evm.TU.Scaf1.1647	0.000105731	555243.875	6786474	134573.8594	80494.46094	25766.14258	181429.6094	2689040	3442479.5	2298502.25	1457350.875	Filtered	Filtered	2534344.5	3024406.75	2955180.75	34202620	18750072	18630412	ACE	angiotensin-converting enzyme precursor [Crassostrea gigas]
evm.TU.Scaf1.1659	evm.TU.Scaf1.1659	0.000985504	Filtered	736315.125	247779.2188	Filtered	Filtered	210959.3125	2256953	Filtered	1538405.5	332446.6563	Filtered	477460.0938	Filtered	Filtered	209580.6875	Filtered	2732808	2665446	Retsat	putative all-trans-retinol 13,14-reductase [Crassostrea gigas]
evm.TU.Scaf1.1660	evm.TU.Scaf1.1660	0.000251486	1925568.5	3528024.75	1172111.5	937796.875	2194849.75	1	3212922.5	2671999	2866160	853370.5	1935002.625	1600838.875	1860222.875	3295812.5	3439263.75	2698056.25	3948285.5	2037381.25	Retsat	putative all-trans-retinol 13,14-reductase [Crassostrea gigas]
evm.TU.Scaf1.1661	evm.TU.Scaf1.1661	0.000367838	9746537	12335560	12263632	6491907	5136298.5	14292950	7101786	5661011.5	5973737.5	12625119	12914333	13348634	8744444	15622135	16384419	3019072	15315958	5748235	RANBP1	ran-specific GTPase-activating protein-like [Crassostrea gigas]
evm.TU.Scaf1.1666	evm.TU.Scaf1.1666	0.002664257	596219	Filtered	Filtered	Filtered	Filtered	Filtered	1069506.125	1038908.313	1102415.375	134011.7656	Filtered	Filtered	Filtered	Filtered	Filtered	Filtered	203086.1719	Filtered	--	caldesmon-like [Crassostrea gigas]
evm.TU.Scaf1.1669	evm.TU.Scaf1.1669	0.000157317	9945060	11019086	5900766	10518559	8064273.5	9698611	9266569	8158897	13263885	11421484	11411844	19771104	14383206	12629077	16037735	14435053	18036452	22918322	UBE2L3	ubiquitin-conjugating enzyme E2 L3-like [Crassostrea gigas]
evm.TU.Scaf1.1675	evm.TU.Scaf1.1675	0.000543826	Filtered	437108.3125	921129.5	719460.9375	Filtered	318129.75	2714761	1868226.625	1910568.5	812803.75	842073.75	824808.75	281775.5313	304679.4063	Filtered	Filtered	1576501.875	Filtered	MORC2	MORC family CW-type zinc finger protein 2 [Crassostrea gigas]
evm.TU.Scaf1.1676	evm.TU.Scaf1.1676	0.002694146	Filtered	Filtered	Filtered	Filtered	Filtered	Filtered	Filtered	512864.25	Filtered	874009.8125	Filtered	382704.2188	Filtered	Filtered	Filtered	Filtered	Filtered	Filtered	--	uncharacterized protein LOC105334803 isoform X2 [Crassostrea gigas]
evm.TU.Scaf1.1680	evm.TU.Scaf1.1680	0.000505194	Filtered	Filtered	Filtered	Filtered	Filtered	Filtered	374123.6875	1	Filtered	Filtered	Filtered	Filtered	Filtered	Filtered	Filtered	8339955	6141382.5	7315927.5	LRRC43	leucine-rich repeat-containing protein 43-like isoform X4 [Crassostrea gigas]
evm.TU.Scaf1.1684	evm.TU.Scaf1.1684	0.000150117	3146932	1928466.75	1698325.5	3233279.5	3041715	9705424	3056681.5	838948.875	1235330.5	4451704	2547993.75	5868094.5	1001094.625	1111472.75	2201187.75	Filtered	1101720.125	Filtered	PXMP2	peroxisomal membrane protein 2-like [Crassostrea gigas]
evm.TU.Scaf1.1685	evm.TU.Scaf1.1685	0.000359442	8642680	11185308	6039164	10153742	13778045	11642882	18211662	39760512	21288050	18997348	13747962	13587072	14729770	16395952	14271553	178587856	105281896	70984104	--	Carbonic anhydrase 2 [Crassostrea gigas]
evm.TU.Scaf1.1689	evm.TU.Scaf1.1689	0.002150812	Filtered	Filtered	Filtered	Filtered	Filtered	Filtered	844840.5625	2150841.5	1696776.75	677242.75	Filtered	Filtered	2738417.25	3764049.25	3649754	Filtered	1370386.75	1267612.125	mrpl-18	39S ribosomal protein L18, mitochondrial-like [Crassostrea gigas]
evm.TU.Scaf1.1690	evm.TU.Scaf1.1690	0.000856569	1419260.25	1590595	440829.875	Filtered	Filtered	Filtered	1129902.75	1234266.375	1353565.625	299613.1563	771555.5625	871042.1875	240281.4531	709539.375	501669.2813	518713.7813	983773.4375	757673.5	nle1	notchless protein homolog 1-like [Crassostrea gigas]
evm.TU.Scaf1.1697	evm.TU.Scaf1.1697	8.78E-05	11721086	5583767.5	7012664	4496833.5	4930137	6261071	2958185	3255773.75	3204917.75	5751795	6760783	12904952	3667163.5	3218459.75	4450949	1937675	7113173	6305996	--	complement C1q-like protein 4 [Crassostrea gigas]
evm.TU.Scaf1.17	evm.TU.Scaf1.17	0.003483734	65445.09375	Filtered	Filtered	373610.6563	Filtered	Filtered	Filtered	Filtered	Filtered	17629.14258	116188.6094	Filtered	Filtered	Filtered	Filtered	Filtered	Filtered	Filtered	CYP4F22	cytochrome P450 4F22-like [Crassostrea gigas]
evm.TU.Scaf1.1703	evm.TU.Scaf1.1703	1.32E-06	63054460	90512312	71634016	30043270	37047400	25990928	26856572	29254660	24961322	20106704	19023774	26867666	43479592	61297964	46371856	96272416	72378032	62669164	ahcy-a	adenosylhomocysteinase A-like [Crassostrea gigas]
evm.TU.Scaf1.1704	evm.TU.Scaf1.1704	2.18E-06	14221797	6440957	4950666.5	13844361	4401535	10178051	3093840	4922231	3271426.25	12174330	10511893	11972532	9532198	4840175	7046453.5	9880570	3388397.75	12048158	GSTO1	glutathione S-transferase omega-1-like [Crassostrea gigas]
evm.TU.Scaf1.1706	evm.TU.Scaf1.1706	0.001498509	Filtered	215302.2344	252908.125	Filtered	Filtered	Filtered	755623.875	1030712.625	1206460.5	74820.94531	171721.3125	Filtered	Filtered	110436.4766	Filtered	Filtered	681746.75	2.322019815	UTP4	cirhin-like [Crassostrea gigas]
evm.TU.Scaf1.1707	evm.TU.Scaf1.1707	0.000535653	1124635.625	813207.5	555727.875	Filtered	401599.7188	Filtered	7694013	1626699.5	1539307.375	119517.4063	349628.2813	1.064892888	Filtered	244658.9375	Filtered	14831327	642509.75	3115372.25	CPSF1	cleavage and polyadenylation specificity factor subunit 1-like isoform X1 [Crassostrea gigas]
evm.TU.Scaf1.1708	evm.TU.Scaf1.1708	0.000634933	985667	Filtered	512663.0938	Filtered	Filtered	1028084.75	2513865.75	3324145	2798132.5	387384.9063	Filtered	253870.5	318700.8438	Filtered	338664.4688	3.115251541	1.497430801	2.240427017	Dhrs1	dehydrogenase/reductase SDR family member 1-like [Crassostrea gigas]
evm.TU.Scaf1.1718	evm.TU.Scaf1.1718	0.000534609	459634.2813	Filtered	897591.6875	251008.4063	575708.5625	1236577.125	936695.75	661689.1875	949909.5	1098609.5	624428.3125	3073412.25	716698.375	Filtered	Filtered	Filtered	2583385.5	2151360	DOK5	docking protein 5-like isoform X1 [Crassostrea gigas]
evm.TU.Scaf1.1720	evm.TU.Scaf1.1720	0.000146659	6216273.5	1117543.125	3576779.5	13141638	6928397	5201578	2205809.25	2673019.5	2538235	4030450.5	6765422	1750241.625	4054061.75	2281679.75	4945397	5222068.5	725826	2227952.5	Aprt	adenine phosphoribosyltransferase-like [Crassostrea gigas]
evm.TU.Scaf1.1721	evm.TU.Scaf1.1721	5.59E-06	7430527.5	11545805	7362309	19609088	24159508	34294728	20166136	11221542	19126404	23474802	16483197	22485688	14373630	14206448	21970230	21666308	32419840	40400856	NEDD8	NEDD8 [Crassostrea gigas]
evm.TU.Scaf1.1722	evm.TU.Scaf1.1722	0.000478107	932358.3125	2436416.25	3472124	2528647.5	12331252	1230939.625	2185498.75	2229517	2667953.75	1808278.375	2797158	3527987.5	8248720.5	2967870	3663834	Filtered	3333334.25	1201835.75	TARDBP	TAR DNA-binding protein 43-like [Crassostrea gigas]
evm.TU.Scaf1.1731	evm.TU.Scaf1.1731	0.000455066	1086900.75	1958546.25	1741073.875	672177.3125	Filtered	637291.875	4918052.5	2773235.5	3693872	1421426.875	1331147.375	2028085.5	3167831.5	2865892.5	4280252.5	6909594.5	6770294	5694138	OXA1L	mitochondrial inner membrane protein OXA1L-like [Crassostrea gigas]
evm.TU.Scaf1.1737	evm.TU.Scaf1.1737	0.000701784	2586068	1792369.875	4237109	5530775.5	4255674.5	7794173	2234190.5	1894037.75	1200644.5	4932362.5	5077691	12724913	2839056.5	2371352.5	2993953	2.35588336	15039218	9494206	--	uncharacterized protein LOC105324817 [Crassostrea gigas]
evm.TU.Scaf1.1741	evm.TU.Scaf1.1741	0.000456078	7547725	5104701.5	4634056	15012047	7564785	7442742	2747615.75	3503846.75	3218346	5610817	7888613.5	3052253.25	4655976	6765269.5	6289304.5	18377644	3662718.5	8116061	CPNE3	copine-3-like isoform X2 [Crassostrea gigas]
evm.TU.Scaf1.1742	evm.TU.Scaf1.1742	9.78E-05	6501072	3229001.75	4752872.5	9353115	6478937.5	9583973	2045504.625	2749731.25	2210099.5	4814114	3993987	7948481.5	2562486	3191474.25	2368959	4461940	4595268.5	2345213.75	CPNE3	copine-3-like isoform X1 [Crassostrea gigas]
evm.TU.Scaf1.1745	evm.TU.Scaf1.1745	0.000633592	505990.0625	645618.9375	4107561.5	10825369	Filtered	Filtered	961528.625	1248765.25	1180596.125	13407065	Filtered	27321882	758177.625	Filtered	Filtered	6817755.5	2186131.5	3643149.75	RARS2	Putative arginyl-tRNA synthetase, mitochondrial [Crassostrea gigas]
evm.TU.Scaf1.1746	evm.TU.Scaf1.1746	0.00058796	Filtered	1415237.125	762395.125	Filtered	Filtered	Filtered	1792897.25	2518164.5	2761071.75	654173.875	Filtered	65381.89844	463049.7813	697961.5625	628463.5	Filtered	2415257.75	517547.3438	--	uncharacterized protein LOC105338345 [Crassostrea gigas]
evm.TU.Scaf1.1748	evm.TU.Scaf1.1748	0.000472515	Filtered	850469.125	585530.25	85045.6875	Filtered	Filtered	799941.3125	839335.6875	1566658.25	207861.0781	Filtered	Filtered	591558.375	580087.125	638080.1875	Filtered	2047441.375	1446893.375	CNOT10	CCR4-NOT transcription complex subunit 10-like [Crassostrea gigas]
evm.TU.Scaf1.175	evm.TU.Scaf1.175	0.00061604	1142101	1756770.625	583309.4375	462095.8125	916876.3125	271693.5938	2140375	1216221.625	1456063.125	1242278.875	1022414.063	532657.125	1450944.25	492306.5938	630294.375	3846768.75	3280421	2767391.25	Prodh	hypothetical protein LOTGIDRAFT_206275 [Lottia gigantea]
evm.TU.Scaf1.1750	evm.TU.Scaf1.1750	0.000136556	6942763	10116778	6152386	8746737	7733311.5	3609999.75	3223838	2276473.75	1813127.75	4456283	3565529.25	12539567	5331990.5	8096758	4851587	347078.7813	6974257.5	4129150.75	AGXT2	alanine--glyoxylate aminotransferase 2, mitochondrial-like [Crassostrea gigas]
evm.TU.Scaf1.1761	evm.TU.Scaf1.1761	0.000317528	5449145	6159336	12507973	8274564	21732068	9264513	2587355	1880270.625	5300005.5	5470379	3005962.25	7467021	2165560.25	5482884.5	6850277.5	4430839.5	2581927.75	1823975.5	Vat1l	Synaptic vesicle membrane protein VAT-1-like protein [Crassostrea gigas]
evm.TU.Scaf1.1762	evm.TU.Scaf1.1762	0.000516818	332505.8125	666421.5	Filtered	52454.84375	Filtered	1.059701681	1141021.375	1323959.625	927269	412113.7813	Filtered	Filtered	451496.8438	Filtered	Filtered	Filtered	1377769.875	477308.7188	CLPTM1L	cleft lip and palate transmembrane protein 1-like protein [Crassostrea gigas]
evm.TU.Scaf1.1763	evm.TU.Scaf1.1763	0.003181207	111353.7656	444873.5	1377152.375	872921.4375	1124720.75	Filtered	428306.3125	435257.0625	481351.25	12631.31738	68781.5	Filtered	Filtered	Filtered	Filtered	Filtered	185720.0313	68657.9375	Pla2r1	macrophage mannose receptor 1-like [Crassostrea gigas]
evm.TU.Scaf1.1767	evm.TU.Scaf1.1767	0.000176284	1871217.375	2789103.75	2363027	707072.3125	1595623	3403748	4016934.75	3552600.5	3382189.75	2374574	2815767.25	2068674.5	1790303.75	687080.1875	2008483.875	5149247	6235014	3176831	edc4	Enhancer of mRNA-decapping protein 4 [Crassostrea gigas]
evm.TU.Scaf1.1772	evm.TU.Scaf1.1772	3.81E-05	2706959	4762293	2772539	968721.875	1208711.75	298022.125	4794289	7276631.5	5553852.5	893517.625	1538328.875	645970.3125	1384983.375	3743726.5	1939843.75	1040596.563	6592317.5	3765554.25	PRMT5	-
evm.TU.Scaf1.1773	evm.TU.Scaf1.1773	0.002045728	Filtered	816450.375	Filtered	Filtered	Filtered	Filtered	1256165	Filtered	1012907.938	Filtered	Filtered	Filtered	Filtered	Filtered	707649.5	Filtered	2069953	2.408284187	anln	-
evm.TU.Scaf1.1775	evm.TU.Scaf1.1775	0.000255495	4497292	1804519.75	1904465.75	2389010.75	1489608.5	2236117.75	3023159.25	3433002.5	2260810	3182609.25	3314627	3059626.25	5247984.5	6870519	5699197	9917890	5861362	7769509	TGM1	protein-glutamine gamma-glutamyltransferase K-like isoform X1 [Crassostrea gigas]
evm.TU.Scaf1.1777	evm.TU.Scaf1.1777	0.000731455	Filtered	Filtered	Filtered	Filtered	Filtered	234178.875	690590.125	465873.375	451167.4375	151578.7344	Filtered	513109.4688	387936.4375	Filtered	233620.25	Filtered	Filtered	Filtered	NSRP1	Coiled-coil domain-containing protein 55 [Crassostrea gigas]
evm.TU.Scaf1.178	evm.TU.Scaf1.178	0.000567188	Filtered	1783932.625	Filtered	Filtered	Filtered	Filtered	3472703	Filtered	Filtered	577464.375	Filtered	Filtered	Filtered	617217.125	Filtered	11448197	3587430.5	5501085.5	OXSM	3-oxoacyl-[acyl-carrier-protein] synthase, mitochondrial-like [Crassostrea gigas]
evm.TU.Scaf1.1780	evm.TU.Scaf1.1780	1.10E-07	73833856	121171896	26477040	6739378.5	644112.8125	19861202	145900608	18285732	29064412	24509832	3594865.25	Filtered	73244064	66719160	195887472	Filtered	Filtered	Filtered	--	uncharacterized protein LOC105339559 [Crassostrea gigas]
evm.TU.Scaf1.1789	evm.TU.Scaf1.1789	0.002994449	Filtered	Filtered	Filtered	Filtered	Filtered	134969.375	Filtered	46620.07422	95181.00781	71183.71875	Filtered	Filtered	651568.6875	Filtered	81320.55469	Filtered	Filtered	Filtered	--	uncharacterized protein LOC105340201 isoform X1 [Crassostrea gigas]
evm.TU.Scaf1.179	evm.TU.Scaf1.179	0.002074984	Filtered	488034.0625	161014.375	1771425.625	468566.2813	Filtered	546690	1164481.625	665203	8692727	Filtered	14549518	114299.6094	1961951.25	Filtered	Filtered	Filtered	Filtered	Ankfy1	rabankyrin-5-like isoform X2 [Crassostrea gigas]
evm.TU.Scaf1.1790	evm.TU.Scaf1.1790	0.00038272	7202767.5	1172513	6074077.5	13605010	11815104	13708276	1270805.75	1162435.625	1943784.125	4150087	4380351.5	6573598.5	1406749.25	2303217.75	1105207.875	583310.25	1146209.75	562984.125	CLIC4	chloride intracellular channel protein 4-like [Crassostrea gigas]
evm.TU.Scaf1.1796	evm.TU.Scaf1.1796	0.000362751	1020564.063	2410367.5	4262511.5	439912.4375	15382438	Filtered	2736299.75	5288041	2663195.5	1822376.875	245864.3281	93995.95313	679506.8125	125172.1172	Filtered	14672993	6063227.5	3316121.25	XRN1	5'-3' exoribonuclease 1-like [Crassostrea gigas]
evm.TU.Scaf1.1797	evm.TU.Scaf1.1797	0.001153358	101096.2422	165681.1406	210412.3281	325607.8125	1186950.125	807737.5	433325.5	531358.8125	514906.375	316617.6875	881681.75	233377.4375	1137527.25	578465.0625	341812.4688	1589119.25	84439.23438	183088.2656	Spcs1	signal peptidase complex subunit 1-like [Crassostrea gigas]
evm.TU.Scaf1.1800	evm.TU.Scaf1.1800	0.000792086	346368.5938	181478.9219	Filtered	Filtered	Filtered	Filtered	817975.25	Filtered	597438.6875	Filtered	Filtered	Filtered	786113	752592.1875	362679.0625	Filtered	1262213.375	718407	MTHFR	methylenetetrahydrofolate reductase-like [Crassostrea gigas]
evm.TU.Scaf1.1808	evm.TU.Scaf1.1808	0.0008615	165994.8125	250219.0156	1	Filtered	Filtered	248573.8125	1162689.625	1042208.75	1039602.75	111897.5781	Filtered	Filtered	213156.9375	Filtered	Filtered	Filtered	Filtered	407519.9063	ARMC9	hypothetical protein LOTGIDRAFT_214855 [Lottia gigantea]
evm.TU.Scaf1.1809	evm.TU.Scaf1.1809	0.000703495	Filtered	3616935.75	15714542	6519881	8764218	5726861	10004742	5367505.5	2561700.5	11850250	4891472	6328077	539025.3125	779597.1875	673976.375	12244909	3916028	3814197.25	CEP104	centrosomal protein of 104 kDa-like isoform X1 [Crassostrea gigas]
evm.TU.Scaf1.1810	evm.TU.Scaf1.1810	0.00255525	Filtered	128665.6953	64775.36719	Filtered	93727.10156	Filtered	96062.9375	75473.59375	278148.4375	20698.70703	67284.9375	Filtered	55187.40625	138243.4375	109551.5938	Filtered	Filtered	Filtered	DFFB	DNA fragmentation factor subunit beta [Crassostrea gigas]
evm.TU.Scaf1.1811	evm.TU.Scaf1.1811	2.89E-05	5300137.5	7735699	6615859	6785210.5	5671152.5	6788600	10209656	6435034	6366359	6805362	6074072	10292743	6353464	8795456	7426486.5	18965416	18108750	24968344	ddi2	protein DDI1 homolog 2-like [Crassostrea gigas]
evm.TU.Scaf1.1812	evm.TU.Scaf1.1812	0.000868085	3025465.5	2191321.5	1	1872885.875	Filtered	325087.75	1168155.25	578948.375	1467864.125	10583433	11825236	Filtered	203282.5313	266997.4688	Filtered	22440050	Filtered	4161636.75	--	hypothetical protein CGI_10028055 [Crassostrea gigas]
evm.TU.Scaf1.1816	evm.TU.Scaf1.1816	0.002654236	360540.8438	Filtered	Filtered	1.189866066	Filtered	Filtered	1	Filtered	Filtered	1	Filtered	55964.53516	Filtered	Filtered	Filtered	Filtered	Filtered	Filtered	Slc12a4	Solute carrier family 12 member 4 [Crassostrea gigas]
evm.TU.Scaf1.1818	evm.TU.Scaf1.1818	0.000490767	Filtered	1738508.875	2055978.25	Filtered	Filtered	Filtered	1121143.375	1240820.5	1188810	409443.7813	864460.625	1300704.5	544006.6875	2768686.25	3194888	13023945	12652665	11392153	RMDN1	regulator of microtubule dynamics protein 1-like [Crassostrea gigas]
evm.TU.Scaf1.1821	evm.TU.Scaf1.1821	0.000481559	5674078.5	6790688.5	4326726.5	5609590.5	3945220.5	5828076	2614105.75	3147891.75	2946011.25	4740614	5733488	11995867	8610290	7320343.5	8042894.5	1259434.875	1794452.125	2902735.5	EMC4	ER membrane protein complex subunit 4-like [Crassostrea gigas]
evm.TU.Scaf1.1822	evm.TU.Scaf1.1822	0.000213297	5855398	8256178.5	4893934	2282916.5	2279297.75	1669828.625	7312914.5	5863714	7642372	6269292	4668804.5	4469305.5	4565741.5	5404550.5	6477440.5	1855042.25	5762823.5	3573618.75	ddx1	ATP-dependent RNA helicase DDX1-like, partial [Crassostrea gigas]
evm.TU.Scaf1.1824	evm.TU.Scaf1.1824	0.002768164	1152773.5	2291272.25	403217.375	Filtered	436294.25	Filtered	4320184	1403069	801146.625	9029182	Filtered	788600.0625	888836.75	1077442.5	Filtered	2.358417511	643906.75	6816515	DDX1	ATP-dependent RNA helicase DDX1 [Crassostrea gigas]
evm.TU.Scaf1.1826	evm.TU.Scaf1.1826	0.000504468	1352056	4398242.5	831613.375	992422.625	1357074.375	986766.875	1487073.25	964039.5	2440514	1157476.375	1328496.125	1867996.625	1780581.75	1241292.5	2010939.5	Filtered	842418.5625	519629.5313	pabpn1-a	polyadenylate-binding protein 2-B-like [Crassostrea gigas]
evm.TU.Scaf1.184	evm.TU.Scaf1.184	0.00040666	Filtered	2530102.5	1601345.625	2412781.5	1193989.5	1855637.875	4053647.75	1151303.75	1284146.75	2634009.75	2240751.5	2699434	1315692.25	854991.6875	1487649	Filtered	1445442.75	1702124.375	dvl3	-
evm.TU.Scaf1.1840	evm.TU.Scaf1.1840	0.003371217	720856.5	1150462.25	277494.6563	Filtered	Filtered	Filtered	2594497.25	3892742.25	1845392.75	Filtered	Filtered	Filtered	289937.875	Filtered	Filtered	Filtered	Filtered	Filtered	Chd7	chromodomain-helicase-DNA-binding protein 8-like isoform X7 [Crassostrea gigas]
evm.TU.Scaf1.1841	evm.TU.Scaf1.1841	0.000814216	Filtered	2080886.125	324474.125	Filtered	1753249.5	6731089	1436130.625	4667941	8041999.5	861028.375	6033857.5	Filtered	8212098.5	5036747	6047890	2.220302105	Filtered	Filtered	CHD7	chromodomain-helicase-DNA-binding protein 8-like isoform X6 [Crassostrea gigas]
evm.TU.Scaf1.1843	evm.TU.Scaf1.1843	0.000975006	Filtered	829121.9375	612993.1875	161137.7031	133585.625	143772.5781	482563	366320.8438	426732.7188	279511.3125	667458	871036.5625	446213.7813	440349.7813	495636.3125	1318582.25	205239.2813	977949.6875	Rbl1	retinoblastoma-like protein 2 [Crassostrea gigas]
evm.TU.Scaf1.1846	evm.TU.Scaf1.1846	0.001268118	832632.8125	1019307.063	439193.6875	243855	188150.2813	11128.36523	964681.125	1459695.5	1151053.875	242473.5625	191802.4063	1412173.375	1117996.625	1810148.25	1213308	1096328.75	2685338.5	2545691.75	MRPL44	39S ribosomal protein L44, mitochondrial-like [Crassostrea gigas]
evm.TU.Scaf1.1847	evm.TU.Scaf1.1847	0.004098707	363623.75	Filtered	Filtered	128325.9141	Filtered	Filtered	Filtered	Filtered	Filtered	Filtered	Filtered	Filtered	137909.875	Filtered	Filtered	Filtered	Filtered	Filtered	--	uncharacterized protein LOC105343112 [Crassostrea gigas]
evm.TU.Scaf1.1852	evm.TU.Scaf1.1852	0.000361337	3265487	4333613	3725756.5	3057677.75	1395052	3322261.5	2723634.25	3482396	3472920.25	4309245	4169362	7373536.5	6150842	6472403.5	6183224	2638419	5694318.5	4832314	Eif2b1	translation initiation factor eIF-2B subunit alpha-like [Crassostrea gigas]
evm.TU.Scaf1.1859	evm.TU.Scaf1.1859	0.001798909	Filtered	Filtered	Filtered	146574.4063	Filtered	809773.9375	9944144	1330938	Filtered	376830.3438	Filtered	Filtered	976325.625	Filtered	1478792.5	Filtered	1046044.875	1933773.125	Tmem222	transmembrane protein 222-like [Crassostrea gigas]
evm.TU.Scaf1.1861	evm.TU.Scaf1.1861	0.001823765	Filtered	1124511.25	3107093	Filtered	Filtered	Filtered	338869.5625	Filtered	Filtered	554328.5	1068759.625	500502.4063	Filtered	1234598	Filtered	Filtered	Filtered	Filtered	--	uncharacterized protein LOC105343133 [Crassostrea gigas]
evm.TU.Scaf1.1862	evm.TU.Scaf1.1862	0.000362751	Filtered	Filtered	Filtered	88013.88281	Filtered	Filtered	1861193.125	2254265.25	2296503.75	Filtered	Filtered	Filtered	Filtered	Filtered	Filtered	34814216	9694999	21175686	cyb5d1	cytochrome b5 domain-containing protein 1-like [Crassostrea gigas]
evm.TU.Scaf1.1866	evm.TU.Scaf1.1866	0.00071506	867210.6875	718867.6875	640916.8125	451434.7188	Filtered	Filtered	1341484.25	3016418.25	1046875.563	312046.5313	292208.875	136931.6094	377405.8125	197013.8594	1001295.313	Filtered	940255.125	1255962.75	epha4-a	ephrin type-B receptor 1-B-like isoform X3 [Crassostrea gigas]
evm.TU.Scaf1.1867	evm.TU.Scaf1.1867	0.000433809	14643178	6661722	1895904.375	Filtered	1	Filtered	299598.7813	1	114480.0859	Filtered	Filtered	Filtered	153925.7031	1992020.125	4099480	Filtered	5002155	1815729.125	Grm2	uncharacterized protein LOC105343140 [Crassostrea gigas]
evm.TU.Scaf1.1872	evm.TU.Scaf1.1872	0.006213978	Filtered	Filtered	Filtered	Filtered	Filtered	Filtered	326677.7813	Filtered	Filtered	Filtered	Filtered	Filtered	Filtered	Filtered	Filtered	Filtered	2231712	Filtered	ADCK5	uncharacterized aarF domain-containing protein kinase 5-like isoform X1 [Crassostrea gigas]
evm.TU.Scaf1.1873	evm.TU.Scaf1.1873	0.000316721	16768075	5644857	7482554.5	26720844	24614622	29576262	7019085	8605815	9975193	12131439	23094608	5467073.5	23949374	16654656	20092894	19689654	1285300.25	7146479.5	Pdcd6	programmed cell death protein 6-like isoform X1 [Crassostrea gigas]
evm.TU.Scaf1.1876	evm.TU.Scaf1.1876	0.000426039	721336.75	2992680.75	1	185267.8594	Filtered	221719.3906	2174556	81116.91406	Filtered	904701.5625	1557979.5	1012672.25	1639962.25	1668941.25	Filtered	Filtered	Filtered	Filtered	--	-
evm.TU.Scaf1.1878	evm.TU.Scaf1.1878	0.000865282	Filtered	Filtered	Filtered	8407028	Filtered	2477344.5	Filtered	Filtered	Filtered	1068660.75	2887917.5	Filtered	4599749.5	Filtered	2689089.25	Filtered	Filtered	Filtered	--	hypothetical protein CGI_10023300 [Crassostrea gigas]
evm.TU.Scaf1.1885	evm.TU.Scaf1.1885	0.000645461	Filtered	799001.875	2499854.75	Filtered	Filtered	Filtered	897394.25	923542.625	4989018.5	Filtered	Filtered	171660.1563	Filtered	139522.4531	Filtered	511.4180908	3530451	2277119.5	MKS1	Meckel syndrome type 1 protein-like [Crassostrea gigas]
evm.TU.Scaf1.1886	evm.TU.Scaf1.1886	0.000394931	920284.375	812315.5625	649903.125	1.178492546	Filtered	1287741.75	785978.125	376923.7188	884707.875	560397.4375	592389.375	1800824.25	1223180.875	1031852.875	1045361.625	Filtered	908677.8125	692425.75	XRCC1	DNA repair protein XRCC1-like [Crassostrea gigas]
evm.TU.Scaf1.1889	evm.TU.Scaf1.1889	0.00028427	5649486.5	8187086.5	11419257	2573684	2540720.5	3209925.25	9889743	11111426	10762783	6706970.5	4354635	7417813.5	4621329	11654108	5865085.5	16370370	26996536	13503271	Prpf19	pre-mRNA-processing factor 19-like [Crassostrea gigas]
evm.TU.Scaf1.189	evm.TU.Scaf1.189	0.000407431	6432183.5	3660050	9176832	13602747	21100986	47274924	1979685.375	3748674.25	2620940	10101776	9856598	13091381	1981018.5	4691453	2588941.5	16437940	3674287	8770081	--	uncharacterized protein LOC105324967 [Crassostrea gigas]
evm.TU.Scaf1.1896	evm.TU.Scaf1.1896	0.001623946	209250.6406	Filtered	Filtered	Filtered	Filtered	Filtered	Filtered	82833.25781	Filtered	Filtered	Filtered	180719.5156	Filtered	863549.3125	Filtered	Filtered	1351617.875	248367.2969	truA	tRNA pseudouridine synthase-like 1 [Crassostrea gigas]
evm.TU.Scaf1.1897	evm.TU.Scaf1.1897	0.000171217	8752180	1844634.375	5382958.5	10466783	8646388	15258500	2654186	4545005	2962173.25	14131398	9975377	20173310	6329342	4512926.5	4551603	16260074	3949148	5806052	Zasp52	PDZ and LIM domain protein Zasp-like [Crassostrea gigas]
evm.TU.Scaf1.1898	evm.TU.Scaf1.1898	0.000103038	19243018	20511960	15957175	11533125	9770394	24409102	24723450	15545777	26819082	10100222	13691108	11356420	24515400	30473826	32905850	56948012	17808494	26339246	PSMB6	proteasome subunit beta type-6-like [Crassostrea gigas]
evm.TU.Scaf1.190	evm.TU.Scaf1.190	0.000651458	178779.7344	1223050.75	702042	Filtered	928290.875	156795.4063	869894	1214530	1281739.25	441958.625	410405.2188	320870.375	1303914.125	1436360.5	1744619.75	Filtered	399537.3125	785693.3125	SMARCB1	SWI/SNF-related matrix-associated actin-dependent regulator of chromatin subfamily B member 1-A-like [Crassostrea gigas]
evm.TU.Scaf1.1901	evm.TU.Scaf1.1901	3.56E-05	9023852	2368106.25	5092308	8052098	7001557.5	9857544	1763815.375	1747905.875	3005552.75	10905039	8853288	13292064	6171924.5	3216202.5	4927910.5	3657351.25	2574710.5	1039001.188	Swip-1	EF-hand domain-containing protein D2-like [Crassostrea gigas]
evm.TU.Scaf1.1902	evm.TU.Scaf1.1902	6.48E-05	9341533	5394885.5	9630099	11564441	14001103	12175320	11326226	8323465.5	10840626	11314678	12175092	23135860	9682208	8214859	5475114	17332696	21754412	17530954	Cdc42	cdc42 homolog [Crassostrea gigas]
evm.TU.Scaf1.1905	evm.TU.Scaf1.1905	0.00056867	372219.125	445661.375	Filtered	786480.5625	Filtered	1094800.875	197710.25	326709.25	202507.3594	648098.125	1667379.125	392460.5938	2390370.75	1929576.625	1870087.5	Filtered	Filtered	646026.5	CDA	cytidine deaminase-like [Crassostrea gigas]
evm.TU.Scaf1.1908	evm.TU.Scaf1.1908	0.000333112	230827.2813	2569510	2238096.5	1943277.25	1.12194407	4324183	481503.75	646580.75	1596727	3112330.75	841199.25	12870986	1651430	8218967.5	5932131.5	2.360692024	4799240.5	6146110.5	SPCC663.06c	uncharacterized oxidoreductase C663.06c-like isoform X1 [Crassostrea gigas]
evm.TU.Scaf1.1916	evm.TU.Scaf1.1916	0.000265364	11223888	10125795	8227164	9766757	6512571	4351630	6862638	6447029	5778480	5335894.5	6235744	6797460.5	7226309	8068855	7482431	16744849	11815586	15588712	Gpt2	alanine aminotransferase 1-like [Crassostrea gigas]
evm.TU.Scaf1.1918	evm.TU.Scaf1.1918	6.98E-12	450325408	200474160	375608768	373357216	183620512	1194488192	1358744704	1037365440	1517575552	699580928	1093060864	1275299584	502768416	316802048	774441344	15632658432	10346040320	10169037824	His2B	histone H2B [Crassostrea gigas]
evm.TU.Scaf1.192	evm.TU.Scaf1.192	0.000292832	513124.4688	563609.5625	692028.75	1308248.875	1041078	2454980	624039.5	906010.375	2751169	767773.8125	1317316.125	778876.25	1778236.75	1581185.25	1726212.25	2041189.5	24837088	1290319.875	Nudt2	bis(5'-nucleosyl)-tetraphosphatase [asymmetrical]-like [Crassostrea gigas]
evm.TU.Scaf1.1920	evm.TU.Scaf1.1920	4.98E-05	24469996	12764509	34141408	26310680	32260194	53531784	43745464	20730128	32810710	48566184	50577064	19503600	31937068	13857309	23066104	69378736	7977094.5	48003520	his-24	histone H1-delta-like [Crassostrea gigas]
evm.TU.Scaf1.1921	evm.TU.Scaf1.1921	0.000712175	Filtered	Filtered	952595.1875	729931.4375	1	2479865.5	1	Filtered	Filtered	523567.125	986837.375	799685.5	Filtered	Filtered	Filtered	Filtered	Filtered	Filtered	CERK	sphingosine kinase 2-like isoform X1 [Crassostrea gigas]
evm.TU.Scaf1.1922	evm.TU.Scaf1.1922	5.64E-07	13041005	16331671	9295340	4767248.5	6578120.5	10330813	9253889	9267677	8222227.5	8119221	6008691.5	11048437	10115454	22627980	19674302	60996064	26074016	34552348	DECR1	2,4-dienoyl-CoA reductase, mitochondrial-like [Crassostrea gigas]
evm.TU.Scaf1.1923	evm.TU.Scaf1.1923	0.001371663	1186115	69731.65625	15340.53711	271272.2813	1	1	840639.375	21723.44727	843798.125	733750.4375	Filtered	Filtered	2545574.25	1873752.25	3289919.5	2463078.25	2270438.25	2756419	Bola3	bolA-like protein 3 [Crassostrea gigas]
evm.TU.Scaf1.1927	evm.TU.Scaf1.1927	0.000212296	Filtered	Filtered	Filtered	Filtered	Filtered	2582365	701007.875	1159501.625	703791.5625	Filtered	1376049.125	Filtered	Filtered	Filtered	Filtered	25009876	11578576	15200952	--	uncharacterized protein LOC105345677 [Crassostrea gigas]
evm.TU.Scaf1.193	evm.TU.Scaf1.193	0.000235972	2201621.25	4455076.5	2896313.25	1456409.75	2018660.625	1125171	3604947.5	11194798	3501144.75	1613125.25	2095041.75	1793284.25	3802054.25	5332931.5	3845930.5	21472020	7698636	10995758	MCCC1	Methylcrotonoyl-CoA carboxylase subunit alpha, mitochondrial [Crassostrea gigas]
evm.TU.Scaf1.1930	evm.TU.Scaf1.1930	2.52E-05	2237397	609606.75	Filtered	19331242	249124.6719	33394406	5809319	3088030.25	7315669.5	1065273.875	61726136	10275153	391142.2813	Filtered	12010770	57623008	24090920	36932436	Gas8	growth arrest-specific protein 8-like [Crassostrea gigas]
evm.TU.Scaf1.1932	evm.TU.Scaf1.1932	9.12E-05	7835423.5	3729204.5	5866904	4325504	4748175.5	2569413.75	2491454.25	2525914	3130280	3150706	2910918	2666699.75	131265.1719	1104884.75	702445.375	10818119	4289935.5	6419382.5	PDPR	pyruvate dehydrogenase phosphatase regulatory subunit, mitochondrial-like [Crassostrea gigas]
evm.TU.Scaf1.1934	evm.TU.Scaf1.1934	0.000768373	Filtered	Filtered	Filtered	5589797.5	Filtered	Filtered	661747.6875	Filtered	Filtered	4977566	Filtered	2633003.75	5046323	8321846.5	Filtered	Filtered	Filtered	Filtered	--	pleckstrin homology domain-containing family B member 2-like [Crassostrea gigas]
evm.TU.Scaf1.1935	evm.TU.Scaf1.1935	0.000380151	3567166.5	2581144.25	1066879.625	1378383.875	391369.25	920695.25	1638646.625	3955133.5	1597140	749069.0625	784603.9375	2018928.375	6234393	2953723	11949380	74410176	9336168	41731320	NDUFAF6	NADH dehydrogenase (ubiquinone) complex I, assembly factor 6-like [Crassostrea gigas]
evm.TU.Scaf1.1937	evm.TU.Scaf1.1937	1.49E-05	19075856	16722114	13572241	13561697	12654199	13002213	16426711	13252557	16145814	12951866	12559026	27190696	17492902	22171838	20695566	40962876	61259800	35475524	Psmb5	proteasome subunit beta type-5-like [Crassostrea gigas]
evm.TU.Scaf1.1941	evm.TU.Scaf1.1941;evm.TU.Scaf1.1942	0.000466363	630687.4375	1483685.625	Filtered	Filtered	Filtered	Filtered	Filtered	Filtered	Filtered	Filtered	Filtered	Filtered	Filtered	1902793.875	813238.125	Filtered	Filtered	Filtered	Slc6a7	sodium- and chloride-dependent glycine transporter 1-like [Crassostrea gigas]
evm.TU.Scaf1.1942	evm.TU.Scaf1.1941;evm.TU.Scaf1.1942	0.000466363	630687.4375	1483685.625	Filtered	Filtered	Filtered	Filtered	Filtered	Filtered	Filtered	Filtered	Filtered	Filtered	Filtered	1902793.875	813238.125	Filtered	Filtered	Filtered	Slc6a7	Sodium- and chloride-dependent glycine transporter 1 [Crassostrea gigas]
evm.TU.Scaf1.1945	evm.TU.Scaf1.1945	7.03E-05	11138222	7308712.5	8801639	4760959	2762409.75	10111423	9768679	9540783	10450927	6484377	10107311	13195412	8391828	6208732.5	12729870	2.446346521	4826092.5	2731061	SNRPB	small nuclear ribonucleoprotein-associated protein B-like [Crassostrea gigas]
evm.TU.Scaf1.1947	evm.TU.Scaf1.1947	2.68E-05	4885647	6670763	7146095	9729192	12316175	25123630	53338552	81777808	76095800	13681067	13958072	20006794	22411932	11365705	27236352	510032832	168001888	158628736	DYNLRB2	dynein light chain roadblock-type 2-like isoform X1 [Crassostrea gigas]
evm.TU.Scaf1.1949	evm.TU.Scaf1.1949	8.83E-05	434305.75	940978.9375	1	1.081558108	682522.6875	1	11724763	11101266	9578937	1054607.625	Filtered	23081.11328	Filtered	Filtered	Filtered	142935520	60967936	86010784	DNAH5	-
evm.TU.Scaf1.1952	evm.TU.Scaf1.1952	0.001195797	Filtered	315778.9688	682620.25	141471.8594	140301.7031	Filtered	779486.3125	2537090.25	1013803.813	374212.8125	163925.25	Filtered	166344.25	96977.26563	Filtered	Filtered	1037765.813	1367222.75	DHX35	probable ATP-dependent RNA helicase DHX35 [Crassostrea gigas]
evm.TU.Scaf1.1955	evm.TU.Scaf1.1955	0.000237708	1708358	2578730.25	3384921	2799828.5	1206729.75	1630850.875	2330578.75	3549620.5	2361407	2318427	3173690.5	3097279	1420731	1048707	839192.125	3879735.25	8472032	5011446	TPMT	probable thiopurine S-methyltransferase isoform X2 [Crassostrea gigas]
evm.TU.Scaf1.1959	evm.TU.Scaf1.1959	0.00112246	886969.8125	946270.4375	Filtered	Filtered	Filtered	Filtered	Filtered	Filtered	Filtered	Filtered	Filtered	Filtered	Filtered	Filtered	Filtered	Filtered	Filtered	Filtered	LCT	cytosolic beta-glucosidase-like [Crassostrea gigas]
evm.TU.Scaf1.1977	evm.TU.Scaf1.1977	0.001604379	Filtered	Filtered	Filtered	76964.375	Filtered	Filtered	29935.54492	67924.36719	39564.02734	Filtered	Filtered	Filtered	156635.375	33074.49219	Filtered	Filtered	Filtered	Filtered	csgA	uncharacterized oxidoreductase C663.06c-like [Crassostrea gigas]
evm.TU.Scaf1.1978	evm.TU.Scaf1.1978	0.000715759	425192.375	6683617	3357380.75	715647	685629.5	Filtered	6525341	7647879.5	6159571	679524.0625	262204.375	384792	10466581	16333137	14619209	Filtered	9739342	24869108	Cux1	homeobox protein cut-like 1 isoform X4 [Crassostrea gigas]
evm.TU.Scaf1.1979	evm.TU.Scaf1.1979	0.000542746	Filtered	1354010.125	761646.3125	Filtered	465386.3125	Filtered	689309.0625	1601672.25	1320426.75	348329.875	547814.25	86025.92969	683439.875	752224.5	591586.25	875916.875	339970.3125	265943.6875	NUP88	Nuclear pore complex protein Nup88 [Crassostrea gigas]
evm.TU.Scaf1.198	evm.TU.Scaf1.198	0.000764855	420315.6875	888260.8125	803544.875	638597.3125	844405.75	141262.6563	438380.4688	1143020.875	681597	118723.4609	145347.1563	509539.3125	1331628.25	1556881.25	918812.0625	3518820	254934.9375	1155796.5	Txnrd2	hypothetical protein LOTGIDRAFT_159432 [Lottia gigantea]
evm.TU.Scaf1.1980	evm.TU.Scaf1.1980	0.000541431	762711.5625	2459635.25	1737396.125	Filtered	Filtered	Filtered	2174084	1268443.875	2178546.75	285719.1875	901288.75	Filtered	824586.8125	2286454	1056544.375	Filtered	1552616.75	Filtered	--	Nuclear pore complex protein Nup88 [Crassostrea gigas]
evm.TU.Scaf1.1981	evm.TU.Scaf1.1981	4.37E-05	1346867.25	1394849.375	1104450	1886243.75	1391281.75	1231272.375	1285601.125	778563.0625	1166256.375	1421047.5	1293421.125	2008358.25	1676372.5	2423929.75	2141303	2756033	397197.4375	573293.9375	NUDT16	U8 snoRNA-decapping enzyme [Crassostrea gigas]
evm.TU.Scaf1.1984	evm.TU.Scaf1.1984	0.000475253	Filtered	268919.5313	Filtered	153086.8281	981926.8125	912872.125	2234292.25	1842306.25	1927540	958438.5625	558799	1017374.063	Filtered	Filtered	Filtered	Filtered	Filtered	Filtered	Cyp2j6	cytochrome P450 2J6-like [Crassostrea gigas]
evm.TU.Scaf1.1985	evm.TU.Scaf1.1985	0.001845925	Filtered	57576.60938	1239107	10698.15918	77395.97656	134919.2188	Filtered	Filtered	51850.48828	48204.90625	47090.64063	Filtered	226497.1875	29480.05078	66180.25	58525.13672	Filtered	Filtered	AADAC	neutral cholesterol ester hydrolase 1-like [Crassostrea gigas]
evm.TU.Scaf1.1992	evm.TU.Scaf1.1992	5.31E-05	7293605.5	3235351	27712.37109	1295501.875	Filtered	2483951	6583354.5	8529388	11198396	20506016	9504848	1	4354755.5	1776840.5	6978748	Filtered	6083081	Filtered	Plekhg5	uncharacterized protein LOC105329757 isoform X7 [Crassostrea gigas]
evm.TU.Scaf1.1998	evm.TU.Scaf1.1998	1.85E-05	11600232	15703426	21849680	19498156	23066954	11294830	16460080	15840662	15690246	11731098	13135151	14980403	13506298	14426029	13793926	22939954	18590648	18562752	Coro1c	coronin-1B-like isoform X3 [Crassostrea gigas]
evm.TU.Scaf1.1999	evm.TU.Scaf1.1999	0.002686838	Filtered	Filtered	Filtered	Filtered	Filtered	Filtered	Filtered	Filtered	Filtered	Filtered	Filtered	413987.9063	233883.7031	Filtered	Filtered	Filtered	Filtered	Filtered	--	uncharacterized protein LOC105329767 isoform X2 [Crassostrea gigas]
evm.TU.Scaf1.2	evm.TU.Scaf1.2	0.001573388	Filtered	Filtered	Filtered	Filtered	Filtered	Filtered	5493033.5	612135.8125	Filtered	6387754	439781.625	Filtered	16445765	Filtered	Filtered	Filtered	Filtered	Filtered	SWAP70	switch-associated protein 70-like [Crassostrea gigas]
evm.TU.Scaf1.2000	evm.TU.Scaf1.2000	0.000449016	878176.375	2666057	1037656.75	178596.6406	616406.125	1	3320077.5	2771813	3011578.75	480808.8438	717495.875	200411.5313	1200416.25	2823211.75	1589685.25	981608.5	2850325.25	4772162.5	GMPS	GMP synthase [glutamine-hydrolyzing]-like [Crassostrea gigas]
evm.TU.Scaf1.2005	evm.TU.Scaf1.2005	0.002484019	455896.8125	Filtered	Filtered	Filtered	Filtered	Filtered	396552.125	247297.8281	1667257.25	1	Filtered	Filtered	694840.0625	2013263.125	726613.9375	Filtered	1.485320091	4.966648579	mnd1	meiotic nuclear division protein 1 homolog [Crassostrea gigas]
evm.TU.Scaf1.2006	evm.TU.Scaf1.2006	0.000190031	2763480	2233798.75	3337420.25	5309812	4141183.75	2144093.25	2531416.25	2883245.75	3702676.5	1474418	1886269	1188502.875	2954743	1826189.375	1644125.5	3.103829384	3254333.5	3040039.5	IMPA1	importin subunit alpha-9-like [Crassostrea gigas]
evm.TU.Scaf1.2007	evm.TU.Scaf1.2007	0.000161631	2443126.5	1172479	Filtered	693449.1875	Filtered	20932.66797	5956961	Filtered	817071.875	5353860.5	9419860	Filtered	Filtered	Filtered	Filtered	3242539	Filtered	126064.1094	GNBP1	Beta-1,3-glucan-binding protein [Crassostrea gigas]
evm.TU.Scaf1.2009	evm.TU.Scaf1.2009	0.000468862	2344962.5	3222771.5	4683582.5	1015375.813	1455322.25	7279681	13249811	5292892	4651710.5	3419659	2029247.625	1654762	1262316.5	937008.5	2980910.75	595549.5	3239714.5	2162074.25	SART3	squamous cell carcinoma antigen recognized by T-cells 3-like, partial [Crassostrea gigas]
evm.TU.Scaf1.2010	evm.TU.Scaf1.2010	0.000464139	1026898.063	1443438.875	717252.625	770856.6875	1610956.375	745624.5625	1511141.5	2710741	2037018.5	576615.3125	977096.5625	Filtered	2178648.5	1835742.375	1089020.625	9731794	1969757.375	2600063.75	Pisd	-
evm.TU.Scaf1.2013	evm.TU.Scaf1.2013	0.00049072	23692998	3306854.75	6365017	6959988	10483529	9534864	4967744.5	4637945	6433481	4979956.5	9214300	6310221	2281046	2924178.75	3339043	689085.5	4124056	5834409.5	POR	NADPH--cytochrome P450 reductase-like [Crassostrea gigas]
evm.TU.Scaf1.2014	evm.TU.Scaf1.2014	2.12E-05	16375444	26032542	14372029	9722496	10581108	10696774	15721140	15930466	14633403	7522850.5	8087488.5	9477764	16665139	20414558	13148061	17929838	24507200	17424432	CCT6	T-complex protein 1 subunit zeta-like [Crassostrea gigas]
evm.TU.Scaf1.2015	evm.TU.Scaf1.2015	0.000715759	Filtered	430964.9688	220531.6875	Filtered	1	Filtered	1705626.75	1639427.25	1397587.5	264755	423474.5313	Filtered	268223.5625	126570.9609	243847.4063	Filtered	Filtered	138171.1563	NCOR1	-
evm.TU.Scaf1.2024	evm.TU.Scaf1.2024	0.000264979	15642705	33531654	29081390	5007219	1541346.375	13532392	1948181.5	29236062	7821897.5	33054418	43600452	1312542.5	Filtered	Filtered	4110195.5	49951940	1724877.25	14297257	--	macrophage mannose receptor 1-like isoform X1 [Crassostrea gigas]
evm.TU.Scaf1.2025	evm.TU.Scaf1.2025	0.004962474	Filtered	Filtered	Filtered	Filtered	Filtered	Filtered	Filtered	Filtered	Filtered	Filtered	1797341.75	Filtered	Filtered	Filtered	Filtered	Filtered	Filtered	Filtered	--	C-type lectin domain family 4 member E-like [Crassostrea gigas]
evm.TU.Scaf1.2026	evm.TU.Scaf1.2026	0.000356973	23599910	20240414	7866953.5	2652095.75	11802994	18234318	11035131	15193662	3118593.75	21170308	12365648	7754724.5	8448488	18351058	20044576	10586170	7530453	10804857	GABARAP	gamma-aminobutyric acid receptor-associated protein [Crassostrea gigas]
evm.TU.Scaf1.2027	evm.TU.Scaf1.2027	0.000419132	1841572.625	893010.125	4125079.25	2573102	2589111.75	1841622.875	2279292.25	1581216.875	1933842.625	2047908	2545850.25	1894928.375	478968.5938	220389.0156	Filtered	960778.5	1078284.875	3326268.75	Plod3	procollagen-lysine,2-oxoglutarate 5-dioxygenase 3-like [Crassostrea gigas]
evm.TU.Scaf1.2031	evm.TU.Scaf1.2031	0.000502135	658006.75	2435679.5	699462.125	Filtered	Filtered	338573.3438	2704077.5	4214951.5	2903801.75	121521.1875	197701.8438	127900.5234	1102168.25	1706701.5	1097619.25	240100.25	6107553.5	448586.9375	MSH2	DNA mismatch repair protein Msh2-like [Crassostrea gigas]
evm.TU.Scaf1.2049	evm.TU.Scaf1.2049	0.000761778	2966180.25	576942.5625	Filtered	1198250	1	1	3995359.5	1075385.875	1227995.625	1512261.625	582545.625	3157058.25	2034060.75	1590932.75	1478020.875	14310232	9121643	9384506	MTX2	metaxin-2-like [Crassostrea gigas]
evm.TU.Scaf1.2050	evm.TU.Scaf1.2050	0.005348382	Filtered	Filtered	Filtered	1225378	Filtered	659740.75	Filtered	589768.125	414356.2813	67124.76563	292393.625	207197.1406	372945.6563	1190460	262387.7188	1547813.375	461921.0625	149614.2813	PPCDC	phosphopantothenoylcysteine decarboxylase-like [Crassostrea gigas]
evm.TU.Scaf1.2051	evm.TU.Scaf1.2051	8.88E-05	Filtered	2083623	Filtered	Filtered	244825.0938	580418688	8708711	5656274	5018690.5	115236120	123599.4453	330027.7813	Filtered	Filtered	Filtered	63108964	33967216	36452964	Lrrc34	leucine-rich repeat-containing protein 34-like isoform X2 [Crassostrea gigas]
evm.TU.Scaf1.2052	evm.TU.Scaf1.2052	0.003780088	Filtered	Filtered	Filtered	116863.1016	54442.22266	Filtered	Filtered	Filtered	Filtered	Filtered	Filtered	Filtered	32046.89844	Filtered	Filtered	Filtered	Filtered	Filtered	unc-104	-
evm.TU.Scaf1.2053	evm.TU.Scaf1.2053	0.000598733	Filtered	132465.5	Filtered	Filtered	Filtered	Filtered	1065934.75	1508897.125	2009641.75	Filtered	Filtered	Filtered	Filtered	Filtered	Filtered	Filtered	1782984.25	2452139.25	Kif20a	kinesin-like protein KIF20B [Crassostrea gigas]
evm.TU.Scaf1.2056	evm.TU.Scaf1.2056	0.002122686	Filtered	966642.875	Filtered	1.177515864	Filtered	469234.4063	2492108.5	Filtered	788258.75	Filtered	Filtered	Filtered	1357832.75	1043049.125	Filtered	Filtered	Filtered	Filtered	--	hypothetical protein CGI_10019723 [Crassostrea gigas]
evm.TU.Scaf1.2060	evm.TU.Scaf1.2060	0.000355307	3207945.75	5613453	4405775.5	1748008	2548430.5	982143.6875	3630740.25	3393335	3296364.5	1132092.875	870037.9375	648074.125	3420178.75	5458401.5	3655616.5	1685059	3458259.75	2255792.75	Farsb	phenylalanine--tRNA ligase beta subunit-like [Crassostrea gigas]
evm.TU.Scaf1.2061	evm.TU.Scaf1.2061	0.00024576	Filtered	144085.1875	151032.7344	35090.32031	381022.1875	Filtered	1264158.625	886327.8125	1300386	Filtered	Filtered	396565.125	70944.71875	9786433	Filtered	15937215	10413970	6815816	Cfap74	cilia- and flagella-associated protein 74-like isoform X1 [Crassostrea gigas]
evm.TU.Scaf1.2066	evm.TU.Scaf1.2066	0.000566872	330075.4688	1519708	1774173.5	356356.125	554903.375	268544.25	875971.75	992402	1598091.5	656150	Filtered	2609841.5	1160530.375	1438947.375	1809104.125	10021577	3995709.5	3760783	d2hgdh	hypothetical protein LOTGIDRAFT_182587 [Lottia gigantea]
evm.TU.Scaf1.2069	evm.TU.Scaf1.2069	1.68E-05	4629951	5731338	4211024.5	6515279	6160210	6022175.5	4319112	3613752	4107142.5	4313893.5	4803286	6996265.5	5229543	5045520.5	5744093.5	2365735	6505654	4043588.5	Eif4g3	eukaryotic translation initiation factor 4 gamma 1-like isoform X2 [Crassostrea gigas]
evm.TU.Scaf1.208	evm.TU.Scaf1.208	0.000271942	13416789	17275800	25987394	16072127	11623982	47500336	10375622	15120732	9918512	22621256	43973244	30585982	15286321	17534832	17470946	23335206	18747254	14589942	Gmds	-
evm.TU.Scaf1.2087	evm.TU.Scaf1.2087	0.00069256	2108825	2225365.5	2424774.5	1421559.625	1596613.375	542972.5	1215202	586744.125	836755.9375	313209.3125	430143.5	1080328.125	953677.5	1689182.875	1205757.5	129667.7266	814476.25	696969.875	ALN	allantoinase, mitochondrial-like [Crassostrea gigas]
evm.TU.Scaf1.2091	evm.TU.Scaf1.2091	0.000454386	2153174.75	3577738.25	2872971	2004138.25	Filtered	2160650.25	7668850.5	4766899.5	3965453.25	1185819.25	1890427.625	1841883.5	4685481.5	3071473	7204136	2789533	1674697	5112975	Ube2g1	ubiquitin-conjugating enzyme E2 G1-like [Crassostrea gigas]
evm.TU.Scaf1.2092	evm.TU.Scaf1.2092	0.001242365	Filtered	751013.5	Filtered	313698.25	1443704.75	694446.75	1216874.5	762170	1772194.125	1481718.625	523824.8125	13517510	Filtered	953878.625	968055	7479540	1006548.813	3203340.75	ACOT9	-
evm.TU.Scaf1.2094	evm.TU.Scaf1.2094	0.000527648	2073058.5	2903412	447433.0313	139286.9219	Filtered	193701.9688	5525494	3986965.25	4668265	707504.6875	786721.8125	Filtered	2529657.5	3083177.5	2795780.5	2369812.75	91106.54688	629699.375	trip13	pachytene checkpoint protein 2 homolog [Crassostrea gigas]
evm.TU.Scaf1.2099	evm.TU.Scaf1.2099	0.00170529	1239422.625	253950.7969	Filtered	Filtered	Filtered	Filtered	608571.625	1	1.717014432	697452.4375	354516.4063	Filtered	Filtered	Filtered	Filtered	2298607	Filtered	164715.4063	COL6A6	uncharacterized protein LOC105329380 isoform X2 [Crassostrea gigas]
evm.TU.Scaf1.210	evm.TU.Scaf1.210	3.70E-05	14147663	8005968	10976070	12071500	9547192	3538877	5826338	6107388	7512615.5	4613030.5	4118301.25	9854038	5819262.5	8443804	7645553	20636054	11500222	9376524	Npepl1	probable aminopeptidase NPEPL1 [Crassostrea gigas]
evm.TU.Scaf1.2102	evm.TU.Scaf1.2102	0.001374128	84066.375	258764.3906	Filtered	Filtered	Filtered	Filtered	345006.7813	622859.5	592423.125	Filtered	308026.5	Filtered	544336.125	366819.7813	Filtered	Filtered	48530.27344	Filtered	Fars2	phenylalanine--tRNA ligase, mitochondrial-like isoform X1 [Crassostrea gigas]
evm.TU.Scaf1.2103	evm.TU.Scaf1.2103	0.001111431	357564.1563	1706957.25	1064156.25	1215361.125	628666.5	1157444	472221.625	711708.625	845138	782171.9375	688959.8125	358932.9688	456541.5625	995407.5	740794.625	1738439.5	771654.0625	471123.8125	Gbs-76A	glycogen-binding subunit 76A-like [Crassostrea gigas]
evm.TU.Scaf1.2104	evm.TU.Scaf1.2104	0.001814865	Filtered	67440.0625	Filtered	Filtered	355608.6563	151609.4688	122671.9219	190181.9375	192631.1406	111800	360006.75	Filtered	248543.7344	78344.375	Filtered	295558.125	Filtered	Filtered	NKIRAS1	-
evm.TU.Scaf1.2107	evm.TU.Scaf1.2107	0.006564709	Filtered	Filtered	Filtered	624887.6875	Filtered	Filtered	135542.125	Filtered	Filtered	Filtered	Filtered	Filtered	Filtered	Filtered	Filtered	Filtered	Filtered	2.339978933	--	-
evm.TU.Scaf1.2108	evm.TU.Scaf1.2108	0.004044495	Filtered	Filtered	Filtered	Filtered	Filtered	Filtered	210883.4844	233068.125	338447.4688	Filtered	Filtered	Filtered	Filtered	Filtered	Filtered	Filtered	Filtered	Filtered	FANCA	hypothetical protein LOTGIDRAFT_159082 [Lottia gigantea]
evm.TU.Scaf1.2110	evm.TU.Scaf1.2110	0.003772613	Filtered	103021.25	Filtered	Filtered	Filtered	Filtered	76442.27344	57801.26563	128699.2891	Filtered	Filtered	Filtered	Filtered	Filtered	57899.51172	287497.9688	41972.32031	Filtered	isyna1-b	inositol-3-phosphate synthase-like [Crassostrea gigas]
evm.TU.Scaf1.2121	evm.TU.Scaf1.2121	0.000159284	519032.5938	Filtered	2712428.5	6815537.5	10509077	7752851.5	7051985.5	1486605.875	2578706.5	6114096.5	4647399	3976674	2982679.5	1516852.625	1707592.5	795984.4375	1.478811264	4201222	FABP4	fatty acid-binding protein homolog 6-like [Crassostrea gigas]
evm.TU.Scaf1.2126	evm.TU.Scaf1.2126	0.002002772	Filtered	Filtered	Filtered	Filtered	Filtered	Filtered	466079.5313	Filtered	Filtered	2365642.75	2130371.75	Filtered	Filtered	Filtered	Filtered	2039709.875	Filtered	3376563	--	uncharacterized protein LOC105338110 [Crassostrea gigas]
evm.TU.Scaf1.2129	evm.TU.Scaf1.2129	0.000109861	11530864	3716898.5	11677505	11454177	6492827	21317842	4773044.5	3138391.75	3346526	24019868	21221480	27990314	12709941	6294334	8323963.5	14339379	8934655	7125182	COTL1	coactosin-like protein [Crassostrea gigas]
evm.TU.Scaf1.2130	evm.TU.Scaf1.2130	0.007890972	Filtered	Filtered	Filtered	Filtered	1	Filtered	1202012.75	1436222.25	Filtered	Filtered	Filtered	Filtered	Filtered	Filtered	Filtered	Filtered	Filtered	Filtered	--	uncharacterized protein LOC105344542 [Crassostrea gigas]
evm.TU.Scaf1.2133	evm.TU.Scaf1.2133	0.00067774	1441853.25	687271.625	489414.7813	2112693.75	Filtered	498306.4688	5015868.5	562498.6875	3495047.5	866639.875	3576073	90857.82813	1671304.875	2140500	2491814.25	Filtered	749391.25	22097478	--	nuclear pore complex protein DDB_G0274915 homolog isoform X1 [Crassostrea gigas]
evm.TU.Scaf1.2137	evm.TU.Scaf1.2137	3.01E-05	Filtered	409659.4063	Filtered	Filtered	Filtered	Filtered	4400952	4029930	3615901.75	Filtered	Filtered	Filtered	Filtered	Filtered	Filtered	63955924	21073924	37754884	--	uncharacterized protein LOC105338123 [Crassostrea gigas]
evm.TU.Scaf1.2138	evm.TU.Scaf1.2138	0.000154716	12067529	9070374	6838429.5	8638892	9170420	11278457	5031398.5	3771347.25	4192775.5	5058392.5	4315374	17083894	8450284	7292213	10078632	14602869	5893656.5	6332697.5	DENR	density-regulated protein-like [Crassostrea gigas]
evm.TU.Scaf1.214	evm.TU.Scaf1.214	0.00201709	1116871.625	1736746.625	1270335.25	Filtered	Filtered	1150449.25	Filtered	322705.9375	Filtered	601495.875	1135175.875	429395.0625	1285088.375	1487543.75	715878.375	Filtered	776082.1875	Filtered	TLDC1	TLD domain-containing protein 1-like [Crassostrea gigas]
evm.TU.Scaf1.2140	evm.TU.Scaf1.2140	4.59E-08	71506200	23806002	76087848	84094136	125522696	144518176	47174292	46853440	44819828	87385352	84105800	141796304	38292816	38846484	50408116	331750208	127003808	205842784	FBPA	Fructose-bisphosphate aldolase [Crassostrea gigas]
evm.TU.Scaf1.2143	evm.TU.Scaf1.2143	0.000428712	4576483	2946208.25	1488394	4201314	3907264	3794516.5	2313919	1330647.75	1893209.75	1696068.875	2568856.5	6625705	5302424.5	3556468.25	3248316.25	2436646	3640297	2507101.25	GSTT1	glutathione S-transferase theta-1-like [Crassostrea gigas]
evm.TU.Scaf1.2144	evm.TU.Scaf1.2144	0.000733382	Filtered	1266212	655914.5625	Filtered	Filtered	Filtered	963932.25	1416325	1368821.5	131124.1094	Filtered	Filtered	523214.125	910175.8125	556405.0625	Filtered	2133101	343688.2813	ercc6l	DNA excision repair protein ERCC-6-like isoform X1 [Crassostrea gigas]
evm.TU.Scaf1.2145	evm.TU.Scaf1.2145	1.06E-11	113804024	36657808	97746880	123990120	209330240	125010008	39349940	38974992	30633946	118516104	88014104	166699392	22376696	50692908	33151478	201940384	80170376	83738432	FBPA	fructose-bisphosphate aldolase-like [Crassostrea gigas]
evm.TU.Scaf1.2147	evm.TU.Scaf1.2147	0.000436549	3533982.25	6163931.5	5684301	2585321	1268718.75	907850.0625	2592590.25	3543422	3424730.5	3237872.75	1990716.875	2371632.25	1923454	6015651.5	3862709.75	8056057.5	4014847.25	2909243.5	SRM	spermidine synthase-like [Crassostrea gigas]
evm.TU.Scaf1.2152	evm.TU.Scaf1.2152	0.000802625	Filtered	Filtered	Filtered	3654690.25	6193075.5	2900545.25	791005.5	Filtered	Filtered	11449938	Filtered	Filtered	Filtered	Filtered	Filtered	Filtered	Filtered	Filtered	Pold4	DNA polymerase delta subunit 4-like [Crassostrea gigas]
evm.TU.Scaf1.2153	evm.TU.Scaf1.2153	0.00030009	7257514.5	5348024	6430525.5	4497793.5	7344638	8317806.5	6253994.5	5092388	5522404.5	6618647	4613709	7307056.5	1234354.625	4007855.25	4661145.5	8753735	15476052	12191707	pafah1b1	lissencephaly-1 homolog [Crassostrea gigas]
evm.TU.Scaf1.2155	evm.TU.Scaf1.2155	0.00042666	428147.625	1154300.5	2330588.5	Filtered	1163947.875	2351106.75	5155366	3947759.25	6689457.5	2008279.125	898034.8125	2208671.25	2447784	1617788.5	1792956.25	9620721	3785908.25	4798123	abhd11	-
evm.TU.Scaf1.2156	evm.TU.Scaf1.2156	0.000277313	5488585.5	5165518	6583692	7768700.5	10017462	14269598	4416933.5	4039843	3965140.5	9454711	11863795	20923072	6969127.5	6227615	8176713.5	11002739	9652461	7792329	RAB35	ras-related protein Rab-35-like [Crassostrea gigas]
evm.TU.Scaf1.216	evm.TU.Scaf1.216	0.000601241	130827.7188	537246.25	599787.4375	Filtered	2906862	2191425	289773.5313	837796.25	531720.4375	543293.625	778879.6875	193426.3125	313548	Filtered	518167.0938	267835.7813	1582701.5	903087.5	CYLD	ubiquitin carboxyl-terminal hydrolase CYLD-like isoform X1 [Crassostrea gigas]
evm.TU.Scaf1.2160	evm.TU.Scaf1.2160	0.0007987	Filtered	324385.25	1	487901.1563	645722.5	661820.75	259671.3438	405797.0625	383671.25	3340977.25	645636.75	1071474.625	621275	664460.375	985582.875	3165735.5	16648858	24767910	VPS37B	vacuolar protein sorting-associated protein 37B-like [Crassostrea gigas]
evm.TU.Scaf1.2161	evm.TU.Scaf1.2161	0.000285978	5147085	4496439.5	5309508	2850043	2182054.5	3734467	1816885.125	2627992.5	2148920.25	2902962	4660392	12761189	3988262	4784777.5	5470802.5	14656867	19308024	5715363	SLC25A11	mitochondrial 2-oxoglutarate/malate carrier protein-like [Crassostrea gigas]
evm.TU.Scaf1.2162	evm.TU.Scaf1.2162	1.46E-05	42833260	6604167.5	29529304	163108560	80806056	192669712	10524667	7403710	19226350	57050544	69226096	68321392	14856086	13426290	13037641	8473469	16879802	13415889	SH3BGRL3	SH3 domain-binding glutamic acid-rich-like protein 3 [Crassostrea gigas]
evm.TU.Scaf1.2166	evm.TU.Scaf1.2166	1.46E-08	56089964	51582924	41490780	43168856	42275836	44514852	63785692	61820656	62280036	48040388	51707520	92217520	71345928	65287504	75603920	553640192	318748448	341799584	MDH2	malate dehydrogenase, mitochondrial-like [Crassostrea gigas]
evm.TU.Scaf1.2167	evm.TU.Scaf1.2167	0.000463623	Filtered	Filtered	Filtered	233650.8281	Filtered	Filtered	1154583.875	637674.5	581646.875	179333.2188	Filtered	143520.5	Filtered	Filtered	Filtered	18012886	11850469	14110854	STYXL1	Serine/threonine/tyrosine-interacting-like protein 1 [Crassostrea gigas]
evm.TU.Scaf1.2169	evm.TU.Scaf1.2169	6.81E-05	3172726	8376851	3762973.25	1355290.125	7673276	2860471.5	13272375	6211715.5	5610960.5	3183140.5	7852026.5	2639343.5	3617320.75	11794396	4332532.5	408818.625	8456765	4916535	TBL2	transducin beta-like protein 2 [Crassostrea gigas]
evm.TU.Scaf1.2171	evm.TU.Scaf1.2171	0.000196656	509434.8438	1864053.625	454582.5625	371200.6875	Filtered	120812.5547	5697578.5	5896263.5	6090204	2094218.625	764017.875	1015596.25	914086.5625	2505828	1605580.25	995781	9341184	6560887.5	CPD	carboxypeptidase D-like [Crassostrea gigas]
evm.TU.Scaf1.2174	evm.TU.Scaf1.2174	0.000477711	3669217	Filtered	724707.8125	2922832.5	1841347.75	2495030	586031.625	Filtered	605661	834631.75	Filtered	4870094	Filtered	Filtered	330968.6875	6477458	390869.3125	1167253.5	--	Starch-binding domain-containing protein 1 [Crassostrea gigas]
evm.TU.Scaf1.2177	evm.TU.Scaf1.2177	0.00045581	2180388.25	2040288.375	1457939.75	576179.625	505793.0938	94851.79688	1977440	1813351.25	1184565.875	883670.5	Filtered	577675.5	814055.0625	1770495.75	Filtered	12535300	3978077.25	5206501	Slc33a1	acetyl-coenzyme A transporter 1-like [Crassostrea gigas]
evm.TU.Scaf1.2187	evm.TU.Scaf1.2187	0.001705187	Filtered	Filtered	Filtered	Filtered	Filtered	499166.1875	Filtered	Filtered	Filtered	Filtered	Filtered	440645.0938	Filtered	Filtered	Filtered	Filtered	Filtered	Filtered	NCEH1	neutral cholesterol ester hydrolase 1-like [Crassostrea gigas]
evm.TU.Scaf1.2196	evm.TU.Scaf1.2196	1.68E-05	14798166	12366380	13177523	15846199	18261234	19784684	7624556.5	9711703	8669126	18413122	14823210	31562568	12988377	15087791	16128980	4056280.75	9837965	6288992.5	CAPZB	F-actin-capping protein subunit beta-like [Crassostrea gigas]
evm.TU.Scaf1.2197	evm.TU.Scaf1.2197	0.000731439	Filtered	4484237	3735216.5	Filtered	4156369	Filtered	501047.9375	1	559069.1875	3887508.5	Filtered	Filtered	1901622.375	1783223.625	866415.5625	Filtered	Filtered	Filtered	PRKCI	protein kinase C iota type-like isoform X6 [Crassostrea gigas]
evm.TU.Scaf1.2200	evm.TU.Scaf1.2200	0.001373922	Filtered	612716.5625	Filtered	Filtered	Filtered	Filtered	111887.1172	171167.0781	152725.3281	Filtered	Filtered	Filtered	Filtered	Filtered	Filtered	Filtered	Filtered	100738.4688	TTI1	TELO2-interacting protein 1 homolog [Crassostrea gigas]
evm.TU.Scaf1.2202	evm.TU.Scaf1.2202	0.000907538	1651143.625	609941.4375	1624665.75	1972376.625	7280138	1167417.125	3855894.25	1179773	1090016.5	729296.875	2175369.25	454162.25	3234988.25	600557.25	790598.125	Filtered	970343.3125	2877453.25	ACAP2	arf-GAP with coiled-coil, ANK repeat and PH domain-containing protein 2-like isoform X3 [Crassostrea gigas]
evm.TU.Scaf1.2203	evm.TU.Scaf1.2203	5.64E-07	61755284	40953276	61767548	139154784	136184240	79934272	45939764	69090936	55779272	54026408	55626212	55730708	37007528	43368484	32657652	162010368	81821280	97214072	ENO	enolase-like isoform X2 [Crassostrea gigas]
evm.TU.Scaf1.2205_evm.TU.Scaf1.2206	evm.TU.Scaf1.2205_evm.TU.Scaf1.2206	0.000771811	705939.3125	1439888.25	437897.9063	40439.82813	781054.75	Filtered	1208804.125	1524390.125	1598756	130409.75	735083.25	Filtered	Filtered	656134.8125	175461.0625	Filtered	2560872.25	11692685	Ube4b	-
evm.TU.Scaf1.221	evm.TU.Scaf1.221	0.000576347	2843459	989734.6875	1150167	4182529.75	1878391.25	5062608.5	1181847.375	2372495.5	2660085.75	5699463.5	5268344	3763539	2569515	835536.75	2624295.75	2.362200022	343529.4063	2636603.75	skap2-a	SRC Kinase Associated Phosphoprotein 2 [Crassostrea gigas]
evm.TU.Scaf1.2212	evm.TU.Scaf1.2212	0.000269982	3316342.5	4895820	4885472.5	3369770	3673686.75	5761167.5	10008989	15261740	10836811	2681692	4344321	4029452	4924801.5	5515557	5298899	60447892	14711519	27781944	PPP1R7	protein phosphatase 1 regulatory subunit 7-like [Crassostrea gigas]
evm.TU.Scaf1.2215	evm.TU.Scaf1.2215	0.000564907	Filtered	Filtered	744838.6875	Filtered	Filtered	1	3713544.5	4001363.25	4130330	4370764.5	Filtered	2556913	Filtered	Filtered	Filtered	Filtered	6870638	5636473	--	uncharacterized protein LOC105334456 isoform X1 [Crassostrea gigas]
evm.TU.Scaf1.2216	evm.TU.Scaf1.2216	0.002103589	Filtered	832260.25	362703.0938	Filtered	195401.5938	Filtered	89776.89844	85165.35156	285216.6563	194727.2969	178126.1406	127032.3672	553096.6875	Filtered	810433.1875	Filtered	Filtered	Filtered	--	espin-like isoform X1 [Crassostrea gigas]
evm.TU.Scaf1.2220	evm.TU.Scaf1.2220	2.21E-05	7592928	4096545.25	5709514	5762682	2136099.5	7220717	898954.5625	535075.875	2385287.5	4773400.5	4228125	7990927	6273419	7859142.5	6899314.5	Filtered	628726.5	2.406271458	Erp29	endoplasmic reticulum resident protein 29-like [Crassostrea gigas]
evm.TU.Scaf1.2223	evm.TU.Scaf1.2223	0.001917616	Filtered	709348.6875	Filtered	Filtered	136379.9219	12159.74414	252567.4375	38212.74219	37525.60547	200301.5	Filtered	Filtered	695144	146843.4375	1318848.875	63300.83203	1154810	Filtered	CPAMD8	CD109 antigen-like [Crassostrea gigas]
evm.TU.Scaf1.2229	evm.TU.Scaf1.2229	0.002013893	Filtered	Filtered	Filtered	Filtered	Filtered	Filtered	767974.625	770254.9375	652138.0625	Filtered	Filtered	Filtered	Filtered	Filtered	Filtered	Filtered	Filtered	Filtered	EIF2AK1	eukaryotic translation initiation factor 2-alpha kinase 1-like isoform X1 [Crassostrea gigas]
evm.TU.Scaf1.223	evm.TU.Scaf1.223	0.000502577	Filtered	1080535.875	Filtered	Filtered	Filtered	Filtered	1538612.25	741144	723519.1875	Filtered	Filtered	Filtered	Filtered	Filtered	Filtered	Filtered	927306.1875	611119.5	6-Mar	-
evm.TU.Scaf1.2231	evm.TU.Scaf1.2231	0.001497968	768359.4375	611119.5	117740.2422	Filtered	Filtered	290326.8125	550245.75	380218.9375	345918.5938	434779.5625	114602.9453	Filtered	99190.92188	565234.5	388636.7188	Filtered	841073.4375	1005461.688	Tcf25	transcription factor 25-like isoform X1 [Crassostrea gigas]
evm.TU.Scaf1.2233	evm.TU.Scaf1.2233	0.001171717	525376.6875	1728000	Filtered	Filtered	Filtered	Filtered	2214389.75	2332840.5	1512778.75	270.0462646	Filtered	757537.1875	1505218.125	2272461.25	1125568.875	Filtered	8754980	14326919	Gins3	DNA replication complex GINS protein PSF3-like [Crassostrea gigas]
evm.TU.Scaf1.2238	evm.TU.Scaf1.2238	0.002028837	Filtered	Filtered	Filtered	Filtered	Filtered	Filtered	Filtered	98245.72656	Filtered	Filtered	Filtered	Filtered	Filtered	Filtered	Filtered	4155500.5	2204601.75	2196687	cyhr1-b	cysteine and histidine-rich protein 1-like [Crassostrea gigas]
evm.TU.Scaf1.224	evm.TU.Scaf1.224	0.000503173	Filtered	Filtered	Filtered	Filtered	Filtered	Filtered	1533165.625	1385424.75	1439577.5	Filtered	Filtered	Filtered	Filtered	Filtered	Filtered	9756988	9902854	6556544	WDR88	WD repeat-containing protein 88-like [Crassostrea gigas]
evm.TU.Scaf1.2240	evm.TU.Scaf1.2240	0.000302187	389217.3125	Filtered	Filtered	Filtered	Filtered	Filtered	5481063	1565602.625	1586453.75	1526957.375	1886831.5	1.699729443	Filtered	Filtered	Filtered	4838198.5	1961737.75	1727335.125	PIEZO1	Protein FAM38B [Crassostrea gigas]
evm.TU.Scaf1.2242	evm.TU.Scaf1.2242	0.000891404	Filtered	Filtered	Filtered	Filtered	Filtered	216447.4219	263484.125	Filtered	Filtered	Filtered	Filtered	Filtered	481859.5938	430440.1563	510764.8438	Filtered	Filtered	Filtered	mRpL52	39S ribosomal protein L52, mitochondrial-like [Crassostrea gigas]
evm.TU.Scaf1.2243_evm.TU.Scaf1.2244	evm.TU.Scaf1.2243_evm.TU.Scaf1.2244	5.20E-05	6241270.5	9332397	5385454	4357295.5	2922489.25	3866934.25	3919617.25	3447213.25	4623180.5	8131316.5	2064473.5	3575932	6629298	10741415	7754152	2477268.5	7189272	5943180.5	Aars	-
evm.TU.Scaf1.2247	evm.TU.Scaf1.2247	0.000812399	Filtered	Filtered	Filtered	Filtered	Filtered	Filtered	864337.6875	1919964.625	2063527.5	Filtered	415325.5313	1	981905.9375	818296.125	Filtered	Filtered	4064307	1668949.25	Mphosph6	M-phase phosphoprotein 6-like [Crassostrea gigas]
evm.TU.Scaf1.2248	evm.TU.Scaf1.2248	0.001002037	Filtered	3279523.75	21387.77344	10897.41992	250255.8125	Filtered	1125317.5	1073436.5	1182484	Filtered	Filtered	Filtered	Filtered	Filtered	Filtered	Filtered	2199611	Filtered	tdrd1	-
evm.TU.Scaf1.2252	evm.TU.Scaf1.2252	3.86E-05	12668404	40162204	10785493	955037.375	562466.6875	749334.5	1	Filtered	Filtered	275510.5313	Filtered	1.19443357	27135534	45838696	41778344	2.360481739	179432	Filtered	--	hypothetical protein CGI_10028865 [Crassostrea gigas]
evm.TU.Scaf1.2259	evm.TU.Scaf1.2259	0.000536025	497025.1875	2127668	719781.125	192998.2969	73195.04688	Filtered	1283503.125	1570537.625	955593.8125	247887.1406	362186.5938	Filtered	716694.8125	830474.0625	369801.3438	2.359443426	1029169	820872.4375	Adar	adenosine deaminase domain-containing protein 1-like [Crassostrea gigas]
evm.TU.Scaf1.2267	evm.TU.Scaf1.2267	0.001759388	288595.4375	872168.3125	2108926.5	452141.6875	940081.625	70332.28125	404810.1563	702074.4375	585033.9375	274250.125	1691723	103379.8047	717262.875	82421.53906	384296.6875	281554.4375	668820.5625	490334.8438	MIB2	E3 ubiquitin-protein ligase MIB2-like [Crassostrea gigas]
evm.TU.Scaf1.2268	evm.TU.Scaf1.2268	0.000517727	Filtered	Filtered	Filtered	Filtered	Filtered	Filtered	Filtered	3858488	Filtered	Filtered	Filtered	Filtered	Filtered	Filtered	Filtered	12572860	10962794	12434522	--	hypothetical protein CGI_10014041 [Crassostrea gigas]
evm.TU.Scaf1.2269	evm.TU.Scaf1.2269	0.001343286	432065.25	2141929.5	193536.8281	768565.25	458156.9688	Filtered	796556.5	1604516.375	278142.2813	512894.2188	Filtered	Filtered	1618337.375	1175210	Filtered	Filtered	Filtered	263724.0313	myo1c-a	-
evm.TU.Scaf1.2272	evm.TU.Scaf1.2272	0.001824791	Filtered	963568	Filtered	Filtered	Filtered	Filtered	191460.4219	146299.0469	255141.7344	8488.224609	1	Filtered	Filtered	Filtered	Filtered	Filtered	1962149.875	Filtered	Lig3	DNA ligase 3-like isoform X2 [Crassostrea gigas]
evm.TU.Scaf1.2273	evm.TU.Scaf1.2273	0.000603589	Filtered	Filtered	4870885.5	Filtered	Filtered	Filtered	Filtered	Filtered	Filtered	1699979.375	Filtered	1934843	Filtered	Filtered	Filtered	Filtered	Filtered	Filtered	Iap	Alkaline phosphatase, tissue-nonspecific isozyme [Crassostrea gigas]
evm.TU.Scaf1.2274	evm.TU.Scaf1.2274	0.000814216	Filtered	Filtered	11288299	Filtered	3194700	8252495	1	Filtered	583422.3125	1286344.75	Filtered	3985980.25	Filtered	652016.9375	Filtered	Filtered	Filtered	Filtered	ALPL	Alkaline phosphatase, tissue-nonspecific isozyme [Crassostrea gigas]
evm.TU.Scaf1.2278	evm.TU.Scaf1.2278	0.000475253	2286597.5	1088912.25	2830268.5	3743741.25	1604161.875	2345517	1587915	964324.1875	509010.5625	2152869.25	2799312	3085785.25	1223107.875	829161.875	1106956.25	5804208.5	2878521.75	8865697	cat2	4-hydroxybutyrate coenzyme A transferase [Crassostrea gigas]
evm.TU.Scaf1.228	evm.TU.Scaf1.228	0.001430424	Filtered	344653.0938	Filtered	255630.5313	436216.375	312975.4063	414110.9688	627259.5	610119.875	367208.75	172782.2969	110913.5	604311.5	410239.6875	592148.375	3383855	1811801.5	2172523.5	CEP72	centrosomal protein of 72 kDa-like [Crassostrea gigas]
evm.TU.Scaf1.2281	evm.TU.Scaf1.2281	0.001093963	448540.5313	149912.3594	1	564785.375	115993.875	343577.3438	585387.25	1361803.25	1816912.25	287045.6875	603536.8125	1.292859793	898486.5625	455917.3438	480113.0625	1620457.875	2460393.75	3502349	Aip	AH receptor-interacting protein-like [Crassostrea gigas]
evm.TU.Scaf1.2282	evm.TU.Scaf1.2282	0.000497299	136076.1406	1820041.375	746788.3125	1.151628852	1054304.625	Filtered	2686682	2230813.5	2146723.25	315167.3125	636448.25	1053.390015	Filtered	466580.9063	Filtered	2858757.25	3029377	949148.1875	CPIJ001445	clustered mitochondria protein homolog [Crassostrea gigas]
evm.TU.Scaf1.2283	evm.TU.Scaf1.2283	0.001587249	Filtered	2687874.25	Filtered	Filtered	Filtered	Filtered	737413.875	2255055	2049090.75	604804.5625	Filtered	Filtered	507467.5938	Filtered	Filtered	Filtered	Filtered	Filtered	Wdr33	WD repeat-containing protein 33 [Crassostrea gigas]
evm.TU.Scaf1.2284	evm.TU.Scaf1.2284	0.000517761	1092550.125	10209430	3144264	1414775.5	Filtered	2772002.25	4941669.5	3968624.5	4642669	2334788	2380061.75	4208439.5	2735826.75	3261229.25	3083950	2054224	5271716	4269465	ssu72	RNA polymerase II subunit A C-terminal domain phosphatase SSU72-like [Crassostrea gigas]
evm.TU.Scaf1.2286	evm.TU.Scaf1.2286	3.29E-10	272274.375	1	4617915.5	132814.6563	343683.1875	Filtered	48635240	63873492	42082732	8084159	220285.5313	3795302.25	Filtered	Filtered	Filtered	762411456	227268576	411398688	Npr1	atrial natriuretic peptide receptor 1-like [Crassostrea gigas]
evm.TU.Scaf1.2287	evm.TU.Scaf1.2287	0.000364347	1871169.25	537115.875	83076.32031	Filtered	1	Filtered	1609054.25	1987352.625	965337.3125	79117.78906	319089.0625	315864.3125	132696.5313	Filtered	Filtered	29218604	13676600	22724292	ZMYND12	zinc finger MYND domain-containing protein 12-like [Crassostrea gigas]
evm.TU.Scaf1.2288	evm.TU.Scaf1.2288	0.000427829	3402269	688735.375	2565896	3798330	2818785	3177210.25	3755462	689723.375	1254854	1208058.625	1667646.625	910915.5	944605.625	404125.875	563181.125	Filtered	841933.125	533705.0625	BP10	zinc metalloproteinase nas-13-like [Crassostrea gigas]
evm.TU.Scaf1.229	evm.TU.Scaf1.229	0.000312894	1178215.25	2289147.5	1289795.125	789641.1875	1555354.75	530570.5625	1459468.625	2272305	1426543.75	1162852.5	1328683	1780128.875	1899485.75	2007413	1815589.25	242464.5	2820100	968264.6875	TTC5	tetratricopeptide repeat protein 5-like [Crassostrea gigas]
evm.TU.Scaf1.2291	evm.TU.Scaf1.2291	0.001424259	Filtered	Filtered	Filtered	417633.0625	Filtered	Filtered	Filtered	Filtered	1119472.875	1485840.75	Filtered	729454.125	1337657.375	Filtered	649043.75	Filtered	Filtered	Filtered	Mapk7	mitogen-activated protein kinase 7-like isoform X2 [Crassostrea gigas]
evm.TU.Scaf1.2293	evm.TU.Scaf1.2293	1.63E-07	10120340	7924996	8742169	6839685.5	12313275	16891610	36241548	34799452	29153464	15894458	9101067	27319898	10706491	9056781	15808062	338104800	168377712	202726352	Elob	transcription elongation factor B polypeptide 2-like [Crassostrea gigas]
evm.TU.Scaf1.2297	evm.TU.Scaf1.2297	0.007238272	Filtered	Filtered	Filtered	Filtered	Filtered	3124919.25	Filtered	Filtered	Filtered	Filtered	Filtered	2088390.125	Filtered	Filtered	Filtered	Filtered	Filtered	Filtered	ttc36	hypothetical protein CAPTEDRAFT_155655 [Capitella teleta]
evm.TU.Scaf1.2298	evm.TU.Scaf1.2298	0.000587403	Filtered	Filtered	Filtered	162363.5781	Filtered	394109	2191489	Filtered	1	234377.9219	Filtered	759519.0625	29425.5918	331191.1563	Filtered	Filtered	Filtered	Filtered	Szrd1	SUZ domain-containing protein 1-like [Crassostrea gigas]
evm.TU.Scaf1.2302	evm.TU.Scaf1.2302	0.000550943	3769988	2401691.25	1263559.75	1569005.875	3100872.75	1098965.125	6268833.5	1930853.75	2006856	1505909.25	1366399.625	2297131.5	3580924	3853726.75	2413424.25	8204454	5590881.5	4750384	Srprb	signal recognition particle receptor subunit beta-like [Crassostrea gigas]
evm.TU.Scaf1.2305	evm.TU.Scaf1.2305	0.000630418	Filtered	263255.9063	Filtered	Filtered	Filtered	1	2300842.25	2449484.25	1947573.875	1418239.125	1019825.938	811017.625	Filtered	Filtered	Filtered	3450457.5	1773139.75	1644612	SerT	sodium-dependent serotonin transporter-like [Crassostrea gigas]
evm.TU.Scaf1.2307	evm.TU.Scaf1.2307	2.71E-07	87317776	100781584	143261856	196491632	178537648	330236320	95514440	83690536	91799752	123914944	141175376	244992304	170317520	160314464	250304224	187539264	146046608	115400688	COF1	cofilin-like [Crassostrea gigas]
evm.TU.Scaf1.2309	evm.TU.Scaf1.2309	6.63E-06	27335074	1447104.75	12250291	48888556	42418456	17962314	3592115.5	4496794.5	3157308.5	11338550	49083896	19226194	4486584	5065914	7584940.5	43202696	18119652	21465028	DNAH10	-
evm.TU.Scaf1.231	evm.TU.Scaf1.231	0.001079043	Filtered	Filtered	Filtered	Filtered	Filtered	Filtered	Filtered	Filtered	Filtered	2256398.5	Filtered	4710552	Filtered	Filtered	Filtered	Filtered	Filtered	Filtered	--	restin homolog isoform X4 [Crassostrea gigas]
evm.TU.Scaf1.2311	evm.TU.Scaf1.2311	0.001648259	Filtered	Filtered	Filtered	Filtered	1.044512033	1232158.375	Filtered	Filtered	Filtered	72589.36719	Filtered	Filtered	Filtered	Filtered	Filtered	Filtered	Filtered	Filtered	CERKL	ceramide kinase-like [Crassostrea gigas]
evm.TU.Scaf1.2316	evm.TU.Scaf1.2316	0.000417216	57714572	1	9560334	22615810	31617288	129694208	699546.3125	1585913.125	1729085	21668900	15556458	31938604	946684.9375	1947023.5	10614086	Filtered	2381917.5	3408689	Hip1	huntingtin-interacting protein 1-like isoform X2 [Crassostrea gigas]
evm.TU.Scaf1.2325	evm.TU.Scaf1.2325	0.000774074	1190850.25	1344302.625	1987625.5	Filtered	Filtered	3684148.75	2742616.75	4451909.5	4178442.25	1976239.5	3844271.25	2196377.5	5351492	4654078	6027529	1426344.125	7348342	3391836.25	SRSF1	serine/arginine-rich splicing factor 1B [Bombus terrestris]
evm.TU.Scaf1.2326	evm.TU.Scaf1.2326	1.53E-07	17728472	21115444	20707160	21580716	29173064	61938028	60236848	65015692	56565680	23736704	41923732	34455460	37525216	57852288	44678972	454617728	209457488	440718368	Dynll2	dynein light chain 2, cytoplasmic [Crassostrea gigas]
evm.TU.Scaf1.2327	evm.TU.Scaf1.2327	0.000520298	1987044.25	4527314	8045143	7139834	3366141	2336016	1621150.125	3444036.25	1606561.75	1665147.375	1732906.625	3005951.5	2137778.25	3624322	3586184	4867968	6852802.5	3219603	COQ5	2-methoxy-6-polyprenyl-1,4-benzoquinol methylase, mitochondrial-like [Crassostrea gigas]
evm.TU.Scaf1.2328	evm.TU.Scaf1.2328	0.006030047	768512	183067.9844	Filtered	772958.375	Filtered	213784.6875	1364597	Filtered	Filtered	44215.19141	Filtered	Filtered	204392.9219	Filtered	Filtered	Filtered	Filtered	Filtered	Heatr6	HEAT repeat-containing protein 6-like [Crassostrea gigas]
evm.TU.Scaf1.233	evm.TU.Scaf1.233	0.001801416	379618.9375	Filtered	Filtered	170118.6406	243841.4219	Filtered	3917995.5	9542964	639141.3125	Filtered	174156.0625	Filtered	Filtered	Filtered	Filtered	Filtered	2291825.25	735081.0625	ATP9B	probable phospholipid-transporting ATPase IIB [Crassostrea gigas]
evm.TU.Scaf1.2335	evm.TU.Scaf1.2335	0.000348331	9807298	6811596	7803315.5	8063420.5	4993711	8636351	14564140	14170980	15610773	12249026	11666580	15329315	8635318	9610990	13391530	5326794	12421177	4539768.5	rbm8a	RNA-binding protein 8A-like [Crassostrea gigas]
evm.TU.Scaf1.234	evm.TU.Scaf1.234	0.00091947	2467878.75	995409.5625	643381.875	2781040	Filtered	1.660923958	Filtered	Filtered	Filtered	2768780.5	Filtered	1675915.375	1	514164.4375	Filtered	Filtered	Filtered	Filtered	--	hypothetical protein CGI_10017723 [Crassostrea gigas]
evm.TU.Scaf1.2344	evm.TU.Scaf1.2344	0.001275326	1056709.875	Filtered	Filtered	Filtered	Filtered	Filtered	Filtered	Filtered	Filtered	2149557.75	2515933.25	Filtered	Filtered	Filtered	Filtered	Filtered	Filtered	Filtered	--	uncharacterized protein LOC105335739 isoform X4 [Crassostrea gigas]
evm.TU.Scaf1.2351	evm.TU.Scaf1.2351	0.000962913	270471.6563	829190.6875	2391597.25	625570.4375	1541562.125	3283471.75	1737706.75	3532240.5	4178039.5	2834152.5	4177786.75	3636339.25	Filtered	2319535.25	Filtered	Filtered	675787.75	47756544	spns1	-
evm.TU.Scaf1.2352	evm.TU.Scaf1.2352	0.000675192	Filtered	448958.0313	21261.49219	Filtered	70216.25	Filtered	4071724.75	1020136.813	917159.4375	Filtered	Filtered	Filtered	Filtered	Filtered	Filtered	24635.44141	Filtered	465621.375	Nf1	neurofibromin-like isoform X2 [Crassostrea gigas]
evm.TU.Scaf1.2354	evm.TU.Scaf1.2354	0.002384934	154284.7969	301396.0938	Filtered	Filtered	Filtered	Filtered	324182.5625	381291.5938	359380.2813	116352.7422	731562.3125	Filtered	Filtered	Filtered	Filtered	Filtered	Filtered	Filtered	mybbp1a	myb-binding protein 1A-like protein [Crassostrea gigas]
evm.TU.Scaf1.2356	evm.TU.Scaf1.2356	1.71E-05	14703090	16927604	18362630	10928817	28828832	21526736	20479846	21882824	23458462	30045708	25113832	17777140	21810708	16978636	34594564	Filtered	18183926	26610528	Eif4h	eukaryotic translation initiation factor 4H-like [Crassostrea gigas]
evm.TU.Scaf1.2357_evm.TU.Scaf1.2358	evm.TU.Scaf1.2357_evm.TU.Scaf1.2358	0.003929792	Filtered	293166.6875	Filtered	Filtered	231417.8125	Filtered	158481.0781	344542.75	467290.1875	Filtered	Filtered	Filtered	Filtered	Filtered	Filtered	Filtered	Filtered	Filtered	Appbp2	-
evm.TU.Scaf1.2359	evm.TU.Scaf1.2359	1.71E-05	28363946	22048348	27896302	14252784	19550048	32770618	44556256	39134844	49284148	34645764	28936254	54701448	27067712	23124584	31656270	16226438	41646844	34293248	SRSF1	serine/arginine-rich splicing factor 1A-like [Crassostrea gigas]
evm.TU.Scaf1.2360	evm.TU.Scaf1.2360	0.000501763	Filtered	Filtered	Filtered	Filtered	Filtered	Filtered	3088785	3298130.5	1719085.75	Filtered	Filtered	Filtered	Filtered	Filtered	Filtered	Filtered	4009694.75	2185482.5	--	uncharacterized protein LOC105327850 isoform X1 [Crassostrea gigas]
evm.TU.Scaf1.2367	evm.TU.Scaf1.2367	0.00990059	Filtered	Filtered	Filtered	Filtered	Filtered	Filtered	Filtered	Filtered	Filtered	Filtered	Filtered	118423.7813	Filtered	Filtered	Filtered	Filtered	Filtered	Filtered	SLC13A5	solute carrier family 13 member 2-like [Crassostrea gigas]
evm.TU.Scaf1.2368	evm.TU.Scaf1.2368	0.000485492	Filtered	649105.6875	601692.5	Filtered	Filtered	268276.4688	1174850.875	Filtered	1462241.25	1205403.125	Filtered	4879550.5	2383137.25	623242.375	779664.5	9248400	3300470.5	3911142.75	Srr	serine racemase-like [Crassostrea gigas]
evm.TU.Scaf1.2369	evm.TU.Scaf1.2369	0.002290825	Filtered	114549.1953	Filtered	Filtered	Filtered	899395.3125	532027.9375	249462.1875	Filtered	331587.1875	Filtered	Filtered	Filtered	Filtered	Filtered	Filtered	Filtered	Filtered	Trim37	E3 ubiquitin-protein ligase TRIM37-like [Crassostrea gigas]
evm.TU.Scaf1.2376	evm.TU.Scaf1.2376	0.002643926	578913.125	2042433.375	600531.75	713259.625	Filtered	317333.125	428745.9375	1586029.25	962028.5	442089	773091.875	Filtered	892466	876500.75	505235.6563	529230.6875	Filtered	2.53045392	PPM1E	protein phosphatase 1F-like isoform X2 [Crassostrea gigas]
evm.TU.Scaf1.2380	evm.TU.Scaf1.2380	1.04E-05	22980966	5699129	8610980	12086324	8756687	9601655	6155518.5	7262694	8349524	12437307	13312540	18006864	10742882	8159277	9876098	10124821	12514088	13054700	7-Sep	septin-7-like isoform X1 [Crassostrea gigas]
evm.TU.Scaf1.2392	evm.TU.Scaf1.2392	0.000469123	132.7899323	Filtered	Filtered	Filtered	Filtered	Filtered	855544.0625	1155470.625	1059011.25	952568.8125	62670.15234	182887.5313	61485.29688	Filtered	Filtered	Filtered	1227465.25	709422.25	hsf1	heat shock transcription factor 1a [Crassostrea gigas]
evm.TU.Scaf1.2399	evm.TU.Scaf1.2399	0.000454773	4405322.5	3465328	3012365.5	1006122.188	1809828.5	1511771.375	2717537.75	4595539	1424428	9463140	3307848.5	4430889.5	4901590	842369.375	2153419.75	Filtered	2844563.75	83558.86719	CPA4	carboxypeptidase B-like [Crassostrea gigas]
evm.TU.Scaf1.24	evm.TU.Scaf1.24	0.000662108	27047.60742	Filtered	1714826.25	1681945	22866.47852	470644.5313	398784.125	584659.75	77149.47656	1231547.125	1113770.75	900142.8125	1432816.75	862193.3125	1260242.375	Filtered	778893.5625	1981767.375	ELMO1	engulfment and cell motility protein 2-like isoform X6 [Crassostrea gigas]
evm.TU.Scaf1.240	evm.TU.Scaf1.240	0.000858969	1111517.75	584126.5625	264177.9375	1701739.25	Filtered	517823.8125	462205.5938	441963.6875	490138.125	1022837.625	578715.9375	1918360.875	287458.25	630271.5	Filtered	Filtered	Filtered	Filtered	--	uncharacterized protein LOC105321131, partial [Crassostrea gigas]
evm.TU.Scaf1.2404	evm.TU.Scaf1.2404	0.000339683	Filtered	Filtered	Filtered	2118326.75	929797.1875	1297324.75	1929125.125	1903366.125	1290798.75	1374459.625	Filtered	1618477.25	Filtered	Filtered	Filtered	8466883	6201955	6178223	CG10671	FIT family protein CG10671-like [Crassostrea gigas]
evm.TU.Scaf1.2408	evm.TU.Scaf1.2408	1.25E-06	13297897	14356972	10691385	18846678	14865148	24469380	14269492	17228452	10252326	28591054	14502023	26248886	14985732	13641905	19247850	77135272	46455780	46753660	Nipsnap	protein NipSnap-like isoform X2 [Crassostrea gigas]
evm.TU.Scaf1.2409	evm.TU.Scaf1.2409	0.000103932	Filtered	Filtered	395729.1875	1055970.75	850590.4375	179957.5469	1749760.125	1969774	5987357	1559537.5	Filtered	2756475.25	346171.3125	309095.8125	Filtered	30931530	12000025	18461140	v1g187067	coiled-coil domain-containing protein 42 homolog isoform X2 [Crassostrea gigas]
evm.TU.Scaf1.2413	evm.TU.Scaf1.2413	2.99E-05	12712171	12510150	19114510	15803711	8511892	16866520	7327394.5	6980515	7028836	12008989	10899652	36498376	9648015	11663638	9266723	22557804	14580973	18444664	Cbr1	carbonyl reductase [NADPH] 1-like [Crassostrea gigas]
evm.TU.Scaf1.2414	evm.TU.Scaf1.2414	0.00096652	Filtered	742810.9375	1293798.25	1214957.875	1038218.063	1168214.125	3293972.25	Filtered	Filtered	892348.3125	Filtered	2087257.375	1109592.125	1766364	2263162.25	Filtered	10000013	Filtered	Cbr1	carbonyl reductase [NADPH] 1-like [Crassostrea gigas]
evm.TU.Scaf1.2416	evm.TU.Scaf1.2416	0.000281859	4336311.5	5424006.5	3723866.75	5228789	12128093	5807827.5	883489.9375	1346180.25	927200.9375	5527621.5	2046445.875	9287801	5750483.5	4273178.5	6514031	338268.3125	1720802.25	1985377.25	CBR1	Carbonyl reductase [NADPH] 1 [Crassostrea gigas]
evm.TU.Scaf1.2417	evm.TU.Scaf1.2417	0.000350521	12012677	4112519.5	6036812	15806715	5839487	19079322	1895336.875	14181070	5020700.5	5611156	48165068	7348907.5	9318374	9033267	10892322	10151513	2733696	2425532.25	Cbr1	carbonyl reductase [NADPH] 1-like [Crassostrea gigas]
evm.TU.Scaf1.2418	evm.TU.Scaf1.2418	0.00511153	Filtered	Filtered	Filtered	Filtered	Filtered	575714.3125	Filtered	Filtered	Filtered	Filtered	Filtered	442695.5625	Filtered	Filtered	Filtered	Filtered	Filtered	Filtered	Cbr1	carbonyl reductase [NADPH] 1-like [Crassostrea gigas]
evm.TU.Scaf1.2419	evm.TU.Scaf1.2419	0.002040837	430582.9375	Filtered	Filtered	1099996.875	Filtered	Filtered	Filtered	Filtered	Filtered	Filtered	Filtered	1998477.75	Filtered	Filtered	Filtered	Filtered	Filtered	Filtered	--	hypothetical protein CGI_10010609 [Crassostrea gigas]
evm.TU.Scaf1.2421	evm.TU.Scaf1.2421	0.000419109	4539460	2139244.5	4088102.25	14377128	3925395.5	10102568	890433.5	1624912.375	1441243.125	8541253	7379934	5555147.5	4123565	2692293.75	2363753.25	1508504.125	109364.2813	72131.35938	DDO	D-aspartate oxidase-like [Crassostrea gigas]
evm.TU.Scaf1.2425	evm.TU.Scaf1.2425	0.0004014	2959060	1348581	2948530.25	987053.75	5093394	3814398.25	6479407.5	Filtered	Filtered	6251683	Filtered	11335650	Filtered	Filtered	1210426.75	Filtered	6815760	2906273	--	salicylate/benzoate carboxyl methyltransferase-like [Crassostrea gigas]
evm.TU.Scaf1.2430	evm.TU.Scaf1.2430	0.000121654	4281214	3564400.25	2155995.75	5852716	3490825.75	2912573.25	6063083	5421987.5	4637618	2172699.75	3276343.5	22461102	4259249	4733066.5	5447835	24426644	9181040	24388682	csnk1a1	casein kinase I isoform alpha [Crassostrea gigas]
evm.TU.Scaf1.2431_evm.TU.Scaf1.2432	evm.TU.Scaf1.2431_evm.TU.Scaf1.2432	0.000478614	1629350.375	1573168.5	2665919	1401158.25	4039427.25	2328506.5	2488811.25	2620281.75	2586737.5	1812062.875	3524357	2677896.5	1692650.25	975354.25	1669914.75	8556024	3329811.5	3338237.5	LPCAT2	-
evm.TU.Scaf1.2435	evm.TU.Scaf1.2435	0.000227838	2946797.75	6235049	2884887.5	1116184.5	2133814.5	1405664	5914526.5	5904543	6554068.5	1158776.25	2090101	1044191.188	7038059.5	9214732	9382454	1215960.125	3965596.25	1718738.375	AURKA	aurora kinase A-like [Crassostrea gigas]
evm.TU.Scaf1.2437	evm.TU.Scaf1.2437	0.000117537	Filtered	Filtered	Filtered	Filtered	Filtered	Filtered	1406167.875	1724986.875	1404193.25	Filtered	Filtered	Filtered	Filtered	Filtered	Filtered	8900814	7050690.5	6400937	cep76	Centrosomal protein of 76 kDa [Crassostrea gigas]
evm.TU.Scaf1.2438	evm.TU.Scaf1.2438	0.000528416	2270721	3747649	711505.25	1607888.125	1	1869626.75	1826141.625	1953840.5	2620683.25	443551.4375	1358875.375	529873	1895479.75	1914141.25	1926771.5	6755692	3652579.5	4141761	SPG7	paraplegin-like [Crassostrea gigas]
evm.TU.Scaf1.244	evm.TU.Scaf1.244	0.004207934	330968.5938	373488.125	Filtered	Filtered	Filtered	Filtered	185162.2344	Filtered	1093754.875	Filtered	Filtered	374175.7188	Filtered	Filtered	Filtered	Filtered	533368.625	74634.11719	Ngef	uncharacterized protein LOC105346586 isoform X2 [Crassostrea gigas]
evm.TU.Scaf1.2440	evm.TU.Scaf1.2440	0.000159812	5433596.5	3656826.5	5136195.5	3723233.5	2515677	7378934.5	6136377.5	5679636	6196984.5	8543378	7198883	12854581	5313523	3303459.25	4905788	1575612.625	6012723	3300616.5	Ncoa5	transformer-2 protein homolog alpha-like [Crassostrea gigas]
evm.TU.Scaf1.2442	evm.TU.Scaf1.2442	1.71E-05	19002806	8377653	11157625	19262248	23775468	24890960	9546933	9536122	6971699.5	37669764	31171118	82955840	17360112	11699578	17384360	26061016	24342736	18036284	--	-
evm.TU.Scaf1.2446	evm.TU.Scaf1.2446	0.000681413	10449186	Filtered	5159065	1232265.5	15783539	8973429	4634034	7383581	5725076	7601779.5	6028505	9026728	5452945	5011439.5	6028444	53294956	13183631	18887690	--	zinc finger protein SNAI1-like [Crassostrea gigas]
evm.TU.Scaf1.2451	evm.TU.Scaf1.2451	0.001042879	Filtered	Filtered	518084.375	720109.75	2106367.25	Filtered	3334727.75	1437928.25	1357089.625	1316587.5	2113999	856083.5625	Filtered	Filtered	Filtered	Filtered	Filtered	1072343.75	TGM1	annulin-like isoform X2 [Crassostrea gigas]
evm.TU.Scaf1.2453	evm.TU.Scaf1.2453	0.000567385	1359141.75	294285.75	552447.6875	1211307	1279009	862694.9375	356060.5	254760.2656	507987.75	1401048.75	1645900.875	3012098	1173886.25	201011.1719	314677.8438	Filtered	Filtered	232225.4063	Rrad	GTP-binding protein RAD-like [Crassostrea gigas]
evm.TU.Scaf1.2455	evm.TU.Scaf1.2455	0.00040238	4925406	16355603	5368508	3792819.75	4392565	4508798.5	6759339.5	7241415.5	8005554.5	2667260	3498185	3884288.75	6684578.5	10546163	6860316	27500802	9623882	11273798	KARS	lysine--tRNA ligase-like isoform X1 [Crassostrea gigas]
evm.TU.Scaf1.2458	evm.TU.Scaf1.2458	0.000792979	Filtered	699021.5625	548989.5625	1290495.75	2706474.5	Filtered	1194688.875	2029059.5	1373520	1271479.125	1969194.75	505042.9688	Filtered	Filtered	Filtered	Filtered	1.494189978	Filtered	IRF8	interferon regulatory factor 8-like isoform X1 [Crassostrea gigas]
evm.TU.Scaf1.2459	evm.TU.Scaf1.2459	5.93E-09	21364386	3538387.5	1703399.5	2402848	1586229.625	2886022.25	1918169	1287112.875	1118403.875	1986040.625	2253827	5828268	3193570.5	5792470	6932375	17689744	13722353	14145182	timm21	mitochondrial import inner membrane translocase subunit Tim21-like [Crassostrea gigas]
evm.TU.Scaf1.2460	evm.TU.Scaf1.2460	0.002219138	Filtered	Filtered	Filtered	Filtered	Filtered	Filtered	100091.1719	89407.84375	134520.8906	Filtered	Filtered	Filtered	197237.2188	Filtered	Filtered	Filtered	Filtered	Filtered	MED10	mediator of RNA polymerase II transcription subunit 10-like [Crassostrea gigas]
evm.TU.Scaf1.2462	evm.TU.Scaf1.2462	0.000909585	2230379	Filtered	10798525	1705377.75	802637.875	1861545.75	377016	441671.7188	359866.9688	7213936	1860971.375	2841130	876217	1209673.625	Filtered	Filtered	Filtered	1227011.625	Cbp53E	calbindin-32-like isoform X2 [Crassostrea gigas]
evm.TU.Scaf1.2466	evm.TU.Scaf1.2466	0.000265364	5048871	2080400	4768909.5	6727929	9756572	3800137	1577738.75	1744903.5	4510860	7430022	2121739	7231468	4939335	4428207.5	2829528.25	Filtered	1530992.75	490055.2813	--	chitin-binding lectin 1-like [Crassostrea gigas]
evm.TU.Scaf1.2468	evm.TU.Scaf1.2468	0.001825413	Filtered	Filtered	Filtered	Filtered	Filtered	Filtered	756817.5	721353.1875	795530.0625	Filtered	Filtered	Filtered	Filtered	Filtered	Filtered	Filtered	506259.125	114357.8438	CCDC149	coiled-coil domain-containing protein 149-B-like isoform X1 [Crassostrea gigas]
evm.TU.Scaf1.2469	evm.TU.Scaf1.2469	0.0018897	25278.12305	326698.375	303944.6563	1.209843755	134315.4219	Filtered	1253946.375	1945460.375	880012.75	31268.74219	101514.6484	Filtered	23325.68359	26530.42383	Filtered	908463.0625	166607.6094	617704.75	Dis3	exosome complex exonuclease RRP44-like [Crassostrea gigas]
evm.TU.Scaf1.2481	evm.TU.Scaf1.2481	7.75E-05	Filtered	486366.8438	655061.75	2915234.5	2150627	2908609.25	3263286.25	3349212.75	2342280.5	1636689.5	1676470.75	4060851.5	1474164.875	632576.4375	2465585.5	32003806	21215172	22786190	Ccdc114	Coiled-coil domain-containing protein 63 [Crassostrea gigas]
evm.TU.Scaf1.2483	evm.TU.Scaf1.2483	6.89E-06	Filtered	1176183	Filtered	815096.8125	Filtered	Filtered	4143434.5	3035129.5	1637013	1	111299.5703	9965383	Filtered	Filtered	Filtered	35894548	45154196	39556272	Nep1	neprilysin-2-like [Crassostrea gigas]
evm.TU.Scaf1.2485	evm.TU.Scaf1.2485	0.000601241	1923944.625	760270.75	1441237.25	1215078	634823.4375	Filtered	1194125.375	1346350.875	1262495.25	1039357.563	1268258.125	706719.6875	1138628.25	Filtered	Filtered	Filtered	2437915.5	1578723.125	PARP12	uncharacterized protein LOC105338732 isoform X2 [Crassostrea gigas]
evm.TU.Scaf1.2492	evm.TU.Scaf1.2492	0.001273661	620660.375	1662265	2087067	Filtered	Filtered	Filtered	461599.375	1452603.75	567766.6875	Filtered	Filtered	Filtered	Filtered	2412587.5	Filtered	Filtered	Filtered	Filtered	PAC1	WD repeat-containing protein 5 homolog [Crassostrea gigas]
evm.TU.Scaf1.2494	evm.TU.Scaf1.2494	0.000306317	4901607	5146580	8311435.5	5275193	4480661	3189533.5	12797066	9937137	9714696	5207703	4462826	6679126	5450446.5	5412979	7997477.5	2814642.25	9913596	4816480.5	DDX19A	ATP-dependent RNA helicase DDX19A-like isoform X1 [Crassostrea gigas]
evm.TU.Scaf1.2495	evm.TU.Scaf1.2495	0.002891084	Filtered	731541.9375	496548.4688	Filtered	Filtered	643736.4375	1193473.75	1330981.125	6153704.5	165546	Filtered	1	204288.7188	544854.9375	2054085.5	Filtered	634504.5	Filtered	DNAJC16	dnaJ homolog subfamily C member 16-like [Crassostrea gigas]
evm.TU.Scaf1.2496	evm.TU.Scaf1.2496	0.000263482	Filtered	Filtered	386499.0938	740071.8125	Filtered	1311134.375	919238.5	1728752.5	620079.75	776690.5625	1254620.625	459113.7188	1346529.75	Filtered	871092.3125	35025620	24062564	31092996	--	uncharacterized protein C1orf158 homolog [Crassostrea gigas]
evm.TU.Scaf1.2497	evm.TU.Scaf1.2497	0.000435082	6071152.5	4636414.5	2328660.25	4525758	9346068	1353153.5	3008793.25	2328974.75	3044226.5	4204694.5	3551725.75	4852752	5465127	9951994	7493808.5	4268010.5	5119724.5	4287574.5	Srm	serine/arginine-rich splicing factor 1-like [Crassostrea gigas]
evm.TU.Scaf1.2498	evm.TU.Scaf1.2498	0.000239284	330676.1563	982094.875	867017.4375	1.185984135	1201397.875	346663.25	2509845	1503528.25	1825084.875	1242445	1279508.875	308019.4063	Filtered	Filtered	319822.6563	Filtered	1.447569132	1558009.75	Nop2	25S rRNA (cytosine-C(5))-methyltransferase nop2-like isoform X1 [Crassostrea gigas]
evm.TU.Scaf1.250	evm.TU.Scaf1.250	0.000774074	Filtered	180287.8906	104442.9609	14777.29297	121360.4766	Filtered	2422405.25	1888549.5	2602186.75	1238129.625	644912.0625	467828.375	236740.2188	233049.1563	1292792.5	482076.75	118406.6484	660550.5625	e2f4	transcription factor E2F5-like [Crassostrea gigas]
evm.TU.Scaf1.2506	evm.TU.Scaf1.2506	6.65E-05	4942338	9010291	7639210.5	3399990.5	6244216	767690.9375	6187432.5	6337142.5	6139584	3057018.5	2460097.5	2750395.25	3092844.75	3909206.5	2936921	13592508	13408499	8603605	Hdlbp	vigilin-like isoform X1 [Crassostrea gigas]
evm.TU.Scaf1.252	evm.TU.Scaf1.252	0.001097419	1122393.875	1563886.375	4768861.5	522784.8125	324900.875	347976.7188	994849.5625	945718.5625	3081759	406555.125	281263.5938	568976.25	819205.5	1367249	905665.8125	Filtered	487849.6875	2796778.75	HEXB	uncharacterized protein LOC105343585 isoform X1 [Crassostrea gigas]
evm.TU.Scaf1.2521	evm.TU.Scaf1.2521	0.000503437	1058306.375	1963836.375	1385046	1559347.75	1136062.625	1670705.5	2217996.25	1893936.625	1908127	1297232.875	1803699.125	2573246.5	1592283.625	2380815.25	572613.875	138958.7969	1726110.375	1094616.625	GIT2	ARF GTPase-activating protein GIT2-like isoform X2 [Crassostrea gigas]
evm.TU.Scaf1.2522	evm.TU.Scaf1.2522	0.000347858	823899.4375	1622780.625	1503947.75	879047.875	33935.38281	603684	1148466.125	1460709.5	1355444.125	824081.125	758704.25	1569029.5	1182135.25	1307022.25	1445894.25	1275247.375	1913846.5	1242550.625	Ankrd13b	ankyrin repeat domain-containing protein 13D-like [Crassostrea gigas]
evm.TU.Scaf1.2523	evm.TU.Scaf1.2523	0.000396447	1651783.25	1794697.125	5034049	1879184.625	Filtered	251504.9844	646243.25	390078.7188	763477.375	7911155.5	5090928	2685540.5	2230763.25	2636854.25	1910724.5	Filtered	1038680.938	1674108.5	Gosr1	Golgi SNAP receptor complex member 1 [Crassostrea gigas]
evm.TU.Scaf1.2525	evm.TU.Scaf1.2525	0.000410114	2055843.375	1684651	1229047	Filtered	1195117.375	1150140.125	1910549.5	1056636.5	702047.375	1478706.375	672277.375	1025335.563	1762180.75	1691991.625	6249793	5458.269531	166269.75	2.40039587	Bcl7a	hypothetical protein CGI_10015902 [Crassostrea gigas]
evm.TU.Scaf1.2526	evm.TU.Scaf1.2526	0.000245574	2746247	507.500946	978253.625	1361547.75	5367069	1611763.375	1979747.625	95461.33594	451150.1875	2129846	658124.0625	11661546	Filtered	263861.2813	719399.8125	1178770.625	2082537.5	48649.0625	NSNH	inosine-uridine preferring nucleoside hydrolase-like [Crassostrea gigas]
evm.TU.Scaf1.253	evm.TU.Scaf1.253	0.000414297	405895.9688	2584733.5	3246407.5	10147750	1879640.875	13646471	1229763.875	2714047	1887260.375	1576821.875	1140852.875	1471414.875	1564928.75	2168757.75	2299664.25	2406043.75	4507473	6810305	PIGT	GPI transamidase component PIG-T-like [Crassostrea gigas]
evm.TU.Scaf1.2535	evm.TU.Scaf1.2535	9.60E-05	2936530.25	3271335.75	4220116	8149845.5	5969881	7171258.5	3512520.25	3756651.25	3124994.25	6760949.5	6191289.5	8759595	3320176	4276441	4559514.5	13672704	4142903.25	4216983.5	usp10	ubiquitin carboxyl-terminal hydrolase 10-like isoform X2 [Crassostrea gigas]
evm.TU.Scaf1.2536	evm.TU.Scaf1.2536	0.000196148	11653173	12368034	5160912.5	632311.25	659071.875	Filtered	757865.4375	974434.8125	1209874.375	363130.0625	441299.875	463341.3125	1426229.125	5656830	4523648.5	1067301.875	1754587.375	1822251.875	--	slit homolog 1 protein-like [Crassostrea gigas]
evm.TU.Scaf1.2537	evm.TU.Scaf1.2537	0.000479248	1004067.875	574891.4375	631855.1875	773141.25	929547.4375	525516.4375	315759.2813	237958.2969	156563	1346763.5	632407	959772.6875	758754.0625	681182.75	590913.5625	Filtered	684734.875	606148.75	Carmil1	leucine-rich repeat-containing protein 16A-like isoform X12 [Crassostrea gigas]
evm.TU.Scaf1.2538	evm.TU.Scaf1.2538	0.000172016	1468543.5	2846672.75	769935	637750.4375	2119788.5	567724.1875	2050395.375	4372276	631931.1875	1535060.625	1753386.375	1005444.375	3287665	3617054	3109433.5	332728	813801.5	25548314	tmx3	protein disulfide-isomerase TMX3-like [Crassostrea gigas]
evm.TU.Scaf1.2545	evm.TU.Scaf1.2545	0.000661453	Filtered	772172.875	377500.9063	Filtered	345249.125	138264.5625	1794799.375	956403.0625	1475389	473274.0625	Filtered	1400055.875	1148098.125	1180210	1696447.5	Filtered	3908494	1696794.25	Dr1	protein Dr1-like [Crassostrea gigas]
evm.TU.Scaf1.255	evm.TU.Scaf1.255	6.63E-06	4341086	7706663	5790622	2622940	6007653	1447167	6923902	6482817.5	5678924.5	3006938.25	2799091.25	7592967	3884599.75	6048591.5	4865459	25874288	20863778	27211118	Nfs1	cysteine desulfurase, mitochondrial-like [Crassostrea gigas]
evm.TU.Scaf1.2559	evm.TU.Scaf1.2559	0.000695239	1721375.5	Filtered	5653620	15224921	6751270	6326336.5	387206.4063	295676	1	2945479.75	3414925.25	8484784	Filtered	Filtered	Filtered	Filtered	Filtered	Filtered	SLC13A5	solute carrier family 13 member 5-like isoform X1 [Crassostrea gigas]
evm.TU.Scaf1.256	evm.TU.Scaf1.256	0.000292369	277724.2813	1037878.063	1832660.5	1290274	2187181.75	1380237.75	1661584.625	2046230.5	1306572.375	1057166.75	846369.9375	1910740.125	1291298.5	1145203.125	1116174.75	15938266	5078457	8308297.5	PDP1	pyruvate dehydrogenase [acetyl-transferring]-phosphatase 1, mitochondrial-like [Crassostrea gigas]
evm.TU.Scaf1.2561	evm.TU.Scaf1.2561	0.000975006	Filtered	1752994.75	1445305.125	Filtered	198659.4219	285751.7188	571723.1875	Filtered	Filtered	1029892.938	241971.3438	415519	3759695.75	1062451.375	1047361.25	Filtered	1.486994863	Filtered	--	uncharacterized protein LOC105327123 [Crassostrea gigas]
evm.TU.Scaf1.2564	evm.TU.Scaf1.2564	0.000487244	1532500.875	2041048.875	971652	1.18718338	282357.5	257794.8438	2004413.25	2936109	1763623.25	166967.9375	Filtered	2402215.75	1254669.375	1674046.875	1583259.25	5935101.5	5101391.5	7859825.5	DARS2	aspartate--tRNA ligase, mitochondrial-like [Crassostrea gigas]
evm.TU.Scaf1.2565	evm.TU.Scaf1.2565	0.003977256	Filtered	Filtered	Filtered	1.181100965	Filtered	Filtered	Filtered	Filtered	Filtered	Filtered	Filtered	1752041	Filtered	Filtered	Filtered	Filtered	1559828	Filtered	Rmnd1	required for meiotic nuclear division protein 1 homolog [Crassostrea gigas]
evm.TU.Scaf1.2567	evm.TU.Scaf1.2567	0.00021654	13412023	10532704	14192824	17137128	18397696	21680502	14522072	15947619	13240094	19001686	24284272	28632384	17030678	15830449	19041634	22793672	12850812	13894143	Hpd	4-hydroxyphenylpyruvate dioxygenase [Crassostrea gigas]
evm.TU.Scaf1.2568	evm.TU.Scaf1.2568	6.18E-05	5055764	4942858	8933287	4302141.5	11967902	3832360.25	13047591	15230998	12964374	10163378	12685607	13990588	8241193	3770574.5	7301044.5	14104658	7596160	8110763	Col6a6	-
evm.TU.Scaf1.2569	evm.TU.Scaf1.2569	2.40E-06	92980216	43163048	89557616	92014744	64605904	86310800	23937034	23892328	29710912	75201216	78051928	94751392	6009113.5	16463475	14389919	35285348	83630864	60056468	COL6A6	Collagen alpha-6(VI) chain [Crassostrea gigas]
evm.TU.Scaf1.257	evm.TU.Scaf1.257	3.89E-05	1731804.5	2863242.75	2301051.5	1327361.875	1763221.125	1394275.875	3356336.25	4355707.5	4562133	2567592	3452005.5	4544364.5	2273559.5	2620312	2640145.75	1842259.625	2382850.75	8494610	RBM39	RNA-binding protein 39 [Crassostrea gigas]
evm.TU.Scaf1.2574	evm.TU.Scaf1.2574	0.000496638	Filtered	Filtered	Filtered	Filtered	2612001.25	806124.375	231212.5625	Filtered	Filtered	851899.5625	283970.4063	1533799.25	Filtered	Filtered	Filtered	Filtered	Filtered	16516.28711	ALPL	Alkaline phosphatase, tissue-nonspecific isozyme [Crassostrea gigas]
evm.TU.Scaf1.2575	evm.TU.Scaf1.2575	0.000606424	1782162.375	2233504.75	1561265.75	170151.875	82172.63281	1014456.25	2286847	2822257	2904104.75	1	2176976.5	Filtered	953224.9375	2616621.25	2529801.25	4723275	5259022.5	2.399235725	TPRG1L	tumor protein p63-regulated gene 1-like protein [Crassostrea gigas]
evm.TU.Scaf1.2576	evm.TU.Scaf1.2576	0.001395173	3696112	285392.375	4459610	2335275.75	310244.0938	3453696.25	534353.6875	1018048.563	3532353.25	3238517	1189701.125	3888516	1491078.5	755537.25	2482154	Filtered	34199344	13087828	--	Tyrosine-protein kinase PR2 [Crassostrea gigas]
evm.TU.Scaf1.2577	evm.TU.Scaf1.2577	0.000386836	801510.5	920001.125	1565079.5	1353335.25	841102.25	958659.9375	2496837.5	3140853.75	2475404.75	1573083.875	1410629.875	1208661.125	748613.125	546013.75	506223.4688	260623.5625	3079378.25	4088986.5	Ack-like	tyrosine-protein kinase PR2-like isoform X4 [Crassostrea gigas]
evm.TU.Scaf1.2581	evm.TU.Scaf1.2581	0.000335867	3155407.5	5890461	2332194	3903995.75	1239819	2733057.25	2009592.25	1682175.875	2232539.5	4163050	2942442	7658994	6821078	4827658	6855167.5	1991512.25	4512483	1780923.625	--	Golgi integral membrane protein 4-like isoform X1 [Crassostrea gigas]
evm.TU.Scaf1.2586	evm.TU.Scaf1.2586	0.001021958	432324.5	Filtered	Filtered	675349.25	Filtered	891928.125	144075.6094	Filtered	95114.61719	461530.0938	745424.625	529133.125	Filtered	Filtered	Filtered	Filtered	284752.9063	178735.8281	--	zinc finger protein 675-like [Crassostrea gigas]
evm.TU.Scaf1.2587	evm.TU.Scaf1.2587	0.001725687	Filtered	924971.125	Filtered	Filtered	Filtered	Filtered	1085933.375	1863871	2962683.75	638160	Filtered	1137552.875	1939386.625	2184710	Filtered	Filtered	2012772.5	Filtered	--	cation-dependent mannose-6-phosphate receptor-like [Crassostrea gigas]
evm.TU.Scaf1.2594	evm.TU.Scaf1.2594	2.88E-05	18546344	7799602	5697753	5640290	5480436	11408440	9861885	7638030	7157410	8605900	11373187	12510875	13774297	12715554	27605198	2225927.25	4453387	6427842	ybx1	Y-box factor homolog [Crassostrea gigas]
evm.TU.Scaf1.2596	evm.TU.Scaf1.2596	0.000828695	Filtered	Filtered	35269484	3358992.5	11115899	1333581.375	2751868.5	Filtered	2364059	2155627.25	Filtered	12302174	1962017	Filtered	1	Filtered	119251.5156	Filtered	LPP	thyroid receptor-interacting protein 6-like [Crassostrea gigas]
evm.TU.Scaf1.260	evm.TU.Scaf1.260	0.001330799	537249.25	2585809.5	772295.75	Filtered	Filtered	Filtered	3805840.75	3191824.75	3205583.75	573131.6875	615814	587496.3125	2877772	4660879.5	5809637	Filtered	3320874.5	2185490.25	GINS2	DNA replication complex GINS protein PSF2-like [Crassostrea gigas]
evm.TU.Scaf1.2603	evm.TU.Scaf1.2603	0.000466363	Filtered	Filtered	416935	Filtered	Filtered	236941.4531	2145442.5	411620.375	573577.5	23672732	Filtered	545620.0625	525201.625	455970.5938	Filtered	4095015	1085524	6166642	--	UPF0545 protein C22orf39 homolog [Crassostrea gigas]
evm.TU.Scaf1.2605_evm.TU.Scaf1.2606	evm.TU.Scaf1.2605_evm.TU.Scaf1.2606	0.002853104	149419.7656	198084.1563	565723.6875	222243.7656	383188.1875	88576.53125	275273.5938	Filtered	161243.6719	89628.07031	195295.0625	32851.26953	Filtered	Filtered	272194.5938	Filtered	Filtered	249716.125	Nos1	-
evm.TU.Scaf1.2607	evm.TU.Scaf1.2607	0.000345754	18992884	14934113	10506792	4989613.5	9645882	8795867	19070566	29631294	32359452	14493768	16066144	14109554	15781542	16521916	15907663	4251815	15343382	10233978	TAF15	RNA-binding protein FUS-like isoform X1 [Crassostrea gigas]
evm.TU.Scaf1.2608	evm.TU.Scaf1.2608	0.000315642	Filtered	537463.25	347404.1563	Filtered	607631.875	1049800.125	2896702	3476966.75	2743098.25	155503.6875	Filtered	869450.25	861756.8125	430861.4063	959926.75	41697728	15802713	24485356	Ccdc189	coiled-coil domain-containing protein C16orf93-like [Crassostrea gigas]
evm.TU.Scaf1.2609	evm.TU.Scaf1.2609	0.00175167	Filtered	Filtered	Filtered	Filtered	Filtered	Filtered	443964.3438	596016.875	829557.375	Filtered	Filtered	Filtered	Filtered	Filtered	Filtered	Filtered	Filtered	153249.9688	Rad51c	DNA repair protein RAD51 homolog 3-like [Crassostrea gigas]
evm.TU.Scaf1.261	evm.TU.Scaf1.261	0.000310564	3575686.25	5558143.5	6333441.5	2916775.25	2673228.75	4712755.5	5601132.5	5352481	4443904	4389979.5	3348451.75	8008195.5	3656278.75	4701156	4907385.5	39269220	32814454	35407912	TMEM143	transmembrane protein 143-like [Crassostrea gigas]
evm.TU.Scaf1.2611	evm.TU.Scaf1.2611	0.000298266	1285327.625	1208404.75	1134133.5	7239596.5	2211328.25	5239485.5	1763316	1509509.375	1875042	848868	2223361.75	1804960.875	4067114.25	1416652.625	2484846.75	2413516.5	530595.75	671048.3125	DHX9	-
evm.TU.Scaf1.2612	evm.TU.Scaf1.2612	0.000760223	Filtered	Filtered	Filtered	Filtered	Filtered	Filtered	Filtered	Filtered	Filtered	83955.89844	Filtered	Filtered	Filtered	Filtered	Filtered	4836047.5	7991868	7291510	--	uncharacterized protein LOC105330452 isoform X10 [Crassostrea gigas]
evm.TU.Scaf1.2613	evm.TU.Scaf1.2613	0.000375212	1557106.375	1652998.625	648094.0625	Filtered	79785.75	Filtered	2730951.25	3213145.5	2576412	176584.1875	Filtered	Filtered	4317728	3727028.75	5556430.5	316276.1875	4000472.5	1836060.625	UBE2C	ubiquitin-conjugating enzyme E2 C-like [Crassostrea gigas]
evm.TU.Scaf1.2614	evm.TU.Scaf1.2614	0.001692411	Filtered	Filtered	Filtered	Filtered	Filtered	176121.8125	Filtered	Filtered	Filtered	Filtered	Filtered	Filtered	Filtered	Filtered	Filtered	Filtered	Filtered	Filtered	Ccdc90b	coiled-coil domain-containing protein 90B, mitochondrial-like isoform X1 [Crassostrea gigas]
evm.TU.Scaf1.2615	evm.TU.Scaf1.2615	0.000615104	14680487	1774550.875	5264046.5	6737168.5	4447750	8686272	3106249	2290302.25	4245593.5	6848844	6244545.5	7335606	2501129	2282694	1822167.625	69231.97656	Filtered	1568252.5	--	uncharacterized protein LOC105335891 [Crassostrea gigas]
evm.TU.Scaf1.2616	evm.TU.Scaf1.2616	0.002810333	Filtered	Filtered	Filtered	70922.15625	Filtered	Filtered	Filtered	Filtered	Filtered	15717.73633	Filtered	Filtered	Filtered	Filtered	Filtered	Filtered	Filtered	Filtered	impact	protein IMPACT-like isoform X1 [Crassostrea gigas]
evm.TU.Scaf1.262	evm.TU.Scaf1.262	0.000114008	11838612	9083381	8417444	6604273	7171767	7409140.5	3288328.75	3937278.5	5079782	3253612	4711593	5751545.5	8503535	9572998	15367602	3250377.75	6419691	3614836	EIF2S2	eukaryotic translation initiation factor 2 subunit 2-like [Crassostrea gigas]
evm.TU.Scaf1.2620	evm.TU.Scaf1.2620	0.000627028	Filtered	Filtered	Filtered	Filtered	Filtered	Filtered	330210.2813	406834.4688	332540.875	Filtered	Filtered	Filtered	Filtered	337480.1875	Filtered	6297405.5	445714.75	978138.3125	Tmem67	meckelin-like [Crassostrea gigas]
evm.TU.Scaf1.2621	evm.TU.Scaf1.2621	0.001982728	Filtered	Filtered	Filtered	Filtered	Filtered	Filtered	137970.6094	1	Filtered	Filtered	Filtered	Filtered	Filtered	Filtered	Filtered	173829.2656	1827377.125	Filtered	--	meckelin-like [Crassostrea gigas]
evm.TU.Scaf1.2622	evm.TU.Scaf1.2622	0.000501945	1470230	482731.625	1112478.125	4555596	862022.8125	288317.9063	2590961.5	1278662.875	2202426.5	1993141.875	1616776.25	17013142	1522583.25	3454711.75	1221799.75	Filtered	5882974.5	6741948	--	uncharacterized protein LOC105338382 [Crassostrea gigas]
evm.TU.Scaf1.2623	evm.TU.Scaf1.2623	0.00050914	Filtered	1661989.375	2000958.125	874990.0625	1552057.875	454577.9063	3108064.5	2079474	3160058.5	1025451.625	1968162.375	1340423.125	1224876.875	2010870.375	587872.6875	Filtered	7034672.5	1730598.625	--	uncharacterized protein LOC105338382 [Crassostrea gigas]
evm.TU.Scaf1.2624	evm.TU.Scaf1.2624	0.002318444	85182.29688	Filtered	Filtered	293280.3438	Filtered	Filtered	Filtered	Filtered	Filtered	Filtered	Filtered	233052.9531	Filtered	Filtered	Filtered	Filtered	Filtered	Filtered	Mtss1l	metastasis suppressor protein 1-like isoform X4 [Crassostrea gigas]
evm.TU.Scaf1.2634	evm.TU.Scaf1.2634	0.00110872	Filtered	807628.75	809267.375	13701636	Filtered	Filtered	3141957.25	1521397.5	2301773.75	9971150	8674527	553207.4375	820061.375	4196726	793542.5625	9096411	Filtered	3784285.5	NDA1	internal alternative NAD(P)H-ubiquinone oxidoreductase A2, mitochondrial-like [Crassostrea gigas]
evm.TU.Scaf1.2638	evm.TU.Scaf1.2638	0.000113056	41479472	47206020	40936216	17740690	80067904	38644152	Filtered	17628040	15836602	38858216	15725262	63088444	38478484	66564752	91793536	3628340.25	48869144	34468420	Rpl6	60S ribosomal protein L6-like [Crassostrea gigas]
evm.TU.Scaf1.2639	evm.TU.Scaf1.2639	0.000966955	1025619.313	1205816	694591.4375	Filtered	Filtered	814644.1875	1441838.125	1217738.875	1635186.75	940792.0625	941152.25	888642.75	2263478.25	1791582	2147355.5	Filtered	1303366.125	704027.75	MED19	mediator of RNA polymerase II transcription subunit 19-like [Crassostrea gigas]
evm.TU.Scaf1.2643	evm.TU.Scaf1.2643	0.000865282	11587096	2101069.25	96478.89063	5774174.5	Filtered	1505359.625	2102162.5	1172351.75	166612.7344	19373666	29851492	Filtered	Filtered	Filtered	4930611.5	18589842	Filtered	12570110	--	uncharacterized protein LOC105321588 [Crassostrea gigas]
evm.TU.Scaf1.2649	evm.TU.Scaf1.2649	0.000922387	297218.4063	376340.875	539522.8125	274305.1563	347825.4688	195549.2813	1461205.5	2104027.75	1327906.375	2017405.375	411116.0313	148084.3906	465579.625	16203.68848	Filtered	319598.8438	1163484.375	448117.8438	SMG6	telomerase-binding protein EST1A-like [Crassostrea gigas]
evm.TU.Scaf1.265	evm.TU.Scaf1.265	0.00302048	445599.3125	890312.5625	185112.4375	366235.875	1124648.5	Filtered	1900051.75	750822.125	1098107.25	282684.5625	149924.25	Filtered	80490.73438	118372.5	Filtered	5.007948399	1.492298126	Filtered	Mtor	serine/threonine-protein kinase mTOR-like isoform X2 [Crassostrea gigas]
evm.TU.Scaf1.2650	evm.TU.Scaf1.2650	0.000467832	Filtered	1102165.875	710437.0625	Filtered	Filtered	530525.625	3015489.5	3443438.5	2645491	2522050.5	1380310.625	810104.9375	674627.625	480560.0938	Filtered	Filtered	1731170.375	462009.9375	--	telomerase-binding protein EST1A-like [Crassostrea gigas]
evm.TU.Scaf1.2660	evm.TU.Scaf1.2660	0.000429411	981681.4375	2458525.5	1388173.25	Filtered	499630.8125	404434.4063	4391266.5	2733471.25	1356192.125	1526420.875	1269744	1843119.875	3163824.25	3401897.5	4272613.5	699499	1275185.375	1154119.75	MRPS23	28S ribosomal protein S23, mitochondrial-like [Crassostrea gigas]
evm.TU.Scaf1.2662	evm.TU.Scaf1.2662	5.72E-05	6964993	11483462	9634666	7235187.5	7001301	5535569.5	15644707	15490520	13268899	6936973	6847982	14226849	10813109	13062090	10049735	154255056	78412496	102724200	Acads	short-chain specific acyl-CoA dehydrogenase, mitochondrial-like [Crassostrea gigas]
evm.TU.Scaf1.2665	evm.TU.Scaf1.2665	0.007228925	Filtered	Filtered	Filtered	106670.4766	Filtered	Filtered	40424.98828	Filtered	Filtered	Filtered	Filtered	Filtered	Filtered	Filtered	Filtered	Filtered	Filtered	Filtered	Mmp24	matrix metalloproteinase-24-like [Crassostrea gigas]
evm.TU.Scaf1.2668	evm.TU.Scaf1.2668	0.000304033	458529.1563	14823565	1143843.375	522690.2188	593106.75	3353366.5	1230525.25	1271921.75	8568787	2763257	3897038	1777763.25	1812444.625	4161013.25	3665943	4948234	2392675	900018.5625	holn1	CD2 antigen cytoplasmic tail-binding protein 2 homolog isoform X1 [Crassostrea gigas]
evm.TU.Scaf1.2671	evm.TU.Scaf1.2671	0.000508135	790701.9375	1924211.375	1549793.75	2569182.5	686149.6875	109876.9688	2338541.75	2679740.75	2297745.5	318024.9063	200336.2656	279852.1875	711730.375	945085.25	255437.6719	4419914	3971429	4192721.25	CNOT1	CCR4-NOT transcription complex subunit 1-like isoform X2 [Crassostrea gigas]
evm.TU.Scaf1.2673	evm.TU.Scaf1.2673	0.00055953	Filtered	820014.3125	1	1.234457493	Filtered	Filtered	862112.125	817163.3125	832802.625	1	Filtered	1.372186184	Filtered	741753.3125	3651002	10224023	5287002.5	5966511	TBC1D31	TBC1 domain family member 31-like [Crassostrea gigas]
evm.TU.Scaf1.2674	evm.TU.Scaf1.2674	0.00034429	5735013	1708377.5	7665000	7534496.5	14617191	5493250.5	2383184.25	2141353.25	2979952.75	3723941.25	7234029.5	5341464.5	2611622.5	2046682.5	2553328.5	2294468	2743220	1928291.875	Os02g0714600	ribose-phosphate pyrophosphokinase 4-like [Crassostrea gigas]
evm.TU.Scaf1.2675	evm.TU.Scaf1.2675	0.000662161	Filtered	Filtered	Filtered	Filtered	Filtered	Filtered	1241784.125	701872.4375	550134.125	Filtered	Filtered	156379.7813	Filtered	Filtered	Filtered	2619272.25	1874388.75	4677753.5	Fam92b	protein FAM92B-like isoform X2 [Crassostrea gigas]
evm.TU.Scaf1.2676	evm.TU.Scaf1.2676	0.000267644	4544677	1598733.75	269468.9063	2.460310698	Filtered	1	908616.125	1380263.25	946485.125	53046.39844	Filtered	1.120221138	567984.0625	526128.625	93902.32031	5382924	1817836.25	3541234	smpd4	sphingomyelin phosphodiesterase 4-like isoform X1 [Crassostrea gigas]
evm.TU.Scaf1.268	evm.TU.Scaf1.268	0.000213297	1165964.625	5520619.5	5661087	458209.3125	1248256.25	1061970.625	25541642	22758272	22513134	2729937.75	18946020	15211577	2151526.5	5465559.5	8186060	19604278	27844740	20773452	Dnajc11	DnaJ-like protein subfamily C member 11 [Crassostrea gigas]
evm.TU.Scaf1.2688	evm.TU.Scaf1.2688	0.000621115	1890028.875	899346.5625	638798.75	1035830	1235802.625	1005998.188	2082805.5	1937289.75	1404009.25	731418	1234062.875	Filtered	1020884.938	199104.8125	2027000.875	20987512	Filtered	9889074	tim22	mitochondrial import inner membrane translocase subunit Tim22-like [Crassostrea gigas]
evm.TU.Scaf1.2689	evm.TU.Scaf1.2689	8.35E-05	2243645.25	2654277	1481660.875	1940946.25	106528.1563	1294680.75	3517539.25	4307723	4017812.5	2259505	2366129	1338017	1574891.625	3302215.5	2835759	2636009.25	4875412	2974829.25	PPP4C	serine/threonine-protein phosphatase 4 catalytic subunit [Crassostrea gigas]
evm.TU.Scaf1.2690	evm.TU.Scaf1.2690	6.63E-06	17275992	6750435.5	20425366	29045582	19906538	27670108	8572391	10924643	9748410	16900690	21165984	32762230	7971704	9085124	8899859	32979780	24076744	25271774	FLOT2	flotillin-2a-like [Crassostrea gigas]
evm.TU.Scaf1.2691	evm.TU.Scaf1.2691	0.000351602	12153313	3918988.5	3532575	24654096	6732787	17745444	4739770	4516400	5117660	10004657	11909042	8635593	11450439	7105975	10017193	4369706	4137182	6354130.5	ARPC3	-
evm.TU.Scaf1.2692	evm.TU.Scaf1.2692	0.000718453	Filtered	1908466.625	132633.7031	Filtered	Filtered	Filtered	738961.6875	668497.25	710150.375	882524.875	134349.8906	20262.77734	429515.0625	125377.875	81477.34375	Filtered	535640.625	Filtered	Gpn3	GPN-loop GTPase 3-like [Crassostrea gigas]
evm.TU.Scaf1.2694	evm.TU.Scaf1.2694	0.000104439	1935157.125	6682182.5	3395471.5	1.502686739	2748825.25	1056735	245620.7344	629543.5625	Filtered	1946018.75	1883191.375	1896166.75	7265306.5	5245032	10113885	26380904	2115556.75	6326856	--	Kynurenine formamidase [Crassostrea gigas]
evm.TU.Scaf1.27	evm.TU.Scaf1.27	0.001116779	481600.7813	1215796.375	2025960.125	2424629.5	4224729	1242736.75	771034.9375	1874626.5	836862.6875	633345.625	2089653.375	249955.2969	1052313.125	1377790.5	1364462.875	Filtered	Filtered	Filtered	klhl40a	BTB/POZ domain-containing protein 6-like [Crassostrea gigas]
evm.TU.Scaf1.270	evm.TU.Scaf1.270	0.000280431	4408863	7796205	5593178	6129958.5	15416757	11194383	8219052	5706463.5	6068816.5	13678595	14072071	11630209	6237104	5512356	7572672	13190058	7474321.5	17479958	VPS4B	-
evm.TU.Scaf1.2703	evm.TU.Scaf1.2703	0.000809165	712831.5	1912218.25	1462703.75	151122.0469	1279823.25	360271.4688	1496474.375	1897214.625	1924609.75	391889.5313	467531.4375	322549.9375	905467.625	767516.4375	186039.3438	4859130	1257615.25	3081593.5	PNLDC1	poly(A)-specific ribonuclease PARN-like domain-containing protein 1 [Crassostrea gigas]
evm.TU.Scaf1.2707	evm.TU.Scaf1.2707	8.44E-05	3826069	6869787	6004765.5	3982322	8590288	2905447.5	4208762	5236700	5225632.5	4129354.5	3727717	3748884.5	4320644.5	4108923.25	4525239.5	14448423	12351448	8741259	Ap1b1	AP-1 complex subunit beta-1-like [Crassostrea gigas]
evm.TU.Scaf1.2708	evm.TU.Scaf1.2708	7.27E-08	910259.3125	855419.6875	1	351782.8125	1.064211488	114444.9219	57140368	121235632	2161890.5	301793.5938	175236.3281	726111.5	1405165	1882695.5	1502966.75	Filtered	1030235.938	5827945	EXOSC4	exosome complex component RRP41-like [Crassostrea gigas]
evm.TU.Scaf1.2714	evm.TU.Scaf1.2714	0.000133381	1182632.25	1667303.625	1276837	1189413.25	407930.75	1229000.125	17154928	6092049.5	8751278	1153187.375	541446.125	1741913.5	1317494	2656029	2349547.25	12605445	17978648	14862728	--	WD repeat-containing protein 5-like [Crassostrea gigas]
evm.TU.Scaf1.2715	evm.TU.Scaf1.2715	0.001052796	Filtered	861036.875	19574.7832	296509.0625	Filtered	Filtered	1084645.25	1007624.688	1442673.75	377531.5938	Filtered	473626.9375	963824.6875	500366.875	585061.4375	Filtered	Filtered	1613310.75	setd6	N-lysine methyltransferase setd6-like [Crassostrea gigas]
evm.TU.Scaf1.2716	evm.TU.Scaf1.2716	0.002558663	497765.5938	693377.0625	60650.23047	Filtered	86423.03125	146940.5156	263517.375	963365.5625	261709.0313	51310.06641	Filtered	Filtered	442523.3438	740298.875	430894.3125	Filtered	Filtered	Filtered	bmb	protein brambleberry-like [Crassostrea gigas]
evm.TU.Scaf1.2717	evm.TU.Scaf1.2717	0.000902483	77847.82031	Filtered	737803.5625	1.783315539	1204658.5	Filtered	33283708	2219725.25	1693618.25	354943.3125	Filtered	Filtered	Filtered	Filtered	Filtered	Filtered	Filtered	3.336398602	Nep3	endothelin-converting enzyme 2-like isoform X2 [Crassostrea gigas]
evm.TU.Scaf1.2718	evm.TU.Scaf1.2718	0.000546222	Filtered	2597396.25	Filtered	1941919	2347223.75	Filtered	2462483.5	1928511.5	3112002	841658	Filtered	872091.8125	4188047	6898837.5	5325528.5	23107072	4036396.5	6168761	pgam5	serine/threonine-protein phosphatase PGAM5, mitochondrial-like isoform X1 [Crassostrea gigas]
evm.TU.Scaf1.2723	evm.TU.Scaf1.2723	0.00056498	674122.3125	1197571.75	663654.25	1.33194828	Filtered	561725	4350448.5	882158.5	1797404	740871.625	1079252.625	4242677	2578013.25	2105628.5	3393078.25	1598737	Filtered	8494915	mrpl-51	uncharacterized protein LOC105340023 [Crassostrea gigas]
evm.TU.Scaf1.2725	evm.TU.Scaf1.2725	0.000335443	Filtered	374148.5625	Filtered	Filtered	Filtered	Filtered	292570.4063	431703.3125	506988.4688	Filtered	Filtered	Filtered	Filtered	Filtered	Filtered	4287511.5	4068967.5	3144203.5	ATP13A3	-
evm.TU.Scaf1.2730	evm.TU.Scaf1.2730	0.001640381	Filtered	1138673.125	Filtered	Filtered	Filtered	Filtered	1279450	1266785.875	645516.4375	Filtered	Filtered	Filtered	1138362	1334556.875	1153863.75	Filtered	2107761	2315308.5	MRPL16	39S ribosomal protein L16, mitochondrial-like [Crassostrea gigas]
evm.TU.Scaf1.2733	evm.TU.Scaf1.2733	9.76E-06	7680321	22574116	18921804	13556015	9846295	7792192.5	6291973.5	6625115	8451437	11468672	36700024	47865460	8173179.5	9390274	14277500	76500248	35371948	56416916	CCDC63	coiled-coil domain-containing protein 63-like [Crassostrea gigas]
evm.TU.Scaf1.2734	evm.TU.Scaf1.2734	0.000794147	Filtered	Filtered	Filtered	Filtered	Filtered	Filtered	1653901.625	792356.25	1858898.75	Filtered	Filtered	Filtered	Filtered	Filtered	Filtered	7965981.5	3682732.5	1083156.25	ANKRD60	protein HOS4-like isoform X1 [Crassostrea gigas]
evm.TU.Scaf1.2735	evm.TU.Scaf1.2735	0.000159456	5672138.5	5652126.5	3262813	9198580	2395756.5	3887418.25	4675345	7855680.5	7981850	4079100.25	6007646.5	7880367.5	7645072	6581187	6705471	28342928	40027092	20977786	NDUFV2	NADH dehydrogenase [ubiquinone] flavoprotein 2, mitochondrial-like [Crassostrea gigas]
evm.TU.Scaf1.2749	evm.TU.Scaf1.2749	0.000691876	1693230.375	9340209	11406447	343770.3125	Filtered	2511769.75	4241755.5	2560766.75	28423196	7910848.5	2618716.75	2634696	5394169.5	9269893	6234961.5	2916654.25	3993321	14090604	--	non-homologous end-joining factor 1-like [Crassostrea gigas]
evm.TU.Scaf1.2750	evm.TU.Scaf1.2750	9.78E-05	12076820	12550537	10074460	8791314	7611817.5	1865748.125	7881157	10044066	7027010	2147942.5	3468741	2793831.75	3076318.75	5640834	2945464	52824648	20073502	38514076	ATP2A2	sarco/endoplasmic reticulum calcium ATPase isoform C [Pinctada fucata]
evm.TU.Scaf1.2751	evm.TU.Scaf1.2751	0.005910092	Filtered	Filtered	Filtered	Filtered	Filtered	Filtered	148318.4531	Filtered	Filtered	Filtered	Filtered	Filtered	Filtered	Filtered	Filtered	Filtered	Filtered	Filtered	med15	-
evm.TU.Scaf1.2752	evm.TU.Scaf1.2752	0.000299501	9152040	4500327	8410780	8266610	11764670	7575123	4335285	4186248.5	4876510.5	5685270	7521627	5640879.5	4211462	5184261	8059760	4090174	3620387	4754105.5	--	somatomedin-B and thrombospondin type-1 domain-containing protein-like [Crassostrea gigas]
evm.TU.Scaf1.2753	evm.TU.Scaf1.2753	3.62E-05	8799891	9812042	8378636.5	4300553.5	11593537	3292393.75	9124942	11024211	8963125	2165823	2578320	3368852.75	2728872.75	3887774	1622676.5	18552720	16570677	15590252	Cltc	clathrin heavy chain 1 isoform X1 [Crassostrea gigas]
evm.TU.Scaf1.2754	evm.TU.Scaf1.2754	0.000631743	727262.875	753017.3125	348663	1218822.625	339885.9063	514976.0313	4416906.5	3236859.75	2581251.5	1878466.375	973953.625	4858116	859422.875	1439956.5	1647478	Filtered	55188104	13843599	MED21	mediator of RNA polymerase II transcription subunit 21-like isoform X1 [Crassostrea gigas]
evm.TU.Scaf1.2755	evm.TU.Scaf1.2755	0.000135943	43558712	41613240	38496668	22419384	34265528	72578656	40499664	47063596	39887684	34706596	28778622	60198672	33314042	33856572	143514256	16569849	40519564	31243876	Rplp2	60S acidic ribosomal protein P2-like [Crassostrea gigas]
evm.TU.Scaf1.2756	evm.TU.Scaf1.2756	0.000246096	17442326	4022537.5	3587848.75	4675440.5	2329327.75	9853088	8758611	6150581.5	5549463.5	7269691	5622340	9214549	5170454.5	5140554.5	6741579	5088445.5	10482437	10916229	mlec	malectin-B-like [Crassostrea gigas]
evm.TU.Scaf1.2758	evm.TU.Scaf1.2758	0.000562319	231000.25	2270302.75	451776.625	83293.78125	460769.7813	Filtered	1435339.375	2474300.5	1502318.875	5166557.5	900749.6875	778062.9375	475038.7813	19296.08984	242820.9375	Filtered	2002896.375	1514661.625	VIRMA	protein virilizer homolog isoform X4 [Crassostrea gigas]
evm.TU.Scaf1.2759	evm.TU.Scaf1.2759	0.000603943	64037.35938	457282.5938	346579.7188	80775.0625	137533.5938	Filtered	284486.1875	599221.125	433442.0313	44146.62109	81497.52344	Filtered	162360.9844	100589.3828	185724.3594	Filtered	158928.4219	60306.97266	DHX38	pre-mRNA-splicing factor ATP-dependent RNA helicase PRP16-like [Crassostrea gigas]
evm.TU.Scaf1.276	evm.TU.Scaf1.276	0.000899432	Filtered	Filtered	Filtered	Filtered	Filtered	Filtered	5059354.5	3098342.75	4563399.5	680833.1875	Filtered	Filtered	2101375.75	Filtered	470590.1875	2.3639431	12458095	5651938.5	samhd1	deoxynucleoside triphosphate triphosphohydrolase SAMHD1-like isoform X2 [Crassostrea gigas]
evm.TU.Scaf1.2761	evm.TU.Scaf1.2761	0.000570138	Filtered	2595522.75	1587237.75	2290386.25	1289954.375	455470.9375	414160.25	337712.6875	817906.4375	521780.5	2529323.5	4066801	2806383.5	1953450	5593194.5	8.876461983	2018437.375	2846255.75	C16orf70	UPF0183 protein C16orf70 homolog, partial [Crassostrea gigas]
evm.TU.Scaf1.2762	evm.TU.Scaf1.2762	0.000114948	10531335	3895776.75	10137368	11764689	9498494	22400968	7802996	7896546	9861232	18868746	11958359	26709606	8566915	6782154.5	10101410	7976413	15331467	14210858	chmp4b	charged multivesicular body protein 4b-like [Crassostrea gigas]
evm.TU.Scaf1.2763	evm.TU.Scaf1.2763	0.000277313	6231154	4428422	2921330.75	4351462	3431179	1495554.125	5670418	9626606	5974058	3037035.5	5479024	2746886.5	7634671.5	4190024.5	5105334	28277522	23888756	21199900	NDUFB9	NADH dehydrogenase [ubiquinone] 1 beta subcomplex subunit 9-like [Crassostrea gigas]
evm.TU.Scaf1.2769	evm.TU.Scaf1.2769	4.41E-05	14359573	11244955	1103916.375	10821158	10381963	48410892	2280368	4325572.5	4566711	22006224	23763206	48049984	19736130	15084365	16696400	Filtered	3270172	3712438.5	--	uncharacterized protein LOC105343287 [Crassostrea gigas]
evm.TU.Scaf1.277	evm.TU.Scaf1.277	0.000493325	697010.0625	726514.5625	790816.3125	3010352.75	1400604.125	127011.5	1990703.875	2010411.5	2007110.5	577393.6875	1490533	1349261.75	1413770.75	444636	248276.1094	309159.2188	6132978.5	9574550	samhd1	deoxynucleoside triphosphate triphosphohydrolase SAMHD1-like isoform X2 [Crassostrea gigas]
evm.TU.Scaf1.2770	evm.TU.Scaf1.2770	0.001824791	300146.9063	672188.0625	873710.5	75585.07813	655621.1875	Filtered	581420.25	848273.625	1224853	845132.375	1291241.75	Filtered	1	Filtered	18989.49414	648840.875	2634379.5	1199971.25	EXOC2	-
evm.TU.Scaf1.2772	evm.TU.Scaf1.2772	0.000551644	8957800	4383522	5732507	7122344.5	13896721	6481662	2811688.25	3746187	5207942.5	2760018.5	5554505	3029730.75	6239174.5	4733874	6116050	12143422	4626668	4079624.5	GMPR2	-
evm.TU.Scaf1.2788	evm.TU.Scaf1.2788	0.002918283	Filtered	Filtered	Filtered	Filtered	Filtered	886812.0625	Filtered	Filtered	Filtered	Filtered	Filtered	Filtered	Filtered	Filtered	Filtered	Filtered	Filtered	Filtered	--	uncharacterized protein LOC105339929 isoform X3 [Crassostrea gigas]
evm.TU.Scaf1.2789	evm.TU.Scaf1.2789	0.001153358	Filtered	1035191.25	730485.4375	869610.0625	3456245.75	698142.0625	1151151.625	2723551	2978776.5	1042126.938	2077445.75	694585.9375	1875070.375	1485753.125	902539.125	2847385	4376803	1829384.375	--	caspase-2-like [Crassostrea gigas]
evm.TU.Scaf1.2792	evm.TU.Scaf1.2792	0.000579834	Filtered	Filtered	407547.875	346137.1875	53039.05469	1526179	Filtered	Filtered	Filtered	781048.9375	Filtered	3455837.5	Filtered	Filtered	Filtered	Filtered	Filtered	128163.2969	--	uncharacterized protein LOC105348759 [Crassostrea gigas]
evm.TU.Scaf1.2794	evm.TU.Scaf1.2794	1.47E-05	3995866.5	3535021.5	2243461.25	1121368.875	2064959.5	1296213	1363736.5	1901517	2043465	1034840.25	1692993.875	565155.25	1926637.75	3605824	2887066	1387207.375	758214.375	898896.375	EMC1	ER membrane protein complex subunit 1-like isoform X2 [Crassostrea gigas]
evm.TU.Scaf1.2797	evm.TU.Scaf1.2797	0.003259122	Filtered	Filtered	Filtered	Filtered	Filtered	Filtered	331255.7813	885218.5	167165.0313	43999.375	Filtered	Filtered	Filtered	Filtered	Filtered	Filtered	Filtered	Filtered	--	hypothetical protein CGI_10013809 [Crassostrea gigas]
evm.TU.Scaf1.280	evm.TU.Scaf1.280	0.000648602	Filtered	Filtered	Filtered	Filtered	Filtered	Filtered	1366353.625	1367691.5	315629.625	Filtered	Filtered	Filtered	Filtered	Filtered	Filtered	9566151	2957647	3250095.5	lrrc69	-
evm.TU.Scaf1.2801	evm.TU.Scaf1.2801	0.000421324	16103205	5697273	3404106.25	20252208	45148540	48652440	3699842.5	3599518	4861962	10001588	376171.2188	25026642	3573572	4275708	1772740.25	9798400	10192001	14104906	GART	trifunctional purine biosynthetic protein adenosine-3-like isoform X2 [Crassostrea gigas]
evm.TU.Scaf1.2803	evm.TU.Scaf1.2803	0.000796235	Filtered	497075.9375	Filtered	250791.8594	Filtered	Filtered	3669306.25	928776.75	2673609.75	276819.25	Filtered	Filtered	Filtered	342331.1875	Filtered	Filtered	Filtered	Filtered	ACOX3	peroxisomal acyl-coenzyme A oxidase 3-like isoform X1 [Crassostrea gigas]
evm.TU.Scaf1.2812	evm.TU.Scaf1.2812	0.000620806	Filtered	1176850.625	2059429.125	1.179926515	Filtered	1840855.125	1	529865.1875	1151119	3207857.75	Filtered	4576374.5	5181594	3015470.5	4287046	Filtered	439638.4063	4.280321121	SF3B4	splicing factor 3B subunit 4-like [Crassostrea gigas]
evm.TU.Scaf1.2815	evm.TU.Scaf1.2815	0.001369052	Filtered	Filtered	1468356.125	426998.9063	2742779	Filtered	347812.8125	492792.3125	909134.6875	397990.6875	414993.125	112019.4375	3051453.25	1929176	Filtered	Filtered	73026.125	72496.90625	RAP1GAP	rap1 GTPase-activating protein 1-like isoform X6 [Crassostrea gigas]
evm.TU.Scaf1.2816	evm.TU.Scaf1.2816	1.17E-06	4646651	6297215.5	5768355.5	2398943	3136062.5	1993992.375	4304585	5278995	4323660.5	2546125.25	2492862.75	1755175	2677351.5	4271417	2831633	3226157.25	6386028	3192177.75	Copb2	hypothetical protein LOTGIDRAFT_182444 [Lottia gigantea]
evm.TU.Scaf1.2818	evm.TU.Scaf1.2818	0.002332329	Filtered	187724.1875	190165.8594	Filtered	212011.6094	259597.4688	222921.2031	233323.5313	244830.6406	197589.9844	582039.75	272138.6563	769763	736724.75	1113934.625	2.391756535	Filtered	Filtered	--	uncharacterized protein LOC105347584 [Crassostrea gigas]
evm.TU.Scaf1.2819_evm.TU.Scaf1.2820	evm.TU.Scaf1.2819_evm.TU.Scaf1.2820	0.000299501	5010766.5	1941736.125	3080795	6032224	Filtered	2661389.25	838648.5	866297	796119.1875	4641990	3946616.5	9074354	14825387	7207498	8182201.5	Filtered	3379443.5	1145507	Ca14	-
evm.TU.Scaf1.2821	evm.TU.Scaf1.2821	0.000534272	703693.875	4576607.5	1185768.75	Filtered	Filtered	Filtered	570247.3125	616565.125	Filtered	1328408	160637.7188	Filtered	1595454.25	3320060.25	5275589	Filtered	Filtered	Filtered	PTPN11	Tyrosine-protein phosphatase non-receptor type 6 [Crassostrea gigas]
evm.TU.Scaf1.2828	evm.TU.Scaf1.2828	6.27E-05	6576862.5	5887742	8132037	6725606.5	8197481	8134406.5	7666632.5	7735355.5	6522830	5044192.5	7316766	8146774.5	6069963.5	7317875.5	7570847	10420577	10631566	8849523	DNAJA2	hypothetical protein LOTGIDRAFT_122424 [Lottia gigantea]
evm.TU.Scaf1.2829	evm.TU.Scaf1.2829	0.000504333	616782.3125	843288.3125	1406251.25	1091403	957863.0625	972627.75	458334.375	1256801.75	751318.125	1079919.5	333952.3125	2659667.75	Filtered	1572564.25	729315.3125	Filtered	1590132.875	577793.375	nudt19	nucleoside diphosphate-linked moiety X motif 19, mitochondrial-like [Crassostrea gigas]
evm.TU.Scaf1.2830	evm.TU.Scaf1.2830	0.000460034	12050954	7899657	15429565	3906956	10663434	631144.6875	19437580	22168998	33619300	2727336.25	3900497.5	6611327.5	22206236	15231602	3401502.25	7962269	15720885	14242737	PEPD	xaa-Pro dipeptidase-like [Aplysia californica]
evm.TU.Scaf1.2832	evm.TU.Scaf1.2832	0.000165521	5770081.5	3097078	5611310.5	1749189.125	4340108	589940.375	5540097	5088321.5	5890642.5	1541168.125	2630902	2910898.25	2076897.875	2531223.5	3123595.5	4756310.5	7188626.5	14324416	PEPD	Xaa-Pro dipeptidase [Crassostrea gigas]
evm.TU.Scaf1.2834	evm.TU.Scaf1.2834	0.000448112	1376012.75	1619427.75	4935293	2561640.75	Filtered	1214624.125	198164.4219	535490.1875	1	36788680	Filtered	26200022	322809.875	7742936	772135.375	Filtered	Filtered	1479328	nudt19	nucleoside diphosphate-linked moiety X motif 19, mitochondrial-like [Crassostrea gigas]
evm.TU.Scaf1.2835	evm.TU.Scaf1.2835	0.006574326	Filtered	2893393.75	6341103	Filtered	Filtered	Filtered	Filtered	Filtered	Filtered	Filtered	Filtered	Filtered	Filtered	4160623.75	4205751	Filtered	Filtered	Filtered	Pepd	Xaa-Pro dipeptidase [Crassostrea gigas]
evm.TU.Scaf1.2843	evm.TU.Scaf1.2843	0.006001843	Filtered	Filtered	383936	Filtered	1165690.375	Filtered	Filtered	41556.92188	511430.5313	594232.25	118598.0391	10637.33105	205177.5625	Filtered	Filtered	Filtered	1317277.25	Filtered	TMCO4	transmembrane and coiled-coil domain-containing protein 4-like isoform X2 [Crassostrea gigas]
evm.TU.Scaf1.2844	evm.TU.Scaf1.2844	4.29E-05	11503390	12136602	7074382	12999723	14005687	4923062.5	11341742	13376829	12041019	5731055	7184030	7245416	8094606	10686930	6721532.5	117370280	39004488	70910752	sdhb	succinate dehydrogenase [ubiquinone] iron-sulfur subunit, mitochondrial-like [Crassostrea gigas]
evm.TU.Scaf1.2847	evm.TU.Scaf1.2847	0.001726093	184412.9219	904519.625	425159.6563	939109.75	982645.125	12297.88965	319974.9375	609163.5625	435680.4375	122662.1719	1012513.438	853218.9375	1	Filtered	Filtered	Filtered	Filtered	Filtered	Cyp4f4	cytochrome P450 4A2-like [Crassostrea gigas]
evm.TU.Scaf1.2850	evm.TU.Scaf1.2850	0.000354003	3843039	7948967	3135357.5	2547423	3225374	3765418.5	6096585	8515182	5771451	4691961	4320247	3740332	11898408	11579232	16637427	99747912	5100288	7426163	MRPL12	39S ribosomal protein L12, mitochondrial-like [Crassostrea gigas]
evm.TU.Scaf1.2851	evm.TU.Scaf1.2851	0.002054811	Filtered	Filtered	Filtered	Filtered	Filtered	Filtered	4808851.5	3711939.5	2735839.75	1141156.5	1162294.875	Filtered	Filtered	Filtered	Filtered	Filtered	272452.3125	Filtered	Pes1	pescadillo homolog [Crassostrea gigas]
evm.TU.Scaf1.2854	evm.TU.Scaf1.2854	0.00110755	Filtered	Filtered	Filtered	Filtered	Filtered	Filtered	999116.375	1143691.25	1336530.25	Filtered	Filtered	Filtered	Filtered	Filtered	Filtered	Filtered	Filtered	Filtered	--	cilia- and flagella-associated protein 57-like [Crassostrea gigas]
evm.TU.Scaf1.2856	evm.TU.Scaf1.2856	0.003843058	Filtered	Filtered	Filtered	Filtered	Filtered	Filtered	694084.25	821576.25	554172.375	Filtered	Filtered	Filtered	174942.5	Filtered	Filtered	Filtered	Filtered	Filtered	Ksr2	-
evm.TU.Scaf1.2857	evm.TU.Scaf1.2857	0.000511817	2652371.75	4614023	2591048.25	523061.5313	1	607573.6875	4200765	3851456.75	3352992.25	1352009.375	769340.5625	4085691.5	3641795.75	4331254	4453217.5	211977.4063	5286230	3636790.5	RFC5	replication factor C subunit 5-like isoform X1 [Crassostrea gigas]
evm.TU.Scaf1.2861	evm.TU.Scaf1.2861	5.75E-11	12073930	20422694	10674027	5776452.5	7951232.5	8509000	4939032	6890246.5	6650020	4154597.75	4270917	6320548.5	18212858	27334882	20792702	4891381	3270740	3364896	MVP	major vault protein-like [Crassostrea gigas]
evm.TU.Scaf1.2871	evm.TU.Scaf1.2871	0.000117638	Filtered	Filtered	Filtered	2103858	1617253.625	8855872	Filtered	Filtered	Filtered	812038.375	Filtered	2476102.25	17813010	Filtered	22740108	Filtered	Filtered	Filtered	--	uncharacterized protein LOC105332036 [Crassostrea gigas]
evm.TU.Scaf1.2880	evm.TU.Scaf1.2880	0.000564907	5009408.5	5437952.5	5830850	1569190.875	1762355.375	1620938.375	3460228.25	2885986.5	1507718.375	1430265.875	3227102.5	4751753.5	5138997.5	5143344	5769589	982639.625	3723758	4859438	PTRH2	peptidyl-tRNA hydrolase 2, mitochondrial-like [Crassostrea gigas]
evm.TU.Scaf1.2883	evm.TU.Scaf1.2883	0.000496237	Filtered	1863288.125	2424712.75	Filtered	1	Filtered	2765055.5	2329076.25	2172459.5	Filtered	Filtered	Filtered	1760115.5	1390060	Filtered	Filtered	2769767.25	Filtered	Ppil2	peptidyl-prolyl cis-trans isomerase-like 2, partial [Crassostrea gigas]
evm.TU.Scaf1.2884	evm.TU.Scaf1.2884	0.002240877	Filtered	Filtered	Filtered	Filtered	Filtered	Filtered	35681.33594	38280.22266	54856.51563	Filtered	Filtered	Filtered	95896.92188	Filtered	Filtered	Filtered	Filtered	Filtered	Gle1	nucleoporin GLE1-like [Crassostrea gigas]
evm.TU.Scaf1.2888	evm.TU.Scaf1.2888	0.001104386	Filtered	Filtered	Filtered	Filtered	Filtered	Filtered	276389.9688	476696.5938	588668.125	678653.25	Filtered	Filtered	Filtered	Filtered	Filtered	2567228.75	2655347.75	1083972	PI4KA	-
evm.TU.Scaf1.2889	evm.TU.Scaf1.2889	7.09E-06	29321500	8632938	456312.4375	12965710	11547605	10290422	14740943	11142320	7816267.5	3393227.5	5629745.5	2266027.5	18211332	4405998.5	6327861	16603638	24991910	15492963	COX6A2	cytochrome c oxidase subunit 6A, mitochondrial-like [Crassostrea gigas]
evm.TU.Scaf1.290	evm.TU.Scaf1.290	0.001025701	Filtered	Filtered	Filtered	143743.7188	Filtered	Filtered	158627.7656	1	Filtered	1286471	2276325.25	Filtered	Filtered	Filtered	164731.2188	589810.25	Filtered	533118.75	--	uncharacterized protein LOC105340547 [Crassostrea gigas]
evm.TU.Scaf1.2902	evm.TU.Scaf1.2902	0.00043447	Filtered	Filtered	Filtered	Filtered	Filtered	1	732138.25	836763.75	1070969.125	Filtered	Filtered	Filtered	Filtered	Filtered	Filtered	5156303.5	833313.4375	2295394.5	lrrcc1	leucine-rich repeat and coiled-coil domain-containing protein 1-like isoform X2 [Crassostrea gigas]
evm.TU.Scaf1.2904	evm.TU.Scaf1.2904	0.00031926	9118708	3652230.5	5188060.5	11485318	5239771.5	1307809.75	6055454	5762905.5	3585621.25	10429310	2199775.75	2258100.75	877273.1875	2285811	1490030.75	8183347.5	17592240	4978035	Pepck	phosphoenolpyruvate carboxykinase, cytosolic [GTP]-like isoform X1 [Crassostrea gigas]
evm.TU.Scaf1.2905	evm.TU.Scaf1.2905	0.000133975	6785498.5	1519007.875	3503757.25	6902051	5129169.5	1383749.875	3691156.75	4132146.25	4186159.25	1942683.5	3078504	3002011.75	2148542	1454494.875	1330555.125	7507181	2537597.75	1552427.75	PCK1	phosphoenolpyruvate carboxykinase, cytosolic [GTP]-like isoform X1 [Crassostrea gigas]
evm.TU.Scaf1.2906	evm.TU.Scaf1.2906	5.33E-10	69213040	23092476	84917872	119001688	188566800	66150780	34220800	39037944	35374760	36024388	49357040	24479390	16332478	22022160	16625193	48362012	35431980	36925652	PEPCK	phosphoenolpyruvate carboxykinase [GTP]-like [Crassostrea gigas]
evm.TU.Scaf1.2907	evm.TU.Scaf1.2907	0.000119514	7587301	2546151.25	7232823.5	6893939	10387238	13707686	3181538.5	2482295	3232547	11234120	11257864	10782589	4563120.5	3926723.25	5934370	16915420	16847116	13274660	Necab1	N-terminal EF-hand calcium-binding protein 3 [Crassostrea gigas]
evm.TU.Scaf1.2911	evm.TU.Scaf1.2911	0.001079957	502895.6875	607930.3125	289739.0938	1185841.5	3937402	3754676.5	Filtered	534697.9375	431254.375	698625.5	2053708.375	3323238.5	881016.875	796282.1875	1420299.5	Filtered	Filtered	Filtered	--	uncharacterized protein LOC105326216 isoform X1 [Crassostrea gigas]
evm.TU.Scaf1.2913	evm.TU.Scaf1.2913	0.002582365	Filtered	Filtered	Filtered	279948.2188	Filtered	Filtered	Filtered	Filtered	Filtered	295550.8438	927626.875	Filtered	Filtered	Filtered	Filtered	558228.4375	Filtered	Filtered	Vwa7	von Willebrand factor A domain-containing protein 7-like [Crassostrea gigas]
evm.TU.Scaf1.2925	evm.TU.Scaf1.2925	0.001001284	Filtered	Filtered	Filtered	4401649	Filtered	Filtered	Filtered	Filtered	2757831.25	Filtered	Filtered	Filtered	Filtered	Filtered	Filtered	Filtered	Filtered	Filtered	--	hypothetical protein GLOINDRAFT_32505 [Rhizophagus irregularis DAOM 181602]
evm.TU.Scaf1.2926	evm.TU.Scaf1.2926	0.000354829	4145379.25	2300170	4282772	4238050.5	4920617	8463008	3166986.25	9574959	13708536	13228832	6004723.5	32104838	4115006.5	1968285.25	4717471.5	4824909.5	9122225	4041753.75	ECI3	enoyl-CoA delta isomerase 1, mitochondrial-like [Crassostrea gigas]
evm.TU.Scaf1.2927	evm.TU.Scaf1.2927	0.007881521	616934.6875	Filtered	Filtered	Filtered	Filtered	Filtered	Filtered	Filtered	Filtered	Filtered	Filtered	Filtered	Filtered	Filtered	Filtered	Filtered	Filtered	Filtered	ECI2	enoyl-CoA delta isomerase 1, mitochondrial-like [Crassostrea gigas]
evm.TU.Scaf1.2948	evm.TU.Scaf1.2948	0.00056867	377237.6563	472686.6875	708174.5	1872823.5	964735.8125	544879.0625	698363.25	605068.25	645314.5625	661110.6875	429989.1563	1106507	426574.5	89088.20313	244384.625	2218166	694501.5	706171.375	Rabep1	-
evm.TU.Scaf1.2950	evm.TU.Scaf1.2950	0.000209217	8909517	5884090	10551119	6892953.5	15327097	5806632	6732549.5	9676136	8562519	8665926	11373276	11617409	6824812	7013410.5	6418913.5	9706014	8544074	5086532.5	2-Sep	-
evm.TU.Scaf1.2951	evm.TU.Scaf1.2951	0.001996661	587670.375	Filtered	Filtered	645268.625	1	58322.82422	34767.43359	Filtered	21672.40625	62909.8125	Filtered	609816.4375	Filtered	Filtered	Filtered	3.135821104	1.511836529	Filtered	4-Sep	-
evm.TU.Scaf1.2957	evm.TU.Scaf1.2957	0.000616427	Filtered	Filtered	Filtered	Filtered	Filtered	Filtered	6926840	5124656	7854137.5	Filtered	Filtered	Filtered	Filtered	Filtered	Filtered	59699308	2075457.25	15175296	--	uncharacterized protein LOC105321502 [Crassostrea gigas]
evm.TU.Scaf1.2960	evm.TU.Scaf1.2960	1.01E-05	3281348	2717781.25	3350131.5	5439410.5	1346426.75	1403128.625	3732192.75	7282266.5	7034739.5	2949283	2877721.5	3529255.5	Filtered	464981.3438	201484.8594	28646566	19373456	11634847	COL22A1	cartilage matrix protein-like [Crassostrea gigas]
evm.TU.Scaf1.2965	evm.TU.Scaf1.2965	0.000499425	3070406.25	5318019	1835433.5	516803.1875	1816586.875	Filtered	4452380	5178463	5150634.5	1845634.125	1814901.75	322089.8125	Filtered	1002335.25	1531666	1696872.375	2847272	2929812	SSRP1	FACT complex subunit SSRP1 [Crassostrea gigas]
evm.TU.Scaf1.2971	evm.TU.Scaf1.2971	0.000669443	16222989	10933644	Filtered	408751.4688	2043790.75	1456254.625	2210041.25	4216898	1845230	2703428.5	Filtered	3542798.5	5215657	1866514.375	4456009	9533463	3064788.25	4050603.5	MGST3	microsomal glutathione S-transferase 3-like [Crassostrea gigas]
evm.TU.Scaf1.2972	evm.TU.Scaf1.2972	6.26E-05	6795854	7299427	8413411	12131456	10962100	12441626	2844156.5	4998872	5104755.5	10141787	9493140	11352799	13757738	9927760	8822191	18248888	10963474	9462956	MGST3	microsomal glutathione S-transferase 3-like [Crassostrea gigas]
evm.TU.Scaf1.2973	evm.TU.Scaf1.2973	0.001395416	Filtered	Filtered	Filtered	279495.9375	48800.48047	1	95509.9375	242552.7031	97413.375	122218.4453	Filtered	250633.9688	31750.14258	Filtered	Filtered	Filtered	Filtered	2.441210985	Hsd3b3	3 beta-hydroxysteroid dehydrogenase/Delta 5-->4-isomerase type 3-like isoform X1 [Crassostrea gigas]
evm.TU.Scaf1.2976	evm.TU.Scaf1.2976	1.36E-06	71476216	57633328	72302480	110364288	80160592	198329328	64313852	59070652	65542024	114017560	117352344	135417600	89101376	80678928	101883720	201436096	134299824	142358736	14-3-3epsilon	14-3-3 protein epsilon-like [Crassostrea gigas]
evm.TU.Scaf1.2991	evm.TU.Scaf1.2991	0.000441029	13578026	4288908	14105607	18715198	17120110	22250262	7808564.5	5575418	17302650	5436780.5	14610739	11840065	9499788	9039478	12056857	2637639.25	14305301	4262989	Pdcd5	programmed cell death protein 5-like [Crassostrea gigas]
evm.TU.Scaf1.2996	evm.TU.Scaf1.2996	6.18E-05	Filtered	Filtered	Filtered	Filtered	Filtered	Filtered	1509794.875	3403955.5	1349030.75	Filtered	Filtered	Filtered	Filtered	Filtered	Filtered	113962288	45332452	41753004	Tssk4	testis-specific serine/threonine-protein kinase 4-like [Crassostrea gigas]
evm.TU.Scaf1.2998	evm.TU.Scaf1.2998	0.00385899	Filtered	222545	Filtered	Filtered	Filtered	Filtered	Filtered	105446.2422	152429.7344	Filtered	Filtered	Filtered	145297.3125	143183.1094	121096.75	Filtered	Filtered	Filtered	phrA	cryptochrome-1-like isoform X2 [Crassostrea gigas]
evm.TU.Scaf1.3	evm.TU.Scaf1.3	0.00174189	Filtered	226211.2031	Filtered	Filtered	Filtered	264813.5	552787.875	431373.5313	478371.625	244336.5625	Filtered	257881	262857.5625	142178.4531	262256.125	Filtered	256750.0781	139421.6719	ESS2	protein DGCR14-like [Crassostrea gigas]
evm.TU.Scaf1.3001	evm.TU.Scaf1.3001	5.40E-09	12631252	16860856	13935993	12164400	10832432	20399418	10872584	14233930	11182658	12096172	15890665	13218455	16145565	13752296	18092800	140533248	31854732	35405088	VAPA	vesicle-associated membrane protein/synaptobrevin-binding protein-like isoform X1 [Crassostrea gigas]
evm.TU.Scaf1.3002	evm.TU.Scaf1.3002	0.003192776	Filtered	Filtered	Filtered	Filtered	Filtered	Filtered	1	Filtered	214874.75	Filtered	Filtered	Filtered	Filtered	Filtered	Filtered	Filtered	757160.75	2.429322004	ANAPC5	anaphase-promoting complex subunit 5-like [Crassostrea gigas]
evm.TU.Scaf1.3003	evm.TU.Scaf1.3003	0.000293233	639328.0625	256402.8594	3208656.25	Filtered	Filtered	8475598	3216.474609	Filtered	156518.3594	6293583	Filtered	600959.9375	959373.875	Filtered	160609.4688	Filtered	1338883.5	Filtered	dkey-242e21.4	protein C8orf37-like [Crassostrea gigas]
evm.TU.Scaf1.3004	evm.TU.Scaf1.3004	0.000159797	6527136.5	6750769.5	7390204	7198400	4498279	12355956	7138220.5	4754974	4691856.5	5350957	8510699	7256649.5	5991699	8690528	7816494.5	7330603.5	8102333.5	17998768	Eif6	eukaryotic translation initiation factor 6-like [Crassostrea gigas]
evm.TU.Scaf1.3006	evm.TU.Scaf1.3006	0.006361762	Filtered	Filtered	Filtered	Filtered	1	Filtered	237498.4844	Filtered	Filtered	42304.66016	Filtered	Filtered	238986.9219	Filtered	Filtered	Filtered	Filtered	Filtered	Vac14	protein VAC14 homolog [Crassostrea gigas]
evm.TU.Scaf1.3012	evm.TU.Scaf1.3012	0.000703483	181690.0781	Filtered	1474071.25	1.17939496	Filtered	876666.375	693426.5	888065.625	98957.11719	376741.5938	944236.9375	1341784.375	7247794	786610.125	1336558.375	641059.3125	2401236.25	1793696.125	STX16	syntaxin-16-like isoform X1 [Crassostrea gigas]
evm.TU.Scaf1.3017	evm.TU.Scaf1.3017	2.18E-06	5051814	4710147	3914595.25	4414650	3884133	5792747.5	4184142.5	3804001	3816193.5	4197716	4640202	7756989.5	6666066	5656133.5	8725535	8688192	9894266	8341615	Nudt9	ADP-ribose pyrophosphatase, mitochondrial-like, partial [Crassostrea gigas]
evm.TU.Scaf1.3018	evm.TU.Scaf1.3018	1.90E-07	28378898	25149672	33604800	8071015	10768116	5165796	49018712	48973108	43038844	6288696.5	9654216	5439945.5	10830126	19715224	10493707	21388464	52985068	36661640	Piwil1	piwi-like protein 1 isoform X2 [Crassostrea gigas]
evm.TU.Scaf1.3020	evm.TU.Scaf1.3020	0.004801579	Filtered	Filtered	Filtered	Filtered	Filtered	Filtered	Filtered	Filtered	Filtered	Filtered	Filtered	Filtered	234040.9219	Filtered	Filtered	Filtered	Filtered	Filtered	mzt2	mitotic-spindle organizing protein 2B-like [Crassostrea gigas]
evm.TU.Scaf1.3021	evm.TU.Scaf1.3021	0.000442655	1111649.5	1539785.375	2003265.5	2801230	3550477	2106866.25	972423.4375	1611903.375	1200081.25	1640042.25	2897817.25	1802294.5	1372109.5	1087242.375	1072567.75	7718997.5	2135525.25	1582617	OSBP	oxysterol-binding protein 1-like isoform X1 [Crassostrea gigas]
evm.TU.Scaf1.3023	evm.TU.Scaf1.3023	5.85E-06	14991426	5128503.5	5777706	8824500	4184139	12390335	17168168	18439622	18286752	10534298	6877079	13852651	21575624	13043726	22966658	112947584	80545128	91373752	--	hypothetical protein CGI_10008752 [Crassostrea gigas]
evm.TU.Scaf1.3025	evm.TU.Scaf1.3025	0.001936048	Filtered	Filtered	Filtered	Filtered	1115588.25	175712.7656	680941	Filtered	647322.3125	596553	Filtered	Filtered	Filtered	Filtered	Filtered	Filtered	Filtered	Filtered	med31-a	mediator of RNA polymerase II transcription subunit 31-like [Crassostrea gigas]
evm.TU.Scaf1.3026	evm.TU.Scaf1.3026	0.001887533	Filtered	247753.7813	Filtered	Filtered	Filtered	Filtered	Filtered	359922.25	357371.5313	Filtered	Filtered	Filtered	Filtered	Filtered	Filtered	Filtered	Filtered	Filtered	INTS2	integrator complex subunit 2-like [Crassostrea gigas]
evm.TU.Scaf1.3027	evm.TU.Scaf1.3027	6.27E-05	13973186	5330677.5	19209032	13517937	57769168	27096218	6995919.5	9399204	9447380	17945236	20955646	13712311	3494647.5	2266943.5	3804361.25	11891278	9453921	12634061	AIFM3	apoptosis-inducing factor 3-like isoform X2 [Crassostrea gigas]
evm.TU.Scaf1.3029	evm.TU.Scaf1.3029	0.000195487	9883573	7406402	3667392.75	8269638	8240716.5	10584346	16444661	10061582	11543687	9807137	6653989.5	12689295	15856276	14763172	14431057	94981952	75257440	83929720	DNAJB9	J protein JJJ2-like [Crassostrea gigas]
evm.TU.Scaf1.303	evm.TU.Scaf1.303	9.70E-05	2066603.25	7078078.5	642251.8125	1.128993034	Filtered	411621.8438	1796824.75	945209.1875	1851014	3508530	2615233.25	595904.125	2598521	1010854.125	1811181.75	Filtered	1.483986616	607584.25	CL1	cathepsin L1-like [Crassostrea gigas]
evm.TU.Scaf1.3038	evm.TU.Scaf1.3038	0.001953306	5401922.5	1158525.25	Filtered	908440.625	4734160	490900.3125	2004843.25	651650.3125	832998.3125	2483297.75	2098698.5	Filtered	2889768.25	Filtered	Filtered	Filtered	Filtered	Filtered	--	uncharacterized protein LOC105346863 [Crassostrea gigas]
evm.TU.Scaf1.3042	evm.TU.Scaf1.3042	0.002129116	694110.5625	Filtered	Filtered	Filtered	Filtered	3061152.25	Filtered	Filtered	Filtered	972188.375	1730474	Filtered	Filtered	Filtered	Filtered	Filtered	Filtered	Filtered	CA6	-
evm.TU.Scaf1.3044	evm.TU.Scaf1.3044	0.000653702	829541.1875	2328334.75	1978672.625	989235.25	1027017.75	1136682.625	1920463.625	2939162.5	2475073.5	537434.875	1028664.063	740628.6875	2300157.25	2518310.25	2140830	29812262	4151908.5	2152340.25	RWDD4	RWD domain-containing protein 4-like [Crassostrea gigas]
evm.TU.Scaf1.3045	evm.TU.Scaf1.3045	0.000599278	Filtered	391306.4375	336623.875	37320516	492590.5938	Filtered	304331.9688	335645.7188	486144.5625	Filtered	Filtered	21362164	Filtered	Filtered	Filtered	Filtered	26975190	Filtered	trappc11	trafficking protein particle complex subunit 11-like [Crassostrea gigas]
evm.TU.Scaf1.3046	evm.TU.Scaf1.3046	0.000477978	Filtered	Filtered	Filtered	Filtered	3217640	325569.2813	2061664.25	1219909.25	1729021.5	152750.7813	Filtered	386839.4375	Filtered	Filtered	Filtered	29300318	6337538.5	7111818	Tchp	UPF0636 protein C4orf41-like protein [Crassostrea gigas]
evm.TU.Scaf1.3047	evm.TU.Scaf1.3047	0.000427036	3368392.25	4025710	Filtered	2268341.5	3068693.75	3583487.75	3589514.5	3180471.25	2609312.5	3505167.25	5296837.5	7097849	2728107.5	4204717.5	2607387	1085354.25	7924377	2182429.75	--	putative L-aspartate dehydrogenase [Crassostrea gigas]
evm.TU.Scaf1.3049	evm.TU.Scaf1.3049	0.00105962	Filtered	423753.8438	Filtered	Filtered	Filtered	Filtered	551440.625	354599.875	492457.125	Filtered	Filtered	Filtered	Filtered	434824.1875	207226.2188	311654.7188	255859.875	90926.84375	ANAPC7	anaphase-promoting complex subunit 7-like [Crassostrea gigas]
evm.TU.Scaf1.3060	evm.TU.Scaf1.3060	0.000929646	67603.3125	498303.0938	80230.85156	108129.8672	Filtered	Filtered	212685.3906	359824.8438	267219.2188	61263.36328	258978.5938	Filtered	162587.7813	267700	Filtered	Filtered	Filtered	Filtered	Dctpp1	dCTP pyrophosphatase 1-like [Crassostrea gigas]
evm.TU.Scaf1.3063	evm.TU.Scaf1.3063	0.000137933	Filtered	Filtered	Filtered	565333.375	Filtered	Filtered	1453878	1958272.875	1467801.625	1237741.5	300334.8438	484938.875	Filtered	Filtered	152037.9844	29399002	19337952	23386892	IQCD	IQ domain-containing protein D-like [Crassostrea gigas]
evm.TU.Scaf1.3064	evm.TU.Scaf1.3064	0.00010133	5489108.5	11678882	9074944	8999558	21009682	41401228	13301779	11785504	9282420	17766464	25114732	11103236	13988726	23610972	22303650	18234544	10250632	17301020	Bola2	bolA-like protein 2 [Crassostrea gigas]
evm.TU.Scaf1.3067	evm.TU.Scaf1.3067	1.46E-07	2341963.25	1367162.875	525343.8125	1.05459547	344312.8125	22644.61719	204118.2031	197905.7813	478692.5	386637.25	616142.8125	314304.8438	867825.3125	1220271.875	1491215.25	Filtered	676243.5	90203.46094	CadN	neural-cadherin-like [Crassostrea gigas]
evm.TU.Scaf1.3068	evm.TU.Scaf1.3068	0.000457253	8634146	4318994	9081285	4688631.5	19019118	11450955	2130160.75	3996538.5	7652522	6699114.5	7739794.5	16838878	9645728	7609635	9584062	1462523.75	4576604	1945967.125	Crabp2	fatty acid-binding protein, heart-like isoform X1 [Crassostrea gigas]
evm.TU.Scaf1.3069	evm.TU.Scaf1.3069	0.000326094	15425156	3341994	14901556	22117486	7857557.5	18521554	3878764.5	3594869.25	5223929	19049398	15496870	46404812	7535605	6747725.5	5161192.5	4153466	5936140	4828423	FABP3	fatty acid-binding protein, heart-like [Crassostrea gigas]
evm.TU.Scaf1.308	evm.TU.Scaf1.308	0.000380523	11540593	4303425	5743282.5	666232.4375	2621516.5	824204.875	4403078.5	5042905.5	4321457.5	3790326.5	3238904	1634790.875	6774780.5	4575621.5	3362108.5	19677598	10514514	10940814	SCO1	protein SCO1 homolog, mitochondrial-like [Crassostrea gigas]
evm.TU.Scaf1.3088	evm.TU.Scaf1.3088	0.000897998	2552063.25	737210.1875	Filtered	Filtered	Filtered	Filtered	Filtered	Filtered	Filtered	Filtered	Filtered	Filtered	2597635.5	2781159	3810608	Filtered	526856.4375	Filtered	--	PCNA-associated factor-like [Crassostrea gigas]
evm.TU.Scaf1.3089	evm.TU.Scaf1.3089	0.00257564	Filtered	1058163	338139.9688	109212.1953	Filtered	96806.85156	172161.3594	Filtered	286647.7813	122486.1172	Filtered	259201.7188	179229.8125	1058888.25	Filtered	Filtered	149801.25	Filtered	zgc:112255	uncharacterized protein C1orf50 homolog [Crassostrea gigas]
evm.TU.Scaf1.3090	evm.TU.Scaf1.3090	2.02E-05	6825150.5	13781887	12475933	4413934	5000548	11339010	2616401	2416298	3677384.75	4253855	4326314	12764122	12714839	13233076	11660149	8213839.5	8275533	5312814	mapk1	mitogen-activated protein kinase 1-like [Crassostrea gigas]
evm.TU.Scaf1.3097	evm.TU.Scaf1.3097	0.000885123	1269745.875	2540755	1202629.125	3977678.5	777709.8125	1789315.875	3220585.75	1701763	1717330.125	584850.5	891809.6875	607067.75	1280304.5	1342985.5	Filtered	5671324	2608731	3683170.25	TMEM120A	transmembrane protein 120A-like [Crassostrea gigas]
evm.TU.Scaf1.3098	evm.TU.Scaf1.3098	3.19E-05	2772498	4281480.5	3347200.75	5257960	1434036.25	Filtered	1953644	3752190.25	3027006	4972701	3884431	22202830	1732958.5	4346526.5	2452234.5	44109832	Filtered	Filtered	Smpd1	sphingomyelin phosphodiesterase-like [Crassostrea gigas]
evm.TU.Scaf1.3099	evm.TU.Scaf1.3099	3.02E-05	374575.6875	665371.5625	903174	759256.375	2012967.75	641730.0625	1020191.625	1847493.25	1406536.125	321029.7813	661474.4375	253381.5781	150468.8125	1107263.75	505652.75	Filtered	219025.0938	100722.3125	nxn	hypothetical protein LOTGIDRAFT_181945 [Lottia gigantea]
evm.TU.Scaf1.3113	evm.TU.Scaf1.3113;evm.TU.Scaf1.3551	0.000625671	Filtered	Filtered	12231860	12155987	21380620	5283924.5	3201925.75	493096.1563	1982669.125	5051435	9756888	Filtered	Filtered	2155595.5	Filtered	Filtered	Filtered	Filtered	--	uncharacterized protein LOC105333833 [Crassostrea gigas]
evm.TU.Scaf1.3551	evm.TU.Scaf1.3113;evm.TU.Scaf1.3551	0.000625671	Filtered	Filtered	12231860	12155987	21380620	5283924.5	3201925.75	493096.1563	1982669.125	5051435	9756888	Filtered	Filtered	2155595.5	Filtered	Filtered	Filtered	Filtered	ZMYM1	uncharacterized protein LOC105333833 [Crassostrea gigas]
evm.TU.Scaf1.315	evm.TU.Scaf1.315	0.000548659	197512.6875	250091.125	734221.0625	551974.75	915630.375	297213.2188	558562.125	1663495.75	Filtered	102233.8594	266144.4375	Filtered	Filtered	Filtered	Filtered	Filtered	20682.04883	Filtered	--	uncharacterized protein LOC105321699 [Crassostrea gigas]
evm.TU.Scaf1.3153	evm.TU.Scaf1.3153	0.00330834	Filtered	Filtered	Filtered	Filtered	Filtered	Filtered	Filtered	Filtered	Filtered	Filtered	Filtered	Filtered	8329121	999371.125	Filtered	Filtered	Filtered	Filtered	Fabp2	fatty acid-binding protein, intestinal-like [Crassostrea gigas]
evm.TU.Scaf1.3159	evm.TU.Scaf1.3159	0.001260696	Filtered	Filtered	Filtered	Filtered	Filtered	Filtered	22577024	7668914.5	13041344	Filtered	Filtered	Filtered	20422920	Filtered	15678998	Filtered	8385373.5	34731296	--	MICOS complex subunit Mic10-like [Crassostrea gigas]
evm.TU.Scaf1.316	evm.TU.Scaf1.316	0.001939426	Filtered	Filtered	Filtered	207883.3906	Filtered	Filtered	33730.93359	98023.19531	32263.18555	Filtered	Filtered	Filtered	Filtered	Filtered	Filtered	413981.4063	227856.2344	457744.1875	--	protein C3orf33 homolog [Crassostrea gigas]
evm.TU.Scaf1.317	evm.TU.Scaf1.317	8.49E-05	Filtered	1092935.25	1188449.625	534830.625	857081.1875	274753.375	2455428.25	1219424.25	879537.25	983938	1076770.375	45623.58984	440552.4375	226276.3125	5511360.5	1535108.5	2815960	1121619.375	exoc8	exocyst complex component 8-like [Crassostrea gigas]
evm.TU.Scaf1.3180	evm.TU.Scaf1.3180	0.000163804	10206963	7641769.5	6654504.5	40914968	23762304	34187640	7789919	18208396	7765754	12814515	16491445	1111943.5	26587648	11848022	24644642	48483152	Filtered	21547296	--	nuclear transport factor 2-like [Crassostrea gigas]
evm.TU.Scaf1.320	evm.TU.Scaf1.320	0.000460034	713529.9375	1285861.125	2360344.5	2230590.25	4575989	4678183	2602071.75	2733031.75	2190828.5	3760281.5	9134995	5022843	2070405.375	1290672.125	3669678	Filtered	2114413.25	2180521.25	tardbp	TAR DNA-binding protein 43-like [Crassostrea gigas]
evm.TU.Scaf1.3203	evm.TU.Scaf1.3203	0.000166974	2171393.75	1970358.75	1732787.5	948094.4375	1259035.375	1063578.375	2441370.25	1730344.375	2258783.5	1534370	1269323.875	2990434.75	1883315.25	1909727.875	1813572.625	2899401.5	3374136	3644161.75	BCAS2	pre-mRNA-splicing factor SPF27-like [Crassostrea gigas]
evm.TU.Scaf1.3206	evm.TU.Scaf1.3206	1.89E-06	690139712	66898516	298210144	472315936	525498304	396100864	100065128	143091456	92865720	188062912	186198592	342498016	85373104	55471340	77266840	87876192	49739236	59101512	actb	beta-actin [Azumapecten farreri]
evm.TU.Scaf1.3229	evm.TU.Scaf1.3229	0.000834527	1689913.875	3419447	5394595.5	1961872	Filtered	7918176	Filtered	Filtered	230821.6406	Filtered	1964219	5122450.5	8188028	5376453	18140172	11.54937649	1171985.625	2985881	--	hypothetical protein CGI_10017468 [Crassostrea gigas]
evm.TU.Scaf1.324	evm.TU.Scaf1.324	0.001399325	Filtered	243425.5469	225124.2188	89194.82031	Filtered	Filtered	250028.7188	392739.8438	417760.0625	212632.7344	413248.5938	167505.6406	700409.9375	Filtered	Filtered	Filtered	70919.375	38622.61719	--	uncharacterized protein LOC105321710 [Crassostrea gigas]
evm.TU.Scaf1.3251	evm.TU.Scaf1.3251;evm.TU.Scaf152.7;evm.TU.Scaf3.2996;evm.TU.Scaf4.3041;evm.TU.Scaf7.2615;evm.TU.Scaf8.1724;evm.TU.Scaf8.1752;evm.TU.Scaf8.2556;evm.TU.Scaf9.2580	0.004034874	Filtered	Filtered	169759.8594	Filtered	132570.5	Filtered	Filtered	Filtered	Filtered	Filtered	36568.29297	Filtered	Filtered	Filtered	Filtered	Filtered	Filtered	Filtered	--	uncharacterized protein LOC105317088 [Crassostrea gigas]
evm.TU.Scaf152.7	evm.TU.Scaf1.3251;evm.TU.Scaf152.7;evm.TU.Scaf3.2996;evm.TU.Scaf4.3041;evm.TU.Scaf7.2615;evm.TU.Scaf8.1724;evm.TU.Scaf8.1752;evm.TU.Scaf8.2556;evm.TU.Scaf9.2580	0.004034874	Filtered	Filtered	169759.8594	Filtered	132570.5	Filtered	Filtered	Filtered	Filtered	Filtered	36568.29297	Filtered	Filtered	Filtered	Filtered	Filtered	Filtered	Filtered	--	uncharacterized protein LOC105317088 [Crassostrea gigas]
evm.TU.Scaf3.2996	evm.TU.Scaf1.3251;evm.TU.Scaf152.7;evm.TU.Scaf3.2996;evm.TU.Scaf4.3041;evm.TU.Scaf7.2615;evm.TU.Scaf8.1724;evm.TU.Scaf8.1752;evm.TU.Scaf8.2556;evm.TU.Scaf9.2580	0.004034874	Filtered	Filtered	169759.8594	Filtered	132570.5	Filtered	Filtered	Filtered	Filtered	Filtered	36568.29297	Filtered	Filtered	Filtered	Filtered	Filtered	Filtered	Filtered	--	uncharacterized protein LOC105317088 [Crassostrea gigas]
evm.TU.Scaf4.3041	evm.TU.Scaf1.3251;evm.TU.Scaf152.7;evm.TU.Scaf3.2996;evm.TU.Scaf4.3041;evm.TU.Scaf7.2615;evm.TU.Scaf8.1724;evm.TU.Scaf8.1752;evm.TU.Scaf8.2556;evm.TU.Scaf9.2580	0.004034874	Filtered	Filtered	169759.8594	Filtered	132570.5	Filtered	Filtered	Filtered	Filtered	Filtered	36568.29297	Filtered	Filtered	Filtered	Filtered	Filtered	Filtered	Filtered	--	uncharacterized protein LOC105333861 [Crassostrea gigas]
evm.TU.Scaf7.2615	evm.TU.Scaf1.3251;evm.TU.Scaf152.7;evm.TU.Scaf3.2996;evm.TU.Scaf4.3041;evm.TU.Scaf7.2615;evm.TU.Scaf8.1724;evm.TU.Scaf8.1752;evm.TU.Scaf8.2556;evm.TU.Scaf9.2580	0.004034874	Filtered	Filtered	169759.8594	Filtered	132570.5	Filtered	Filtered	Filtered	Filtered	Filtered	36568.29297	Filtered	Filtered	Filtered	Filtered	Filtered	Filtered	Filtered	--	uncharacterized protein LOC105317088 [Crassostrea gigas]
evm.TU.Scaf8.1724	evm.TU.Scaf1.3251;evm.TU.Scaf152.7;evm.TU.Scaf3.2996;evm.TU.Scaf4.3041;evm.TU.Scaf7.2615;evm.TU.Scaf8.1724;evm.TU.Scaf8.1752;evm.TU.Scaf8.2556;evm.TU.Scaf9.2580	0.004034874	Filtered	Filtered	169759.8594	Filtered	132570.5	Filtered	Filtered	Filtered	Filtered	Filtered	36568.29297	Filtered	Filtered	Filtered	Filtered	Filtered	Filtered	Filtered	--	uncharacterized protein LOC105317088 [Crassostrea gigas]
evm.TU.Scaf8.1752	evm.TU.Scaf1.3251;evm.TU.Scaf152.7;evm.TU.Scaf3.2996;evm.TU.Scaf4.3041;evm.TU.Scaf7.2615;evm.TU.Scaf8.1724;evm.TU.Scaf8.1752;evm.TU.Scaf8.2556;evm.TU.Scaf9.2580	0.004034874	Filtered	Filtered	169759.8594	Filtered	132570.5	Filtered	Filtered	Filtered	Filtered	Filtered	36568.29297	Filtered	Filtered	Filtered	Filtered	Filtered	Filtered	Filtered	--	uncharacterized protein LOC105333861 [Crassostrea gigas]
evm.TU.Scaf8.2556	evm.TU.Scaf1.3251;evm.TU.Scaf152.7;evm.TU.Scaf3.2996;evm.TU.Scaf4.3041;evm.TU.Scaf7.2615;evm.TU.Scaf8.1724;evm.TU.Scaf8.1752;evm.TU.Scaf8.2556;evm.TU.Scaf9.2580	0.004034874	Filtered	Filtered	169759.8594	Filtered	132570.5	Filtered	Filtered	Filtered	Filtered	Filtered	36568.29297	Filtered	Filtered	Filtered	Filtered	Filtered	Filtered	Filtered	--	uncharacterized protein LOC105317088 [Crassostrea gigas]
evm.TU.Scaf9.2580	evm.TU.Scaf1.3251;evm.TU.Scaf152.7;evm.TU.Scaf3.2996;evm.TU.Scaf4.3041;evm.TU.Scaf7.2615;evm.TU.Scaf8.1724;evm.TU.Scaf8.1752;evm.TU.Scaf8.2556;evm.TU.Scaf9.2580	0.004034874	Filtered	Filtered	169759.8594	Filtered	132570.5	Filtered	Filtered	Filtered	Filtered	Filtered	36568.29297	Filtered	Filtered	Filtered	Filtered	Filtered	Filtered	Filtered	--	uncharacterized protein LOC105329176 [Crassostrea gigas]
evm.TU.Scaf1.3263	evm.TU.Scaf1.3263	7.91E-07	19633844	33731180	7554370	4192164.5	2400527.75	10088639	1719871.625	724295.375	7611882.5	4336746.5	8726097	12949081	23789778	Filtered	31487920	221271.5469	14090649	4074838.5	--	salicylate/benzoate carboxyl methyltransferase-like [Crassostrea gigas]
evm.TU.Scaf1.3272	evm.TU.Scaf1.3272	0.002715974	Filtered	533325.3125	490241.125	167129.9688	246896.6563	Filtered	888026.125	1454936.5	351259.9375	69631.51563	Filtered	326253.5	191230.8438	136694.7344	167517.0156	138556.5625	417795.9063	185975.3906	--	uncharacterized protein LOC105329905 [Crassostrea gigas]
evm.TU.Scaf1.3283	evm.TU.Scaf1.3283	0.000620791	Filtered	Filtered	1	1.157933712	Filtered	309552.625	102175.1563	1	Filtered	1	Filtered	160917.3438	781337.9375	Filtered	783770.1875	5419451	667060.375	1641862.375	--	L-rhamnose-binding lectin CSL3-like isoform X1 [Crassostrea gigas]
evm.TU.Scaf1.329	evm.TU.Scaf1.329	0.002064201	Filtered	249536.125	148051.4219	131851.3125	Filtered	Filtered	398072.6563	313721.9375	489116.9063	Filtered	Filtered	Filtered	87503.78125	Filtered	Filtered	Filtered	68018	20017.49219	zgc:66014	lisH domain and HEAT repeat-containing protein KIAA1468 homolog isoform X1 [Crassostrea gigas]
evm.TU.Scaf1.330	evm.TU.Scaf1.330	0.001862712	Filtered	Filtered	Filtered	Filtered	Filtered	Filtered	1384519.5	1515835.125	1089218.625	Filtered	Filtered	Filtered	Filtered	Filtered	Filtered	Filtered	Filtered	Filtered	--	zinc finger protein 816-like isoform X2 [Crassostrea gigas]
evm.TU.Scaf1.3300	evm.TU.Scaf1.3300	0.003881151	Filtered	Filtered	Filtered	Filtered	Filtered	Filtered	Filtered	Filtered	Filtered	Filtered	Filtered	Filtered	Filtered	Filtered	Filtered	Filtered	770590.9375	Filtered	--	uncharacterized protein LOC105349007 isoform X1 [Crassostrea gigas]
evm.TU.Scaf1.3314	evm.TU.Scaf1.3314	0.002080379	Filtered	Filtered	Filtered	Filtered	Filtered	Filtered	1664177.125	6299545.5	Filtered	Filtered	Filtered	Filtered	Filtered	Filtered	Filtered	36014216	206707.7188	22432812	klhl31	kelch-like protein 2 [Crassostrea gigas]
evm.TU.Scaf1.3320	evm.TU.Scaf1.3320	0.003654822	Filtered	Filtered	Filtered	480014.375	Filtered	Filtered	Filtered	Filtered	Filtered	180605.3594	Filtered	Filtered	179033.0313	Filtered	Filtered	Filtered	Filtered	Filtered	--	uncharacterized protein LOC105348382 [Crassostrea gigas]
evm.TU.Scaf1.3345	evm.TU.Scaf1.3345;evm.TU.Scaf1.637	0.001865455	229257.875	105144.0313	211624.9063	555266.1875	995340.75	119823.4531	9413.575195	Filtered	Filtered	163942.7188	407050.5	46660.75391	1510268.125	Filtered	812309.875	Filtered	Filtered	Filtered	--	uncharacterized protein LOC105337201 [Crassostrea gigas]
evm.TU.Scaf1.637	evm.TU.Scaf1.3345;evm.TU.Scaf1.637	0.001865455	229257.875	105144.0313	211624.9063	555266.1875	995340.75	119823.4531	9413.575195	Filtered	Filtered	163942.7188	407050.5	46660.75391	1510268.125	Filtered	812309.875	Filtered	Filtered	Filtered	--	uncharacterized protein LOC105337201 [Crassostrea gigas]
evm.TU.Scaf1.335	evm.TU.Scaf1.335	0.001038164	368171.5	266566.2813	Filtered	Filtered	Filtered	Filtered	607451.375	884411.9375	231166.8594	1	Filtered	76246.15625	202922.1875	97324.625	4632230	Filtered	176376.7188	Filtered	SLC7A5	Y+L amino acid transporter 2-like [Crassostrea gigas]
evm.TU.Scaf1.3355	evm.TU.Scaf1.3355;evm.TU.Scaf7.2567	0.00065646	Filtered	Filtered	788590.375	Filtered	Filtered	Filtered	2051356.375	2163356.25	1547607.125	1058509.5	Filtered	1	772011.625	Filtered	Filtered	2589825	4601265.5	5328999	--	uncharacterized protein LOC105341360 isoform X1 [Crassostrea gigas]
evm.TU.Scaf7.2567	evm.TU.Scaf1.3355;evm.TU.Scaf7.2567	0.00065646	Filtered	Filtered	788590.375	Filtered	Filtered	Filtered	2051356.375	2163356.25	1547607.125	1058509.5	Filtered	1	772011.625	Filtered	Filtered	2589825	4601265.5	5328999	--	uncharacterized protein LOC105341360 isoform X1 [Crassostrea gigas]
evm.TU.Scaf1.337	evm.TU.Scaf1.337	0.000883207	Filtered	269089.1563	515360.1563	773070.5625	516223.0313	1271043.625	6891108	12927810	292822.1875	1005347.063	1593462.375	1100008.875	1135959	233392.1563	967874.9375	Filtered	22687488	Filtered	CMD1	neo-calmodulin-like isoform X1 [Crassostrea gigas]
evm.TU.Scaf1.338	evm.TU.Scaf1.338	0.000855233	602582.5625	858700.125	824493.25	911971.3125	550503.75	1390806.875	625616.875	299148.7813	763318.125	1149948.125	1919114.25	1073376.375	1174957.625	997091.1875	1134814.75	2261656	129402.0859	168849.7031	--	serologically defined colon cancer antigen 3 homolog [Crassostrea gigas]
evm.TU.Scaf1.3391	evm.TU.Scaf1.3391	0.000244848	Filtered	4199614	786241.5625	1472357.875	1549314.875	2690022	2717625	3772974.5	2115512.5	1568444.625	3242002.75	1326886.25	21034254	2079772	2963476.25	13870635	16619036	10911697	timm10-b	mitochondrial import inner membrane translocase subunit Tim10-B-like [Crassostrea gigas]
evm.TU.Scaf1.3395	evm.TU.Scaf1.3395	0.000552993	Filtered	215448.7969	274732.0938	1317.78064	45398.53516	1194545	3511.382324	2627.138184	10356.48828	378847.6563	35604.69922	29780.15234	23712.51953	34229.31641	162277.8125	4.297556877	10460.33789	Filtered	actA3a	RecName: Full=Actin, cytoplasmic; AltName: Full=BbCA1; Contains: RecName: Full=Actin, cytoplasmic, N-terminally processed [Branchiostoma belcheri]
evm.TU.Scaf1.340	evm.TU.Scaf1.340	0.000647022	895205.5	615328	Filtered	401904.0625	298243.7188	1393671.625	1875563.625	845692.0625	3834313	1854233.25	1383733.125	3576453.5	1050805.375	1041658.875	1488951.25	3207498	2357684	1820028.5	SNAP29	synaptosomal-associated protein 29-like [Crassostrea gigas]
evm.TU.Scaf1.341	evm.TU.Scaf1.341	0.000362381	11389143	11762712	11410927	16899060	17605264	2445645	19190636	7342975	15030362	10176552	8393248	4403032	10285663	10865078	17510000	76278592	44204876	54816268	NDUFS3	NADH dehydrogenase [ubiquinone] iron-sulfur protein 3, mitochondrial-like isoform X1 [Crassostrea gigas]
evm.TU.Scaf1.3425	evm.TU.Scaf1.3425	0.000301642	13490428	9827505	13115812	10872861	17869230	7137991	11495396	9195732	10490061	10509718	8253575	28563430	8266306.5	14251380	19169806	64957648	43421920	31958328	Lyrm4	LYR motif-containing protein 4-like [Crassostrea gigas]
evm.TU.Scaf1.343	evm.TU.Scaf1.343	0.000741272	532767.125	516965.7813	920055.625	1465559.75	782554	627550.375	314416.5313	961855.5625	496896.5625	250269.3125	310816.9063	411945.4063	308116.5625	426266.375	341624.7188	1943787.875	184831.6719	191816.0625	Vps33a	vacuolar protein sorting-associated protein 33A-like [Crassostrea gigas]
evm.TU.Scaf1.3444	evm.TU.Scaf1.3444	1.97E-05	Filtered	839248.9375	1390744.875	603889.5625	Filtered	722646.8125	436033.9375	408520.125	511027.5	Filtered	775644.8125	4014242.25	1849890.5	786633.625	2440035.25	637782.5625	1820256.375	1804583.5	MLF1	Myeloid leukemia factor 1 [Crassostrea gigas]
evm.TU.Scaf1.3449	evm.TU.Scaf1.3449	0.000483943	Filtered	Filtered	770139.125	8425673	6377970.5	6698627	Filtered	Filtered	Filtered	4733445	3790821.75	8276614	2135033	2352059.5	Filtered	Filtered	Filtered	Filtered	--	hypothetical protein CGI_10001667 [Crassostrea gigas]
evm.TU.Scaf1.3457	evm.TU.Scaf1.3457	5.06E-06	29281968	11829139	21048084	25610764	22389456	69597728	7435995.5	4783009	6869816.5	41390140	32651642	58872380	19795988	12490988	18617776	6903711.5	12244039	13158102	--	uncharacterized protein LOC105341720 [Crassostrea gigas]
evm.TU.Scaf1.347	evm.TU.Scaf1.347	0.000554492	1909135.25	566786.875	682684.625	1758949.25	1479743.875	225160.1875	1373407.125	1020054.813	751977.75	1273985.875	992352.5	13944.27539	786049.875	843039.3125	495105.875	2.017152786	1.491336703	768693.625	Gprk1	beta-adrenergic receptor kinase 2-like isoform X3 [Crassostrea gigas]
evm.TU.Scaf1.3470	evm.TU.Scaf1.3470	0.001002848	1231194.875	3370532.75	2417737.5	1478915.5	368424.7813	814351.25	3116683	5496441	2327463.75	2009238.75	1923659.125	2958517.25	4082709	3808095.75	2569903.75	Filtered	41933308	Filtered	UBE2Q2	ubiquitin-conjugating enzyme E2 25-like [Crassostrea gigas]
evm.TU.Scaf1.3476	evm.TU.Scaf1.3476	0.000121843	2023099.375	4287318.5	3667159.25	3383105.5	7126302	7200690	4616110.5	4725088	4362379.5	7241289.5	5376216	14156730	5626343.5	7506278.5	7248737.5	4929895	12128901	5307478	PFDN4	prefoldin subunit 4-like [Crassostrea gigas]
evm.TU.Scaf1.3517	evm.TU.Scaf1.3517;evm.TU.Scaf3.3348;evm.TU.Scaf8.2941;evm.TU.Scaf9.2259	0.000327232	16941926	10252411	6303611	36182416	26194472	33602212	9892332	33394610	29885044	26338942	33798680	4187535.25	27205340	16362496	23541820	42283336	Filtered	13974855	--	uncharacterized protein LOC105328395 [Crassostrea gigas]
evm.TU.Scaf3.3348	evm.TU.Scaf1.3517;evm.TU.Scaf3.3348;evm.TU.Scaf8.2941;evm.TU.Scaf9.2259	0.000327232	16941926	10252411	6303611	36182416	26194472	33602212	9892332	33394610	29885044	26338942	33798680	4187535.25	27205340	16362496	23541820	42283336	Filtered	13974855	--	uncharacterized protein LOC105328395 [Crassostrea gigas]
evm.TU.Scaf8.2941	evm.TU.Scaf1.3517;evm.TU.Scaf3.3348;evm.TU.Scaf8.2941;evm.TU.Scaf9.2259	0.000327232	16941926	10252411	6303611	36182416	26194472	33602212	9892332	33394610	29885044	26338942	33798680	4187535.25	27205340	16362496	23541820	42283336	Filtered	13974855	--	uncharacterized protein LOC105328395 [Crassostrea gigas]
evm.TU.Scaf9.2259	evm.TU.Scaf1.3517;evm.TU.Scaf3.3348;evm.TU.Scaf8.2941;evm.TU.Scaf9.2259	0.000327232	16941926	10252411	6303611	36182416	26194472	33602212	9892332	33394610	29885044	26338942	33798680	4187535.25	27205340	16362496	23541820	42283336	Filtered	13974855	--	uncharacterized protein LOC105328395 [Crassostrea gigas]
evm.TU.Scaf1.353	evm.TU.Scaf1.353	0.000509092	3521271	4639784.5	3138128.5	467456.875	954404.875	Filtered	5415185	4659858	4302571	1593800.5	197200.3125	2796012.25	2947254.25	922705.5625	4375261	1312643.125	16086519	1398021.625	CAD	CAD protein [Crassostrea gigas]
evm.TU.Scaf1.3535	evm.TU.Scaf1.3535	0.000504921	5009309.5	2276695.5	4623872	535733.625	314491.5	312203.0313	863486.5625	Filtered	609333.8125	1188987.75	1417439.25	596629.75	1049106.25	Filtered	Filtered	Filtered	940388.1875	740486	--	uncharacterized protein LOC105321859 [Crassostrea gigas]
evm.TU.Scaf1.354	evm.TU.Scaf1.354	0.000265364	3967380.5	5688441.5	2996354	394046.5313	1140156.875	Filtered	3448955.75	4739951.5	3645716.25	128769.8828	146805.6875	Filtered	468413.2813	1242990.75	481900.625	668325.125	4542292	4388840	CAD	CAD protein-like isoform X4 [Crassostrea gigas]
evm.TU.Scaf1.3547	evm.TU.Scaf1.3547	0.003071922	Filtered	Filtered	Filtered	Filtered	Filtered	Filtered	214095.3281	86280.57813	639140.3125	45240.65625	99863.625	Filtered	Filtered	Filtered	Filtered	Filtered	Filtered	Filtered	--	uncharacterized protein LOC105348451 [Crassostrea gigas]
evm.TU.Scaf1.355	evm.TU.Scaf1.355	0.000497299	2560688	2453916.25	1259005.875	2313541.5	170966.9375	Filtered	1408743	1714445.125	1458701.625	16068.5918	Filtered	Filtered	Filtered	548016.375	Filtered	Filtered	3250268.75	3997129.25	CAD	CAD protein [Crassostrea gigas]
evm.TU.Scaf1.3561	evm.TU.Scaf1.3561	0.000490593	Filtered	478692.8125	2185165	553906.6875	2893964	2593594.25	674252	661656.625	442374.3125	4469180.5	1039023.5	9702125	1476893.75	549270.4375	2540334.75	1568795.375	360309.625	163418.9063	Cda	cytidine deaminase-like isoform X1 [Crassostrea gigas]
evm.TU.Scaf1.359	evm.TU.Scaf1.359	0.00017997	2459109	1016727.688	1092986	436333.8438	Filtered	281965.25	1068323.75	784716.9375	1472389.625	3083052.5	6074532	Filtered	Filtered	Filtered	Filtered	12267940	Filtered	7027548.5	eglA	endoglucanase [Mizuhopecten yessoensis]
evm.TU.Scaf1.3598	evm.TU.Scaf1.3598	0.000656459	2558886	3429096.25	3096354	3019052.25	209592.7813	809955.75	6931711	3170954.75	4003250	1979006.5	2428348	719200.625	1632467.625	1809711.625	3135096.25	Filtered	7686532.5	3791111.25	katnb1	katanin p80 WD40 repeat-containing subunit B1-like isoform X1 [Crassostrea gigas]
evm.TU.Scaf1.36	evm.TU.Scaf1.36	0.001524887	Filtered	Filtered	22718.17188	Filtered	Filtered	Filtered	11118.57324	11920.48828	7738.047852	102576.2578	Filtered	30523.4043	171344.4531	14011.44238	Filtered	Filtered	102739.1563	12240.64844	acdh-11	Protein aidB [Crassostrea gigas]
evm.TU.Scaf1.3614	evm.TU.Scaf1.3614	0.001063962	404764.75	1136161.125	953569.75	1138145.125	446951	296333	917656.5	1082878.5	1094470.375	560392.0625	790852.3125	836244.625	1103237.875	1216578.375	689232.375	Filtered	744634.25	691932.3125	Cux1	protein CASP-like [Crassostrea gigas]
evm.TU.Scaf1.363	evm.TU.Scaf1.363	0.000422075	1139612.375	501632.5938	1073602.875	668020.375	780244.5625	1116025.75	1478232.25	1383999.625	1473307.125	851969.8125	1193021.625	1514980.125	876939	428841.125	991943.5	3.953609705	1812483.125	1415975.875	GIGYF1	PERQ amino acid-rich with GYF domain-containing protein 2-like [Crassostrea gigas]
evm.TU.Scaf1.3647	evm.TU.Scaf1.3647	4.72E-05	47027128	38776528	22737004	27955226	10599536	26257916	8814184	13490832	15078471	23773284	21341186	22606228	28292402	25271478	32284804	19927164	25631872	18963720	EIF5A	eukaryotic translation initiation factor 5A-1-like isoform X1 [Crassostrea gigas]
evm.TU.Scaf1.3662	evm.TU.Scaf1.3662	0.001051284	443190.375	Filtered	Filtered	586397.5	Filtered	Filtered	1511677.75	1438700.25	1429664.375	902910.5	Filtered	Filtered	975009.375	1156863.125	Filtered	9746404	Filtered	5522828	Mmab	cob(I)yrinic acid a,c-diamide adenosyltransferase, mitochondrial-like [Crassostrea gigas]
evm.TU.Scaf1.3674	evm.TU.Scaf1.3674	0.000117638	18088246	22440770	23642118	32212230	28105426	43134552	15107918	14715973	11188570	39814800	34892228	34099100	18903296	18845962	28982444	19610316	15526092	12126301	Selenom	selenoprotein M [Penaeus monodon]
evm.TU.Scaf1.37	evm.TU.Scaf1.37	0.000718913	Filtered	4045290.25	Filtered	Filtered	Filtered	Filtered	874812.25	1662534.75	980057.25	815490.375	Filtered	Filtered	1073840.625	Filtered	36032.24219	Filtered	Filtered	1890310.375	supt6h	transcription elongation factor SPT6-like [Crassostrea gigas]
evm.TU.Scaf1.374	evm.TU.Scaf1.374	0.000510212	1577142.375	1259155.5	528395.5625	1085224.125	127204.75	467203.25	1423330.625	1410286.625	1736988.5	611638.8125	729352.8125	205412.1875	1925611.5	1500791.5	1958907.375	534176.875	71234.0625	837741.5	--	-
evm.TU.Scaf1.375	evm.TU.Scaf1.375	0.000336628	Filtered	104671808	28541746	Filtered	Filtered	73131.83594	3181177	1	Filtered	Filtered	Filtered	31131.86328	Filtered	86776208	12843083	Filtered	1302079.75	Filtered	rogdi	protein rogdi-like [Crassostrea gigas]
evm.TU.Scaf1.377	evm.TU.Scaf1.377	0.000360923	240523.2188	4331633.5	7257389.5	911275.5625	709808.625	587146.0625	2459370	4522669	2336886.5	459839.75	780635.9375	417948.5	2850622.5	2105860.75	2216984.75	3292526	4711309	2978948.5	Ttd14	uncharacterized protein LOC105343961 [Crassostrea gigas]
evm.TU.Scaf1.38	evm.TU.Scaf1.38	0.000393237	Filtered	286844.625	847754.5625	Filtered	Filtered	Filtered	430167.5625	2427174	779534.5625	367866.6875	Filtered	343364.0938	2366211.25	607177.4375	2039594.75	Filtered	Filtered	5560312.5	supt6h	transcription elongation factor SPT6-like [Crassostrea gigas]
evm.TU.Scaf1.390	evm.TU.Scaf1.390;evm.TU.Scaf1.409	0.002273641	Filtered	110378.5703	Filtered	Filtered	Filtered	Filtered	14711.08789	Filtered	Filtered	852732.5625	Filtered	770907.25	165413.6406	Filtered	Filtered	Filtered	Filtered	Filtered	CASP2	caspase-2-like [Crassostrea gigas]
evm.TU.Scaf1.409	evm.TU.Scaf1.390;evm.TU.Scaf1.409	0.002273641	Filtered	110378.5703	Filtered	Filtered	Filtered	Filtered	14711.08789	Filtered	Filtered	852732.5625	Filtered	770907.25	165413.6406	Filtered	Filtered	Filtered	Filtered	Filtered	--	caspase-2-like [Crassostrea gigas]
evm.TU.Scaf1.395	evm.TU.Scaf1.395;evm.TU.Scaf1.414	2.68E-05	223867232	225510640	130955840	58525940	189781104	224910592	113707392	176130784	132752240	130183976	128279440	131871776	192777600	319016064	261074928	39576520	107630336	125278760	RPL22	60S ribosomal protein L22-like [Crassostrea gigas]
evm.TU.Scaf1.414	evm.TU.Scaf1.395;evm.TU.Scaf1.414	2.68E-05	223867232	225510640	130955840	58525940	189781104	224910592	113707392	176130784	132752240	130183976	128279440	131871776	192777600	319016064	261074928	39576520	107630336	125278760	RPL22	60S ribosomal protein L22-like [Crassostrea gigas]
evm.TU.Scaf1.396	evm.TU.Scaf1.396;evm.TU.Scaf1.415	0.000183537	9862580	5662407.5	6332880.5	3062838.75	4776258	4281584	6853754	4096515.75	4156226.5	6523887	4898936.5	6235959.5	3438641	5658316.5	5949354.5	14178856	14222644	15994590	AP2M1	AP-2 complex subunit mu-1 [Crassostrea gigas]
evm.TU.Scaf1.415	evm.TU.Scaf1.396;evm.TU.Scaf1.415	0.000183537	9862580	5662407.5	6332880.5	3062838.75	4776258	4281584	6853754	4096515.75	4156226.5	6523887	4898936.5	6235959.5	3438641	5658316.5	5949354.5	14178856	14222644	15994590	AP2M1	AP-2 complex subunit mu-1 [Crassostrea gigas]
evm.TU.Scaf1.400	evm.TU.Scaf1.400;evm.TU.Scaf1.418	0.004007724	66453.16406	Filtered	Filtered	96926.44531	Filtered	Filtered	42786.44531	Filtered	Filtered	14306.81836	Filtered	Filtered	Filtered	Filtered	Filtered	Filtered	Filtered	Filtered	SDSL	serine dehydratase-like [Crassostrea gigas]
evm.TU.Scaf1.418	evm.TU.Scaf1.400;evm.TU.Scaf1.418	0.004007724	66453.16406	Filtered	Filtered	96926.44531	Filtered	Filtered	42786.44531	Filtered	Filtered	14306.81836	Filtered	Filtered	Filtered	Filtered	Filtered	Filtered	Filtered	Filtered	SDSL	serine dehydratase-like [Crassostrea gigas]
evm.TU.Scaf1.401	evm.TU.Scaf1.401	0.000578847	56661.00391	Filtered	182420.4375	256436.3125	189295.0469	91573.72656	815084.5	1125745.5	1071303	70553.625	245428.1563	39905.10547	150396.75	Filtered	Filtered	3267781	2631457	2590761	Sdsl	serine dehydratase-like [Crassostrea gigas]
evm.TU.Scaf1.41	evm.TU.Scaf1.41	0.001368263	Filtered	143338.4063	179730.3438	11133.43359	144374.8906	1173863.5	672999.875	546237.5625	1627919.75	1405725.375	1628307.625	81643.73438	1762330.375	434336.9063	2503240.75	131995.1563	92998.9375	8459.969727	POLR2J	DNA-directed RNA polymerase II subunit RPB11-a-like [Crassostrea gigas]
evm.TU.Scaf1.42	evm.TU.Scaf1.42	0.000539117	207963.625	1033218.375	245314.8125	Filtered	Filtered	Filtered	855007.5	487558.4375	575237.0625	Filtered	Filtered	Filtered	341833.5938	611437.1875	495636.6563	437793.625	191815.5938	35756.88281	PBL7	uncharacterized protein LOC105338496 isoform X1 [Crassostrea gigas]
evm.TU.Scaf1.427	evm.TU.Scaf1.427	0.001782019	Filtered	779404.75	82095.85938	Filtered	Filtered	Filtered	86957.64844	103801.6719	80667.09375	Filtered	Filtered	Filtered	326310.875	320574.4688	151996.0313	Filtered	Filtered	Filtered	Trpc4ap	short transient receptor potential channel 4-associated protein-like isoform X3 [Crassostrea gigas]
evm.TU.Scaf1.432	evm.TU.Scaf1.432	1.44E-06	3794789.75	4525857	2046708.75	3125524.25	3863169	1220064.75	2962847.25	2835443	1892620.375	1734830.5	2500839	966383.125	7839312	4864026	8603550	5112552	823966.5	1249286.125	gltp	glycolipid transfer protein-like [Crassostrea gigas]
evm.TU.Scaf1.433	evm.TU.Scaf1.433	0.000810651	Filtered	Filtered	Filtered	Filtered	Filtered	Filtered	363126.5625	Filtered	251724.9844	490339.5625	Filtered	1017448.75	Filtered	Filtered	Filtered	Filtered	7193846.5	7541787	Pheta1	sesquipedalian-1-like [Crassostrea gigas]
evm.TU.Scaf1.434	evm.TU.Scaf1.434	0.000625494	Filtered	804378.8125	Filtered	Filtered	Filtered	Filtered	6226544	2825667.25	1623745.25	524254.3125	Filtered	Filtered	304166.25	924714.5625	Filtered	1677023.5	1433341.75	1062681.5	CIT	citron Rho-interacting kinase-like [Crassostrea gigas]
evm.TU.Scaf1.435	evm.TU.Scaf1.435	0.000305671	1219771.5	2647352.5	1107288.125	1524591.5	891078	1	2570353.75	3439418	1420173.375	8819300	1735537.5	2949736	3045397.25	5361118.5	3288525.5	85353432	100043424	85923424	plbA	-
evm.TU.Scaf1.438	evm.TU.Scaf1.438	0.001156301	Filtered	Filtered	Filtered	584504.5	Filtered	Filtered	450285.2813	629853.125	701234.1875	194800.0938	Filtered	290661.0625	Filtered	528640.75	Filtered	Filtered	313112.125	718202.1875	--	hypothetical protein CGI_10005446 [Crassostrea gigas]
evm.TU.Scaf1.444	evm.TU.Scaf1.444	0.000381052	5389084.5	2504969	5951807	9269221	11289674	13800459	2440994.25	2694212	1206552.375	4998298.5	3846859	8248186	6323880.5	4405620.5	4777418.5	2.360543489	5431219.5	3.215940952	--	skeletal aspartic acid-rich protein 2-like [Crassostrea gigas]
evm.TU.Scaf1.445	evm.TU.Scaf1.445	8.30E-05	4514063	4399313	5184128	Filtered	Filtered	Filtered	3642142.75	3886663.75	690867.8125	10798890	2779185.5	584844.4375	6514501	8567704	16195414	28038416	19313524	16333365	--	uncharacterized protein LOC105338894 [Crassostrea gigas]
evm.TU.Scaf1.446	evm.TU.Scaf1.446	0.001728398	359251.5313	1015923.75	Filtered	Filtered	Filtered	Filtered	1787662	1167208.5	1346919.875	Filtered	Filtered	Filtered	Filtered	Filtered	Filtered	Filtered	1013614.875	972737.625	med24	-
evm.TU.Scaf1.447	evm.TU.Scaf1.447	0.001237966	188541.9844	1510013	Filtered	Filtered	Filtered	Filtered	3394833.75	1677089.5	1508388.125	Filtered	Filtered	Filtered	1303932.25	1749961.5	1201183.125	2419704.25	1810801.125	558880.5625	Mcat	malonyl-CoA-acyl carrier protein transacylase, mitochondrial-like [Crassostrea gigas]
evm.TU.Scaf1.448	evm.TU.Scaf1.448	0.000265364	3765433	8070964	3353858	1661327.375	1071648.75	831.0166626	7577424.5	8546699	8961649	1523658.875	524913.1875	752070.625	4841778	5217555	5281014.5	23089.28906	9224063	9903688	mcm4-a	DNA replication licensing factor mcm4-like [Crassostrea gigas]
evm.TU.Scaf1.450	evm.TU.Scaf1.450	0.000399179	2688696	1549791.875	3717552	5300921.5	5609390.5	2889053.5	2191224.5	2420597.25	2984808.5	2364280.5	3579349.75	1784774.375	2110964.75	2141272.75	1621390.5	11541486	5183950	4090494	G-s-alpha-60A	guanine nucleotide-binding protein G(s) subunit alpha-like [Crassostrea gigas]
evm.TU.Scaf1.451	evm.TU.Scaf1.451	0.000770495	Filtered	286480.25	622986.0625	440998.9688	1	Filtered	888303.9375	669692.9375	523860.2813	119494.8047	1	8159257	Filtered	Filtered	Filtered	7661087.5	3600011.25	3346606.75	Rpgrip1l	-
evm.TU.Scaf1.453	evm.TU.Scaf1.453	0.001654067	4189578.25	Filtered	Filtered	Filtered	1471664.625	4219709.5	47110.17188	563427.0625	198833.4375	1064987.125	Filtered	1.003116012	397906.9063	726917.0625	Filtered	Filtered	Filtered	Filtered	--	uncharacterized protein LOC105321803 [Crassostrea gigas]
evm.TU.Scaf1.46	evm.TU.Scaf1.46	0.000809063	2456039.5	3973981.75	2005205.5	1027974.438	1579806.375	1848930.875	779086.875	2445266.5	6759147	1571945.5	934520.9375	2151509	2297860.5	4814386.5	3401127	Filtered	277421.625	2.419489861	ANO10	anoctamin-10-like isoform X1 [Crassostrea gigas]
evm.TU.Scaf1.466	evm.TU.Scaf1.466	2.35E-05	2089811.875	5632396.5	4216849.5	2423601.75	13470142	3430808	5287383	4375794	4863851.5	1775452.625	2644847.25	2309527.75	4874095	11586472	4526452.5	15865041	19687524	13017856	nup93	nuclear pore complex protein Nup93-like [Crassostrea gigas]
evm.TU.Scaf1.467	evm.TU.Scaf1.467	0.001750229	Filtered	109791.9609	110448.2188	Filtered	133879.25	Filtered	427824.6875	155554.0625	203251.875	Filtered	47011.61719	Filtered	136450.0313	121696.4766	65026.80078	96123.27344	Filtered	Filtered	DUS2	tRNA-dihydrouridine(20) synthase [NAD(P)+]-like isoform X1 [Crassostrea gigas]
evm.TU.Scaf1.48	evm.TU.Scaf1.48	0.002896864	Filtered	1146786.25	487429.9688	Filtered	Filtered	Filtered	Filtered	Filtered	Filtered	Filtered	Filtered	Filtered	Filtered	Filtered	Filtered	Filtered	466383.5	Filtered	wrn	Werner syndrome ATP-dependent helicase homolog [Crassostrea gigas]
evm.TU.Scaf1.481	evm.TU.Scaf1.481	0.000258611	4032397.25	1693850.25	1736023.375	2853164.25	3042147	3687189.5	789330.25	1226291.25	1219502.375	3003708.5	2388962.75	7323645	3037016.5	1619176.875	2962922.75	2196682	677891.0625	2183925.25	Gdap1	ganglioside-induced differentiation-associated protein 1-like [Crassostrea gigas]
evm.TU.Scaf1.489	evm.TU.Scaf1.489	0.000173082	1802160.5	3534494	2752614.75	1292378.125	1023534.063	876624.3125	6469502	6719670.5	6205960	1204937.5	1902644.625	2050876.875	1357025.375	1363265.875	1607906	2316691.5	7664447.5	4307104.5	PARP2	poly [ADP-ribose] polymerase 2-like [Crassostrea gigas]
evm.TU.Scaf1.49	evm.TU.Scaf1.49	0.000390608	9284479	423615.4063	1235133	2910545.25	2478549	1441999.875	6649548	6543455	10584617	960120.6875	2508637.75	13145794	10206534	714528.0625	12541344	11095360	4665497.5	9411965	Phkb	phosphorylase b kinase regulatory subunit beta-like isoform X2 [Aplysia californica]
evm.TU.Scaf1.500	evm.TU.Scaf1.500	0.000943862	683563.375	479267.9375	2461278	90510.85938	Filtered	Filtered	1210493	796466.125	901154.625	223080.7344	48300.16406	Filtered	Filtered	Filtered	Filtered	993299.375	Filtered	926281.3125	TRAPPC8	trafficking protein particle complex subunit 8-like isoform X2 [Crassostrea gigas]
evm.TU.Scaf1.505	evm.TU.Scaf1.505	0.000359506	Filtered	47089.41016	Filtered	3571312.25	89641.875	1	1362159.5	2030988.5	1623376.375	479512.8438	Filtered	353518.5625	292954.4688	201773.9219	68274.34375	29745692	20092600	17745438	Tsnaxip1	translin-associated factor X-interacting protein 1-like [Crassostrea gigas]
evm.TU.Scaf1.506	evm.TU.Scaf1.506	0.000487265	Filtered	1764454.625	1	Filtered	Filtered	Filtered	633966.0625	3259785	2087399	450519.5938	Filtered	Filtered	997370.5	728849.75	551514.25	2.403227806	1325395.875	1421548	ranbp9	ran-binding protein 9-like isoform X2 [Crassostrea gigas]
evm.TU.Scaf1.510	evm.TU.Scaf1.510	0.000680537	Filtered	451321.7188	328370.8125	492556.75	674451.25	409852.0625	250886.7656	527449.25	547337.9375	137611.9688	540917.875	132509.9219	420822.125	889283	268010.5625	1845214.25	213919.7813	1019559.25	Kdsr	3-ketodihydrosphingosine reductase-like precursor [Crassostrea gigas]
evm.TU.Scaf1.512	evm.TU.Scaf1.512	0.000536025	11067030	5497945	2856662.5	Filtered	Filtered	643273.5625	Filtered	Filtered	Filtered	1862461.875	1633297.375	3087168.25	4727310.5	4324157.5	6855967	Filtered	Filtered	Filtered	COTL1	coactosin-like protein [Crassostrea gigas]
evm.TU.Scaf1.516	evm.TU.Scaf1.516	3.45E-06	1491680	2872973.5	699129.9375	588064.625	94524.49219	2113185.25	16240358	15610003	14468667	829165.75	3731859.25	7014979.5	944294.625	1691521.25	2205255	14293540	18675696	9640317	Ndrg3	Protein NDRG3 [Crassostrea gigas]
evm.TU.Scaf1.517	evm.TU.Scaf1.517	0.000725072	Filtered	1085582.5	Filtered	Filtered	Filtered	Filtered	3203431.25	2049118.75	5145494.5	287336.4688	Filtered	Filtered	741319.125	1279125.625	1261051	8635398	14265293	6017936	bbs5	Bardet-Biedl syndrome 5 protein homolog [Crassostrea gigas]
evm.TU.Scaf1.518	evm.TU.Scaf1.518	0.0009233	Filtered	935876.875	559947.25	468223.5938	361333.5	384975.0313	1194752.25	1236361	479630.375	1063154.25	1665116.875	1.00767529	1239653	1738550	1439982.25	770768.625	488365.9063	508798.4063	TP53RK	TP53-regulating kinase-like [Crassostrea gigas]
evm.TU.Scaf1.519	evm.TU.Scaf1.519	0.001845925	1062816.5	Filtered	Filtered	1328814.625	Filtered	110477.3594	Filtered	Filtered	Filtered	302318.6563	Filtered	Filtered	Filtered	Filtered	497257.25	Filtered	Filtered	Filtered	--	ganglioside-induced differentiation-associated protein 1-like [Crassostrea gigas]
evm.TU.Scaf1.52	evm.TU.Scaf1.52	0.001318033	Filtered	Filtered	Filtered	Filtered	Filtered	Filtered	278378.5625	367830.4688	358609.5625	5730.919922	Filtered	Filtered	77739.66406	202452.9688	Filtered	Filtered	Filtered	54896.29297	rnf10	RING finger protein 10-like [Crassostrea gigas]
evm.TU.Scaf1.520	evm.TU.Scaf1.520	0.0004611	3372416.5	2034885.5	1693563.75	2107640	921995.4375	3915015	30966.1875	849005.25	1722245.875	2410125.75	1019946.813	3082573.75	3562103	8845648	6899673.5	Filtered	7645112.5	7708197.5	--	uncharacterized protein C20orf24 homolog [Crassostrea gigas]
evm.TU.Scaf1.522	evm.TU.Scaf1.522	0.001653685	Filtered	Filtered	Filtered	733828.5	Filtered	Filtered	816580.1875	927417.25	827942.5	424202.6563	642367.6875	440865.2188	296712.1563	330121.5625	Filtered	Filtered	468095.7188	Filtered	hnf4a	-
evm.TU.Scaf1.523	evm.TU.Scaf1.523	5.15E-05	22370500	14771974	18121404	17741136	15503875	13521148	11621793	13010765	11888771	11764153	12112846	18900544	17536756	20454218	24866394	72051136	42720240	41441348	Got2	aspartate aminotransferase, mitochondrial-like, partial [Crassostrea gigas]
evm.TU.Scaf1.526	evm.TU.Scaf1.526	0.0022761	310939.125	311768.6563	1.094462752	218980.3125	1	426810.2813	1429646.625	Filtered	59522.34766	294396.8438	260626.4844	209424.3438	273657.5	279900.4063	Filtered	Filtered	68656.16406	3.270432234	ctu2	Cytoplasmic tRNA 2-thiolation protein 2 [Crassostrea gigas]
evm.TU.Scaf1.527	evm.TU.Scaf1.527	0.000429337	7095285.5	4188348	2140410.25	1343405.125	396641.4688	285408	3347065.5	2833335.25	2821086.5	1946779.125	1092538.625	552719.6875	1669979.625	3701897.25	3258439.5	3697683.75	1582909	3456116	seh1l	nucleoporin seh1-like [Crassostrea gigas]
evm.TU.Scaf1.533	evm.TU.Scaf1.533	2.55E-05	10571309	11109187	5983196.5	5375861.5	6989510	4031759.25	14091994	18673220	16094744	4423840	5097309	9350630	8221799.5	17329652	8602074	95771600	59621400	57218388	ECI2	Peroxisomal 3,2-trans-enoyl-CoA isomerase [Crassostrea gigas]
evm.TU.Scaf1.534	evm.TU.Scaf1.534	0.000962129	Filtered	Filtered	504122.3125	134851.0781	82246.63281	Filtered	303632.9063	159873.625	581595	599722.125	132000.8594	1229652.5	Filtered	Filtered	470144.375	350995.5	10772977	4126865	Cdyl2	chromodomain Y-like protein 2 isoform X1 [Crassostrea gigas]
evm.TU.Scaf1.536	evm.TU.Scaf1.536	0.001193959	Filtered	Filtered	Filtered	594325.625	Filtered	622824.875	449547.75	Filtered	1	260736.375	Filtered	1435001.625	Filtered	Filtered	Filtered	Filtered	Filtered	Filtered	rnf2-a	E3 ubiquitin-protein ligase RING2-A-like [Crassostrea gigas]
evm.TU.Scaf1.537	evm.TU.Scaf1.537	0.000543303	Filtered	2597393.25	596931.9375	Filtered	Filtered	Filtered	Filtered	Filtered	Filtered	Filtered	Filtered	Filtered	2033293.875	2323939	1424358	Filtered	Filtered	Filtered	NMT3	phosphoethanolamine N-methyltransferase 3-like isoform X1 [Crassostrea gigas]
evm.TU.Scaf1.538	evm.TU.Scaf1.538	0.000645461	Filtered	115711.7422	683014.25	Filtered	Filtered	Filtered	1448549.875	1753368.125	1169746	383435.1875	Filtered	Filtered	Filtered	Filtered	Filtered	699054.625	3586866	2136122.25	Ctdp1	RNA polymerase II subunit A C-terminal domain phosphatase-like [Crassostrea gigas]
evm.TU.Scaf1.539	evm.TU.Scaf1.539	4.68E-05	9039820	16815422	18687716	9957512	7488663.5	11633728	18991652	14808939	16518344	13062982	11775725	31721232	15489251	14568389	16631254	27293384	18971978	28392050	UBE2V2	ubiquitin-conjugating enzyme E2 variant 2-like isoform X1 [Crassostrea gigas]
evm.TU.Scaf1.540	evm.TU.Scaf1.540	0.006094797	Filtered	Filtered	Filtered	Filtered	Filtered	Filtered	Filtered	Filtered	67297.9375	Filtered	Filtered	Filtered	Filtered	Filtered	Filtered	Filtered	Filtered	Filtered	--	uncharacterized protein LOC105346612 isoform X1 [Crassostrea gigas]
evm.TU.Scaf1.542	evm.TU.Scaf1.542	6.22E-07	22066066	22976654	24655412	23899180	17805492	44223368	22835420	19139110	24250842	38653276	26570186	99973152	29455442	29923040	31439638	130746664	146999280	110003864	Cyb5a	Cytochrome b5 [Crassostrea gigas]
evm.TU.Scaf1.545	evm.TU.Scaf1.545	0.000217018	3151820	534917.875	197697.3438	1817518.625	Filtered	2034004.75	1707820.25	173698.9219	1806455.625	6311973.5	7098298.5	Filtered	Filtered	Filtered	Filtered	4900139	Filtered	6743471	--	uncharacterized protein LOC105346617 [Crassostrea gigas]
evm.TU.Scaf1.547	evm.TU.Scaf1.547	0.000158666	10642634	15131849	19961330	5781027.5	15729784	8153767.5	42966428	48523144	41966940	18438206	25808122	39742376	9783877	13215879	17041160	30149668	18840658	12906961	AQP5	aquaporin AQPAn.G-like [Crassostrea gigas]
evm.TU.Scaf1.549	evm.TU.Scaf1.549	0.000640837	32052.28125	119236.6406	289176.25	298801.9375	672606.3125	127913.5	95858.75	311805.6563	182592.1875	355299.5938	514504.8125	69992.07813	560582.0625	Filtered	184231.9063	89776.92188	Filtered	6345.692383	--	uncharacterized protein LOC105322980 [Crassostrea gigas]
evm.TU.Scaf1.550	evm.TU.Scaf1.550	0.000294141	3160394.75	4717489	3367345.25	2291120.75	3610406.25	2523590.75	2801416.5	4808801	3108148	3147064	2692775.25	4564994.5	5327219	5885259.5	6173739.5	19900848	14760570	10571152	AFG3L2	AFG3-like protein 2 [Crassostrea gigas]
evm.TU.Scaf1.551	evm.TU.Scaf1.551	0.000634933	Filtered	3587964.5	2570581.5	3192390	5856153	3611950.5	1920794.75	2774699.5	2845620.25	2130528.25	3031917.25	2797558	3174361	3108004.75	2917309.5	2522362	Filtered	1473812.125	psmg2	proteasome assembly chaperone 2-like [Crassostrea gigas]
evm.TU.Scaf1.552	evm.TU.Scaf1.552	7.95E-05	1680876.625	3986636.75	3859600	1325070	7648929.5	307804.7188	6566840.5	5958721	6535299	1986967.75	2331015.25	Filtered	757223.0625	1798102.875	723490.125	4985254.5	8623978	5823433	IPO4	importin-4-like [Crassostrea gigas]
evm.TU.Scaf1.553	evm.TU.Scaf1.553	0.000571775	3130233	1721271.125	522435.0625	502641.375	Filtered	1012152.813	4072364	2133365.25	7001254.5	1727394.125	3477343	3109476.5	2855727.75	2535217	1693954.75	Filtered	10272688	4647321.5	Napg	gamma-soluble NSF attachment protein-like isoform X1 [Aplysia californica]
evm.TU.Scaf1.557	evm.TU.Scaf1.557	0.000206082	1878146.5	995453.3125	1910928.25	1984768.75	573121.25	1235336.875	3259026.75	2526343	3808831.5	2423798	1186735.75	2351026.75	2937900.25	2433670.5	2202588.5	11305332	14093908	12334903	Pde6d	retinal rod rhodopsin-sensitive cGMP 3',5'-cyclic phosphodiesterase subunit delta-like [Crassostrea gigas]
evm.TU.Scaf1.558	evm.TU.Scaf1.558	0.000184487	5561267	5178235.5	7041070.5	6620344.5	9157597	3200345.25	4693266.5	6287288	5064850.5	3888272.5	4330790	7866900	2941502.25	3938525.25	2600412	23524160	12099030	11863561	cat2	4-hydroxybutyrate coenzyme A transferase [Crassostrea gigas]
evm.TU.Scaf1.56	evm.TU.Scaf1.56	0.009012651	Filtered	Filtered	Filtered	Filtered	Filtered	Filtered	Filtered	Filtered	Filtered	Filtered	290664.7188	Filtered	325514.5938	Filtered	Filtered	Filtered	Filtered	Filtered	GPR143	uncharacterized protein LOC105325721 [Crassostrea gigas]
evm.TU.Scaf1.566	evm.TU.Scaf1.566	4.15E-05	3069303.5	2894799.75	2494202.5	1017127.625	2470680.5	1275790.875	1861636	3394699.75	2787998	1128337.25	17272594	3820510.25	1155495	2636268.5	1635654.125	12830157	8720072	7585713.5	sacm1l	phosphatidylinositide phosphatase SAC1-like [Crassostrea gigas]
evm.TU.Scaf1.57	evm.TU.Scaf1.57	0.000203099	1631565.125	2933563	2001431.375	506866.75	1265299.25	129091.2266	4404194.5	4468051	4006201.75	377413.8125	1068863.25	48255.92188	304299.875	679404.875	318559.875	2165013.5	3418050.5	1941488.25	PRPF8	unnamed protein product [Oncorhynchus mykiss]
evm.TU.Scaf1.58	evm.TU.Scaf1.58	0.00046474	1884736.625	3710740.75	2828026	766041.0625	2293652.5	Filtered	3785504.25	5534134	4145883.75	1256712.625	246846.5313	Filtered	77995.91406	410774.1563	4189405.75	2674267.25	10405123	5479469	PRPF8	Pre-mRNA-processing-splicing factor 8, partial [Crassostrea gigas]
evm.TU.Scaf1.587	evm.TU.Scaf1.587	0.000108745	1528293.125	4328703.5	1179792.125	707350.8125	1	818769.875	6518663.5	5478124.5	6996183.5	664731.3125	482303.5313	1795324.25	4672370	5649502.5	4667979.5	2002688	5748448	3050346.25	FEN1	flap endonuclease 1-like [Crassostrea gigas]
evm.TU.Scaf1.588	evm.TU.Scaf1.588	0.000941313	537704.375	421743.8438	402644	288810.125	849662.0625	513199.9375	492374.25	589559.0625	811749.25	950517.9375	886078.1875	76369.65625	514403.2188	Filtered	515642.5625	49638.32422	45176.85938	66133.25	DDX27	probable ATP-dependent RNA helicase DDX27 [Crassostrea gigas]
evm.TU.Scaf1.589	evm.TU.Scaf1.589	0.000422075	11340654	9810584	3471314.75	Filtered	Filtered	Filtered	14042939	15030512	13908567	Filtered	Filtered	Filtered	18471822	18545962	27494260	Filtered	12825692	Filtered	PSKH1	serine/threonine-protein kinase H1 homolog [Crassostrea gigas]
evm.TU.Scaf1.590	evm.TU.Scaf1.590	0.007971804	Filtered	Filtered	Filtered	Filtered	Filtered	Filtered	1156995.125	Filtered	596635.5	Filtered	Filtered	Filtered	Filtered	Filtered	Filtered	Filtered	Filtered	Filtered	WDR89	WD repeat-containing protein 89-like [Crassostrea gigas]
evm.TU.Scaf1.6	evm.TU.Scaf1.6	0.000256252	Filtered	Filtered	Filtered	Filtered	Filtered	Filtered	1381037.875	1589252.75	1469241.25	295449.9688	Filtered	Filtered	Filtered	Filtered	Filtered	21047550	9685663	12036931	Sec14l2	SEC14-like protein 2 [Crassostrea gigas]
evm.TU.Scaf1.607	evm.TU.Scaf1.607	0.001533755	Filtered	Filtered	Filtered	857861.1875	3678375.25	Filtered	Filtered	Filtered	Filtered	Filtered	Filtered	Filtered	Filtered	Filtered	Filtered	1467890.75	492851.1875	1393274.875	gfod1	glucose-fructose oxidoreductase domain-containing protein 1-like [Crassostrea gigas]
evm.TU.Scaf1.61	evm.TU.Scaf1.61	0.00219243	Filtered	154290.4219	Filtered	Filtered	Filtered	96363.23438	Filtered	Filtered	Filtered	530191.5625	692801.5	Filtered	Filtered	Filtered	Filtered	Filtered	Filtered	Filtered	--	uncharacterized protein LOC105347557 [Crassostrea gigas]
evm.TU.Scaf1.610	evm.TU.Scaf1.610	0.000650274	Filtered	Filtered	Filtered	Filtered	Filtered	Filtered	Filtered	Filtered	Filtered	Filtered	Filtered	Filtered	Filtered	Filtered	Filtered	Filtered	13831855	5637974	pgi1	Glucose-6-phosphate isomerase [Crassostrea gigas]
evm.TU.Scaf1.611	evm.TU.Scaf1.611	0.000937973	Filtered	Filtered	Filtered	Filtered	10208124	Filtered	Filtered	Filtered	Filtered	Filtered	Filtered	Filtered	Filtered	Filtered	Filtered	Filtered	Filtered	Filtered	GPI	glucose-6-phosphate isomerase-like [Crassostrea gigas]
evm.TU.Scaf1.612	evm.TU.Scaf1.612	7.52E-05	17513422	11053150	16750097	22730586	19606206	26248430	8229094	8496756	8888370	15364630	14755456	27467920	9342398	10674167	13495541	48607032	25070030	32053950	GPI	glucose-6-phosphate isomerase-like [Crassostrea gigas]
evm.TU.Scaf1.613	evm.TU.Scaf1.613	1.44E-05	10902878	7988321	3725410.75	3472966.75	4650334.5	8918997	9256312	13441412	14920009	3422221.5	6452894	3879143.5	13985825	12625714	14787620	79112328	19092882	20791136	Cyc1	Cytochrome c1, heme protein, mitochondrial [Crassostrea gigas]
evm.TU.Scaf1.614	evm.TU.Scaf1.614	0.000362567	2817750	1359608.75	1097627.125	1820141	2170504.75	195253.5625	830857.3125	2524398.25	1127033.5	692970.4375	153933.9531	899699.125	194858.125	1001033.813	531241.875	587796.0625	2153473	3536081	Gpaa1	Glycosylphosphatidylinositol anchor attachment 1 protein [Crassostrea gigas]
evm.TU.Scaf1.616	evm.TU.Scaf1.616	0.000394555	1890379	581887.6875	563825.625	1779952.5	907712.875	1282605.375	4059291	1322351.875	2820460.5	1938216.875	1869527.375	1896189.75	896380.5	1273537	829083.875	10186958	9275007	3049485.25	RABIF	guanine nucleotide exchange factor MSS4-like [Crassostrea gigas]
evm.TU.Scaf1.619	evm.TU.Scaf1.619	0.001854559	Filtered	344076.2188	Filtered	Filtered	Filtered	Filtered	Filtered	Filtered	Filtered	Filtered	Filtered	Filtered	Filtered	575473.4375	616700.1875	2501341.5	2124510	1496700	F13E9.13	uncharacterized protein F13E9.13, mitochondrial-like isoform X1 [Crassostrea gigas]
evm.TU.Scaf1.621	evm.TU.Scaf1.621	0.005780632	Filtered	221587.8438	137808.5781	Filtered	Filtered	Filtered	Filtered	475775.5	474310.8438	Filtered	Filtered	Filtered	556917.3125	Filtered	795517.25	Filtered	Filtered	Filtered	METTL17	methyltransferase-like protein 17, mitochondrial [Crassostrea gigas]
evm.TU.Scaf1.631	evm.TU.Scaf1.631	0.000441029	767130.9375	764749.25	1364329.875	1951525.25	764846.875	739031.125	441514.7813	589536.0625	647516.25	837209.5625	630417.125	1742108.25	717311.625	702970.625	692078.5	Filtered	Filtered	238428.4531	Nep1	endothelin-converting enzyme 1-like isoform X1 [Crassostrea gigas]
evm.TU.Scaf1.634	evm.TU.Scaf1.634	0.001182748	Filtered	Filtered	Filtered	Filtered	Filtered	Filtered	Filtered	Filtered	Filtered	Filtered	Filtered	Filtered	2168396	Filtered	Filtered	Filtered	Filtered	Filtered	--	uncharacterized protein LOC105341557 [Crassostrea gigas]
evm.TU.Scaf1.64	evm.TU.Scaf1.64	0.000491786	3729761	607922.125	3434915	1684740.125	955833.1875	1930127.375	4741545	426118.5313	315395.9375	1923370.5	1558208.75	5560853.5	Filtered	Filtered	Filtered	1738663.625	446589.4375	2163811	--	uncharacterized protein LOC105321298 [Crassostrea gigas]
evm.TU.Scaf1.640	evm.TU.Scaf1.640	0.001419843	163843.2031	Filtered	172848.9531	Filtered	Filtered	Filtered	472974.125	459338.1875	507510.2813	177124.4844	Filtered	492294	Filtered	Filtered	Filtered	Filtered	230652.6875	Filtered	ABCB1	multidrug resistance protein 1-like isoform X1 [Crassostrea gigas]
evm.TU.Scaf1.643	evm.TU.Scaf1.643	0.000501968	Filtered	109952.9141	204987.1875	Filtered	112858.875	87796.10156	3941997.25	6824770	6984078	731636	690331.25	1820202.5	Filtered	Filtered	Filtered	273038.6875	4041587	1744525.875	Zcwpw1	uncharacterized protein LOC105342864 [Crassostrea gigas]
evm.TU.Scaf1.654	evm.TU.Scaf1.654	0.000199587	3580680	2900496	3960819	3088233.25	3017635.25	1515850.375	2399991.5	2510126.5	1802730.625	3227406.25	3430429.25	5301549.5	2915190.25	2266192	2149875	2903337.25	8125493	8967883	Acad10	acyl-CoA dehydrogenase family member 10-like isoform X1 [Crassostrea gigas]
evm.TU.Scaf1.655	evm.TU.Scaf1.655;evm.TU.Scaf40.9	0.003228263	Filtered	132185.4063	Filtered	Filtered	Filtered	Filtered	Filtered	129099.6875	Filtered	Filtered	Filtered	68117.97656	136423.8438	344517.7813	Filtered	Filtered	71007.23438	Filtered	--	uncharacterized protein LOC105336238 [Crassostrea gigas]
evm.TU.Scaf40.9	evm.TU.Scaf1.655;evm.TU.Scaf40.9	0.003228263	Filtered	132185.4063	Filtered	Filtered	Filtered	Filtered	Filtered	129099.6875	Filtered	Filtered	Filtered	68117.97656	136423.8438	344517.7813	Filtered	Filtered	71007.23438	Filtered	--	uncharacterized protein LOC105336238 [Crassostrea gigas]
evm.TU.Scaf1.66	evm.TU.Scaf1.66	0.000737639	1290632.375	2076298.375	7166404	Filtered	855392.5	Filtered	3288319.5	1214531.125	1794088.375	2248870.5	2061758.375	Filtered	Filtered	Filtered	Filtered	Filtered	670898	457568.5625	bop1	ribosome biogenesis protein bop1-A-like [Crassostrea gigas]
evm.TU.Scaf1.664	evm.TU.Scaf1.664	4.98E-06	21875898	8388186.5	5758004.5	15661577	20837274	16201247	9637971	9102695	8895891	47899296	30338034	64016352	3538723.75	20930730	6097541.5	5679016	15799974	9147235	APOD	apolipoprotein D-like [Crassostrea gigas]
evm.TU.Scaf1.665	evm.TU.Scaf1.665	0.003819596	Filtered	172392.0781	Filtered	Filtered	Filtered	Filtered	Filtered	Filtered	Filtered	Filtered	Filtered	Filtered	Filtered	Filtered	Filtered	Filtered	Filtered	Filtered	COG7	Conserved oligomeric Golgi complex subunit 7 [Crassostrea gigas]
evm.TU.Scaf1.666	evm.TU.Scaf1.666	0.000534166	Filtered	Filtered	Filtered	Filtered	Filtered	666547.4375	971548.4375	3073100	2483936	Filtered	Filtered	1	539508.625	621297.625	1203117.375	3949655.5	1111877.25	1769871.875	--	HAUS augmin-like complex subunit 4 [Crassostrea gigas]
evm.TU.Scaf1.668	evm.TU.Scaf1.668	0.000319258	640462.5	3512546.25	2419682.75	Filtered	726970.875	Filtered	3677426.25	3911466.25	4549511	4334174.5	196803.2188	1	1949726.125	3092432	2986875.5	15708789	4745415	2536483.75	uba2-a	SUMO-activating enzyme subunit 2-like [Crassostrea gigas]
evm.TU.Scaf1.669	evm.TU.Scaf1.669	0.003398532	Filtered	Filtered	Filtered	Filtered	Filtered	Filtered	Filtered	492801.625	Filtered	Filtered	Filtered	Filtered	Filtered	Filtered	Filtered	329254.9063	Filtered	Filtered	TBC1D20	TBC1 domain family member 20-like [Crassostrea gigas]
evm.TU.Scaf1.67	evm.TU.Scaf1.67	0.000396447	3334501.5	1450680.75	2769783.75	13957621	7473625.5	5233976.5	3222341.5	1168402.625	864549.125	4729363	4014611.5	4321555	1545836.875	7676121	3787303.75	7990505.5	6484795	8055211	IMPA1	inositol monophosphatase 1-like [Crassostrea gigas]
evm.TU.Scaf1.670	evm.TU.Scaf1.670	0.000572877	2409015.25	1752400.625	Filtered	1828466.375	1579546.125	Filtered	Filtered	1022146.375	1762935.25	799970.9375	1043064.438	962061.0625	2647760.75	Filtered	1363578.75	254204.6875	1045005.563	814303.25	Dgat1	diacylglycerol O-acyltransferase 1-like isoform X2 [Crassostrea gigas]
evm.TU.Scaf1.68	evm.TU.Scaf1.68	0.00247164	1201017.25	2214059	Filtered	4398079	770260.75	Filtered	4113882.5	1470494.125	4804708	2344727.25	3534004.5	644682.8125	10361071	4016605.75	Filtered	Filtered	3134552	Filtered	tmem192	transmembrane protein 192-like [Crassostrea gigas]
evm.TU.Scaf1.685	evm.TU.Scaf1.685	4.37E-05	33699316	5413876	23126568	64613672	31146566	65317520	14749869	12201855	18160134	32978796	23947020	64519324	13987489	11286081	14754771	15648650	4360254	2046980.375	--	uncharacterized protein LOC105326489 [Crassostrea gigas]
evm.TU.Scaf1.688	evm.TU.Scaf1.688	0.000554492	2543561.25	1445258.125	6714238	6195061	9985646	5933193	1003908.688	254673.1719	1441680.125	8863052	7521269.5	7527612.5	878210.75	4043505.75	4006725.25	Filtered	1.48054409	Filtered	--	uncharacterized protein LOC105326485 [Crassostrea gigas]
evm.TU.Scaf1.69	evm.TU.Scaf1.69	0.000794128	Filtered	1955774.125	Filtered	698858.125	491313.8125	1098344.5	5327626.5	4563284	9311102	3131673.75	Filtered	Filtered	2714680.25	2825404	5841672.5	Filtered	4272593	36878396	otud6b	OTU domain-containing protein 6B-like [Crassostrea gigas]
evm.TU.Scaf1.690	evm.TU.Scaf1.690	8.77E-07	33342826	10653649	30062352	90254720	35937496	70121592	29389432	23380028	19605864	42604232	40397040	68136088	17066004	28052398	21050492	16209788	8361039	11955507	--	uncharacterized protein LOC105326482 [Crassostrea gigas]
evm.TU.Scaf1.695	evm.TU.Scaf1.695	0.000639843	1191758.25	562567.5	1167231.875	98437.52344	Filtered	2021112.375	2611680.5	1348414.75	1940291.125	1105863.5	1754704.875	2913308.75	2060040.125	2994603.75	1438209.875	548775	960493.1875	774144.75	DFFA	DNA fragmentation factor subunit alpha, partial [Crassostrea gigas]
evm.TU.Scaf1.697	evm.TU.Scaf1.697	6.74E-05	2537532.25	9210156	5005853.5	Filtered	Filtered	10814.87891	7411209	Filtered	2309616.25	101746.8672	Filtered	30158.00195	6626613	10690236	12783786	Filtered	3660379.75	Filtered	--	cell division cycle-associated protein 3-like isoform X1 [Crassostrea gigas]
evm.TU.Scaf1.698	evm.TU.Scaf1.698	0.000235689	4120919.5	7528137	3851553.75	4308246	8749772	1851650.875	6577249	7176520	7148711	3267984.5	5293421	3635985.25	4261265.5	5864488	5129104	7298454.5	11747620	7943123	Usp5	ubiquitin carboxyl-terminal hydrolase 5-like [Crassostrea gigas]
evm.TU.Scaf1.699	evm.TU.Scaf1.699	0.000520298	Filtered	Filtered	734573.875	1.191423655	Filtered	2489266.75	2016405.125	940349.25	1317382.625	10635293	1028372.688	697117.125	1958937.375	Filtered	Filtered	10635562	7626784.5	5314391.5	Sh2d5	uncharacterized protein LOC105317396 isoform X1 [Crassostrea gigas]
evm.TU.Scaf1.70	evm.TU.Scaf1.70	0.003523144	204274.8906	Filtered	937699.0625	763218.8125	Filtered	Filtered	Filtered	Filtered	Filtered	Filtered	Filtered	Filtered	Filtered	527360.25	Filtered	Filtered	Filtered	2.446428061	EEFSEC	Selenocysteine-specific elongation factor [Crassostrea gigas]
evm.TU.Scaf1.704	evm.TU.Scaf1.704	0.00015272	52267144	312372416	42540944	1134709.75	5803380.5	659307.4375	1	Filtered	Filtered	Filtered	3243995	Filtered	87896168	165393472	160150400	568686.4375	Filtered	2732906.5	Arhgef10	-
evm.TU.Scaf1.705	evm.TU.Scaf1.705	0.000190769	9176076	4753924	6943886	7405565	6506899	3685567.75	4141146.25	3704577.5	4296428	7303387	5432569.5	35650944	17227454	3072302.75	2545815.75	1.744606137	5470749	12693936	AGXT	serine--pyruvate aminotransferase-like [Crassostrea gigas]
evm.TU.Scaf1.706	evm.TU.Scaf1.706	5.35E-07	4626842.5	2249009.25	4281676	14312087	4689689.5	7977560.5	4859081.5	5379152.5	3975605.75	6266808.5	5838992.5	9551893	7321735.5	1821017.25	4346912.5	33228220	19472840	15090087	Crocc	rootletin-like isoform X3 [Crassostrea gigas]
evm.TU.Scaf1.71	evm.TU.Scaf1.71	0.000734842	Filtered	1777161.75	Filtered	639520.6875	Filtered	3808494	2164913	2993408.5	1912124.875	1106902.125	Filtered	1780540.75	Filtered	3099217.5	4091112	8434311	5524604.5	5027105.5	--	transmembrane protein 70 homolog, mitochondrial-like [Crassostrea gigas]
evm.TU.Scaf1.716	evm.TU.Scaf1.716	0.001032307	Filtered	Filtered	Filtered	Filtered	Filtered	Filtered	273368.8125	498512.0938	352881.4688	70385.69531	226533.0625	Filtered	Filtered	Filtered	135294.3125	Filtered	Filtered	Filtered	PRPF4B	serine/threonine-protein kinase PRP4 homolog [Crassostrea gigas]
evm.TU.Scaf1.717	evm.TU.Scaf1.717	4.75E-05	6764383	9437800	5794691.5	2198297.25	1518230	4595040	3888736.5	5571269	6228229.5	5175005	11976041	8445037	9333055	16239981	22389074	9292457	14030172	14945678	Gabarapl2	gamma-aminobutyric acid receptor-associated protein-like 2 [Crassostrea gigas]
evm.TU.Scaf1.720	evm.TU.Scaf1.720	0.000493171	Filtered	1302937	456990.9063	349906.2188	Filtered	Filtered	458799.0938	Filtered	625438	319195.8438	888274.8125	Filtered	2117653.5	1698320.375	1911743.125	Filtered	Filtered	Filtered	SCARB1	scavenger receptor class B-like protein [Mimachlamys nobilis]
evm.TU.Scaf1.726	evm.TU.Scaf1.726	0.0004272	2373336.25	1499576	2743306	1545755	2703493.25	2032441	5472801.5	7945727	4355428.5	1552439	2611705.75	1714565.875	1393145.125	1807916.75	922467.8125	2506750.25	2461399	2054145	TGM1	protein-glutamine gamma-glutamyltransferase K-like isoform X2 [Crassostrea gigas]
evm.TU.Scaf1.729	evm.TU.Scaf1.729	0.001119597	Filtered	Filtered	Filtered	Filtered	Filtered	Filtered	1617012	2144314.5	1772549.625	171764.1406	Filtered	Filtered	Filtered	Filtered	Filtered	Filtered	760909.4375	627326.4375	banp	Protein BANP [Crassostrea gigas]
evm.TU.Scaf1.730	evm.TU.Scaf1.730	0.001263764	795712.5	1180781.25	306802.5938	1537349.5	934166.4375	286068	406968.0938	535927.1875	742270.625	517226.5625	451316.75	181832.0469	823567.1875	1308835.25	1014431.313	Filtered	1617727.375	Filtered	KDELC1	KDEL motif-containing protein 1-like [Crassostrea gigas]
evm.TU.Scaf1.735	evm.TU.Scaf1.735	0.000433534	3023058.75	3557269.25	2750555.5	3786317.75	4774933	3775859.25	2771007.75	3603077.75	3450455	2589533	4736518.5	831387.9375	6279392.5	4632740	4452398.5	2658781.5	1842464.875	1688728.5	PPIH	cyclophilin H [Hyriopsis schlegelii]
evm.TU.Scaf1.737	evm.TU.Scaf1.737	0.000611661	Filtered	1358668.75	1100872.625	Filtered	Filtered	Filtered	3246662.75	3953509.75	3464169.25	Filtered	Filtered	Filtered	340330.6563	414707.7813	Filtered	482761.0938	8485935	3068607.5	ncapd2	condensin complex subunit 1-like isoform X1 [Crassostrea gigas]
evm.TU.Scaf1.739	evm.TU.Scaf1.739	0.001643942	Filtered	Filtered	Filtered	Filtered	Filtered	4377.027832	630801.0625	Filtered	Filtered	569324.625	416844.125	Filtered	628220.625	198588.8281	Filtered	Filtered	Filtered	Filtered	Mmp19	stromelysin-3-like [Crassostrea gigas]
evm.TU.Scaf1.742	evm.TU.Scaf1.742	0.000557052	2029117.75	2847163	2201316.25	2541567	3259642.5	1305240.5	4630141	7916123.5	3977118.75	1535393.125	1405286	1412934.75	3974099.75	3759242	2637561.5	6420468.5	3065175.5	5589485	osgep	probable tRNA N6-adenosine threonylcarbamoyltransferase [Crassostrea gigas]
evm.TU.Scaf1.743	evm.TU.Scaf1.743	0.001941679	Filtered	Filtered	Filtered	Filtered	Filtered	256775.0625	391496.5	Filtered	Filtered	1324915.5	Filtered	1	Filtered	Filtered	Filtered	Filtered	Filtered	Filtered	Uri1	unconventional prefoldin RPB5 interactor-like [Crassostrea gigas]
evm.TU.Scaf1.753	evm.TU.Scaf1.753	0.002300443	Filtered	Filtered	Filtered	Filtered	Filtered	Filtered	1114416.625	1697972.625	1318124.875	Filtered	Filtered	Filtered	Filtered	Filtered	Filtered	Filtered	Filtered	Filtered	--	sporulation-specific protein 15-like isoform X5 [Crassostrea gigas]
evm.TU.Scaf1.755	evm.TU.Scaf1.755	0.001203995	Filtered	Filtered	337502.1875	472916.6875	689563.0625	1596352.125	443432.4063	459667.4063	830485.0625	480226.7188	1071549.375	Filtered	810305.9375	429382.4375	602400.75	Filtered	77560.99219	Filtered	BLOC1S4	biogenesis of lysosome-related organelles complex 1 subunit 4-like [Crassostrea gigas]
evm.TU.Scaf1.758	evm.TU.Scaf1.758	0.000413248	Filtered	1113829.75	1452433.375	Filtered	Filtered	Filtered	2900957.5	3475214	2704080.5	621491.25	311478.125	2117189.5	1021703.188	1423691.625	1071795.875	10257490	7795779	10719926	BBS4	Bardet-Biedl syndrome 4 protein-like [Crassostrea gigas]
evm.TU.Scaf1.759	evm.TU.Scaf1.759;evm.TU.Scaf7.1440	0.003695177	Filtered	Filtered	Filtered	Filtered	Filtered	310557.0625	4215390.5	648338.5625	Filtered	Filtered	Filtered	Filtered	Filtered	Filtered	Filtered	Filtered	Filtered	Filtered	Cyp2b19	cytochrome P450 2B19-like [Crassostrea gigas]
evm.TU.Scaf7.1440	evm.TU.Scaf1.759;evm.TU.Scaf7.1440	0.003695177	Filtered	Filtered	Filtered	Filtered	Filtered	310557.0625	4215390.5	648338.5625	Filtered	Filtered	Filtered	Filtered	Filtered	Filtered	Filtered	Filtered	Filtered	Filtered	Cyp2j3	cytochrome P450 2B19-like [Crassostrea gigas]
evm.TU.Scaf1.765	evm.TU.Scaf1.765	4.23E-05	9310260	9699773	12950499	3538831.25	6371390	15007114	7677519	12136379	13683830	12288656	13757981	17072284	7515056.5	13966130	12845020	2351647.75	11977424	11851805	SmD1	small nuclear ribonucleoprotein Sm D1-like [Crassostrea gigas]
evm.TU.Scaf1.773	evm.TU.Scaf1.773	0.000510248	992764.75	727642.125	383166.1563	447810.8438	597696.5625	691706.0625	3774338	641655.75	631032	672412.25	797815.0625	1133085.625	1070732.875	4879240.5	1077473.875	1583068.25	1093162.375	7016976.5	hsdl2	hydroxysteroid dehydrogenase-like protein 2 [Crassostrea gigas]
evm.TU.Scaf1.777	evm.TU.Scaf1.777	0.000253322	21661284	9524287	16720356	15646687	22700528	39269196	5610340.5	6109904.5	4335107.5	28928806	28627346	35342592	9904624	12331154	16591441	12992244	6979473	6377409.5	--	protein NipSnap homolog 3A-like [Crassostrea gigas]
evm.TU.Scaf1.784	evm.TU.Scaf1.784	0.001692526	3713839.5	Filtered	Filtered	1.180402517	Filtered	1430334.625	14577696	Filtered	Filtered	2606590.25	3358107.75	4205419.5	708807.625	Filtered	3878763.75	Filtered	Filtered	7924746	--	protein PLANT CADMIUM RESISTANCE 6-like [Crassostrea gigas]
evm.TU.Scaf1.787	evm.TU.Scaf1.787	0.000637967	Filtered	Filtered	Filtered	Filtered	Filtered	Filtered	77941.75	685082.6875	122984.8906	Filtered	Filtered	Filtered	Filtered	Filtered	Filtered	3434639.25	3731609.25	676660.6875	WDR97	hypothetical protein CGI_10025114 [Crassostrea gigas]
evm.TU.Scaf1.788	evm.TU.Scaf1.788	0.003361654	Filtered	Filtered	Filtered	Filtered	Filtered	Filtered	8186.950684	38595.32813	28714.88867	Filtered	Filtered	Filtered	Filtered	Filtered	Filtered	131050.4922	Filtered	Filtered	--	hypothetical protein CGI_10025114 [Crassostrea gigas]
evm.TU.Scaf1.791	evm.TU.Scaf1.791	0.00050914	366665.0313	Filtered	941834.625	70230.92188	Filtered	1	1782371.625	1806052.625	1453761.125	167828.4375	Filtered	Filtered	Filtered	Filtered	94146.25	Filtered	670215.625	463554.3125	Wrnip1	ATPase WRNIP1 [Stegastes partitus]
evm.TU.Scaf1.793	evm.TU.Scaf1.793	0.000457026	3185640	2726368.25	1879447.625	3049348	888210.5625	750932.6875	2000885.5	3299918.75	2350290.25	1723545.375	1663761.875	1137677	2349612.75	2776772.25	2204193	277055.9375	309254	3068710.5	BPI	bactericidal permeability increasing protein [Crassostrea gigas]
evm.TU.Scaf1.794	evm.TU.Scaf1.794	0.002580163	218298.6719	956205.125	167163.6719	Filtered	Filtered	Filtered	63035.12891	209519.9375	Filtered	58471.59766	153243.9219	46522.625	161946.5469	441283.375	1005989.375	Filtered	165013.7969	Filtered	LBP	bactericidal permeability increasing protein [Crassostrea gigas]
evm.TU.Scaf1.796	evm.TU.Scaf1.796	0.002390956	Filtered	Filtered	415764.7813	955610	1	325125.7188	Filtered	Filtered	683800.75	477661.1875	1253487.375	Filtered	403699.9063	Filtered	Filtered	Filtered	Filtered	Filtered	MDP1	magnesium-dependent phosphatase 1-like [Crassostrea gigas]
evm.TU.Scaf1.798	evm.TU.Scaf1.798	0.000287183	9324758	5994211	6699985	4877461	3673704.5	14591057	8558972	7649470.5	7993706	18503764	12009534	14828152	9294902	9238674	11249522	3650585.5	11150925	10026610	nudt21	-
evm.TU.Scaf1.799	evm.TU.Scaf1.799	0.001815488	Filtered	660863.625	320194.1875	Filtered	Filtered	Filtered	1148378.25	1396660.5	883794.5625	Filtered	Filtered	95110.26563	246356.0313	Filtered	Filtered	Filtered	305285.5938	1515459.625	Mettl3	N6-adenosine-methyltransferase subunit METTL3-like [Crassostrea gigas]
evm.TU.Scaf1.801	evm.TU.Scaf1.801	0.000312894	3859473.5	2313965.75	2116789	3175054.5	917781.9375	5314466.5	5508336	7905957	5747474	2902436	2631942	6995781.5	2875370	3398715.75	3424685.5	32180468	25992992	26320744	DnaJ-1	dnaJ homolog subfamily C member 17-like [Crassostrea gigas]
evm.TU.Scaf1.802	evm.TU.Scaf1.802	6.88E-05	4981568.5	3446821.5	2154080	1404676.25	2818575.25	5142.568848	2648635.25	2343482.25	1874633.125	2381632.25	3805882.5	1422025	4316.095215	Filtered	Filtered	13716616	10424220	5533730	MATN1	LOW QUALITY PROTEIN: uncharacterized protein LOC105329105 [Crassostrea gigas]
evm.TU.Scaf1.804	evm.TU.Scaf1.804	0.008355391	Filtered	Filtered	325371.5	Filtered	Filtered	Filtered	191778.5	Filtered	Filtered	2642442.75	627696.5625	Filtered	961497.75	Filtered	Filtered	Filtered	Filtered	138805.4375	Col6a5	Collagen alpha-5(VI) chain [Crassostrea gigas]
evm.TU.Scaf1.805	evm.TU.Scaf1.805	0.000794025	57526.69922	94139.5	31640.03516	53221.53516	151064.8125	Filtered	748321.875	718992.9375	307959.4375	120808.5391	90585.75	Filtered	92363.875	57501.85156	37450.3125	Filtered	2361541.25	557685.3125	HEATR3	HEAT repeat-containing protein 3-like [Crassostrea gigas]
evm.TU.Scaf1.806	evm.TU.Scaf1.806	0.000329387	2714458.5	9138034	3161140.5	2958949.25	1197829	3151729	7422472	8302185	10617153	2374582	2724119.75	5173537	3738456.5	7909257	10587494	59809068	18784968	21970898	--	uncharacterized protein LOC105339160 [Crassostrea gigas]
evm.TU.Scaf1.813	evm.TU.Scaf1.813	0.000636206	Filtered	Filtered	533896.8125	Filtered	Filtered	286339.5	1562773.375	1004723.125	939064.0625	201478.2969	416602.0625	308565.7813	Filtered	Filtered	Filtered	5805483.5	1557256	1118737.75	CadN	putative neural-cadherin 2 [Crassostrea gigas]
evm.TU.Scaf1.822	evm.TU.Scaf1.822	0.001347842	Filtered	272482.7188	356873.1875	Filtered	Filtered	Filtered	449190.8438	1002931.125	762636.75	65412.44531	363085.2813	Filtered	164668.25	78682.48438	Filtered	Filtered	183518.4375	81077.98438	Smg8	protein SMG8-like [Crassostrea gigas]
evm.TU.Scaf1.832	evm.TU.Scaf1.832	0.000394931	Filtered	342598.2188	349002.625	721113.4375	1308649.625	865464.5	435538.4375	554234.0625	687406.625	716626.375	761341.3125	1369721.375	594597.0625	Filtered	413720.5938	617177	854044	309303.4375	SPOP	serine-enriched protein-like [Crassostrea gigas]
evm.TU.Scaf1.834	evm.TU.Scaf1.834	0.000364934	Filtered	124726.0938	Filtered	1244791.375	97324.375	79373.66406	1884615.5	2180326.25	1921453.375	244605.1719	66783.34375	469952.8438	209173.6406	157308.1406	313413.6563	33299764	10418216	17402440	EFCAB5	EF-hand calcium-binding domain-containing protein 5-like isoform X1 [Crassostrea gigas]
evm.TU.Scaf1.835	evm.TU.Scaf1.835	0.001692411	34221.45313	152985.6563	135100.9375	Filtered	86354.72656	158365.6563	198637.8281	366617.75	254601.6406	Filtered	214520.9219	Filtered	589575.5	461784.25	658961.4375	Filtered	Filtered	Filtered	--	39S ribosomal protein L50, mitochondrial-like [Crassostrea gigas]
evm.TU.Scaf1.839	evm.TU.Scaf1.839	0.003212592	Filtered	Filtered	676873.4375	Filtered	Filtered	Filtered	605894.6875	649619.3125	428567.2813	Filtered	Filtered	1	223122.0156	280977.6563	Filtered	466647.9375	Filtered	395199.375	UBE3B	ubiquitin-protein ligase E3B-like [Crassostrea gigas]
evm.TU.Scaf1.840	evm.TU.Scaf1.840	0.000242837	8389660	3414658.75	Filtered	5445369.5	311048.4375	1245147.625	3569213	4663149.5	5850060	2391080.25	3189412	5732773.5	6736989.5	3996492.5	5102478	16658340	40830112	18555428	NDUFS8	NADH-ubiquinone oxidoreductase subunit 8-like [Crassostrea gigas]
evm.TU.Scaf1.842	evm.TU.Scaf1.842	6.84E-05	987476.125	3387022.75	1051481.25	943945.875	1477695.875	577930.8125	1621376.375	2782251	2837955.25	870259.1875	1362399.5	1929787.125	2942015	3070215	2240229.25	8181636	3799673.25	3964834.75	--	uncharacterized protein LOC105344112 isoform X1 [Crassostrea gigas]
evm.TU.Scaf1.844	evm.TU.Scaf1.844	0.000410663	6901462.5	946354	2144148.75	399241	Filtered	Filtered	4655715.5	5392421	4579356	3832058.25	573143.625	507269.0625	1085809.25	2484001	1772496.75	16007654	12749674	9133876	ift22	intraflagellar transport protein 22 homolog [Crassostrea gigas]
evm.TU.Scaf1.846	evm.TU.Scaf1.846	0.000363868	114240.0625	646817.6875	1029501.5	94475.77344	Filtered	Filtered	1486676.625	2270469.75	1434443.75	13048.75977	Filtered	Filtered	Filtered	Filtered	Filtered	1027670.188	1577881.375	2020145.125	HECTD4	hypothetical protein CGI_10009041 [Crassostrea gigas]
evm.TU.Scaf1.847	evm.TU.Scaf1.847	0.001973675	Filtered	574197.375	Filtered	Filtered	Filtered	Filtered	216335.6563	307030.375	203247.3438	Filtered	Filtered	Filtered	Filtered	26131.74805	Filtered	Filtered	Filtered	Filtered	hira	protein HIRA-like [Crassostrea gigas]
evm.TU.Scaf1.860	evm.TU.Scaf1.860	0.000737069	Filtered	239325.5469	Filtered	894155.25	Filtered	Filtered	1351831.875	973551.8125	646918.125	Filtered	Filtered	Filtered	Filtered	Filtered	Filtered	2694033.5	1767578.875	1571716.625	Bcas3	breast carcinoma-amplified sequence 3-like [Crassostrea gigas]
evm.TU.Scaf1.866	evm.TU.Scaf1.866	0.000693269	Filtered	1126234.875	565494	1452397.375	793637.3125	904921.9375	348217.2188	1257796.125	785553	9041772	1624287.125	2480404.75	3860581	1333959.375	2167942.5	27867320	2514804.75	Filtered	Dhrs1	dehydrogenase/reductase SDR family member 1-like [Crassostrea gigas]
evm.TU.Scaf1.868	evm.TU.Scaf1.868	0.000388875	6669725	10014330	6509369.5	4059205.75	6894642	4225804	4407167.5	5969187	4862331.5	3148504	5574558	5675036	4815085	7397466	9782133	4958928.5	7549516.5	3916259	EMC8	ER membrane protein complex subunit 8-like [Crassostrea gigas]
evm.TU.Scaf1.869	evm.TU.Scaf1.869	0.000625284	Filtered	900830.0625	180860.3906	Filtered	Filtered	Filtered	1365453.75	1412071	902963.75	Filtered	Filtered	Filtered	427263.0625	Filtered	252658.4688	Filtered	1885839	1255789.125	KIF15	kinesin-like protein KIF15 [Crassostrea gigas]
evm.TU.Scaf1.870	evm.TU.Scaf1.870	0.00036175	Filtered	1278267.75	6798200	259278.0625	3434342.25	580863.5	2197774.5	1534577.625	1469840.625	367738	5627195.5	2000334.625	2468454.75	1178014.875	Filtered	376617.4375	2556909	1615707	Nudcd1	NudC domain-containing protein 1 [Crassostrea gigas]
evm.TU.Scaf1.871	evm.TU.Scaf1.871	0.002746731	484808.5938	32720.48828	Filtered	565080.4375	119865.6406	129780.0703	61338.71094	188052.5625	68253.53125	612867.375	73082.34375	Filtered	82267.6875	Filtered	Filtered	Filtered	Filtered	Filtered	Ankk1	sperm motility kinase-like [Crassostrea gigas]
evm.TU.Scaf1.872	evm.TU.Scaf1.872	0.000347065	2562671	4216106	5018162	2189470.75	2019645.375	2908872.25	2500043.5	3339005.5	1514067.625	3051481.75	4786127	2718891.5	3835244	4968354	6741923	5906712.5	3947482	5163622	--	HMG box-containing protein C28F2.11-like [Crassostrea gigas]
evm.TU.Scaf1.873	evm.TU.Scaf1.873	0.001163698	418444.0313	1991769.875	192892.4219	33241830	Filtered	2708900	1279320.75	899716.5	1386281.5	867917	Filtered	241980.2813	1017075.25	1667150	1869476	Filtered	74890.53906	Filtered	--	uncharacterized protein LOC105318256 [Crassostrea gigas]
evm.TU.Scaf1.874	evm.TU.Scaf1.874	0.004035798	Filtered	Filtered	Filtered	Filtered	Filtered	Filtered	1109797.125	Filtered	Filtered	Filtered	Filtered	170662.7969	Filtered	Filtered	Filtered	Filtered	Filtered	Filtered	BCL3	NF-kappa-B inhibitor epsilon [Crassostrea gigas]
evm.TU.Scaf1.879	evm.TU.Scaf1.879	0.000980292	Filtered	477519.2188	336918.875	174542.2969	217811.7656	567589.4375	260165.0469	136044.5313	32527.5957	256186.5313	263781.375	373984.3438	708173.9375	Filtered	588081.3125	500963.2188	382828.375	145317.5	SYNRG	synergin gamma-like isoform X3 [Crassostrea gigas]
evm.TU.Scaf1.880	evm.TU.Scaf1.880	8.77E-07	28180128	12412785	21264952	44077088	21973112	37355704	12963860	11592297	15607625	44060064	38932580	49616288	14071258	15552894	21086510	26137106	38079340	35841148	FTH1	soma ferritin-like [Crassostrea gigas]
evm.TU.Scaf1.889	evm.TU.Scaf1.889	4.66E-05	2463126.5	2697050	1699376	332781.0938	1773195.5	852399.125	4635095.5	3917491.5	2115643.75	4897584.5	501985.1875	6840143.5	Filtered	Filtered	Filtered	73493208	28715888	23533342	PLSCR2	phospholipid scramblase 1-like isoform X5 [Crassostrea gigas]
evm.TU.Scaf1.891	evm.TU.Scaf1.891	0.004329824	Filtered	Filtered	Filtered	1029919.875	706827.25	Filtered	Filtered	Filtered	Filtered	Filtered	Filtered	317211.875	Filtered	Filtered	Filtered	Filtered	Filtered	Filtered	Cyp12b2	probable cytochrome P450 12b2, mitochondrial [Crassostrea gigas]
evm.TU.Scaf1.893	evm.TU.Scaf1.893	0.003941098	512684.375	Filtered	Filtered	Filtered	Filtered	Filtered	200901.8281	Filtered	Filtered	184363.9844	Filtered	Filtered	Filtered	87103.60156	263983.2188	Filtered	Filtered	6874.280762	dusp22	dual specificity protein phosphatase 22-like isoform X2 [Crassostrea gigas]
evm.TU.Scaf1.894	evm.TU.Scaf1.894	0.000426563	911450.1875	554928.875	981106.375	1266216.875	3285956	625560.25	1370532.25	1011475.813	954537.125	1443710	620957.0625	3001692.5	165887.3906	666014.75	456529.25	Filtered	695053.5625	1256892	AAO	L-ascorbate oxidase [Crassostrea gigas]
evm.TU.Scaf1.903	evm.TU.Scaf1.903	4.07E-05	11179463	2959769.75	1288405.75	3213079.25	1258702.5	Filtered	3000739	2781753.75	2570585.5	7486131	13385540	Filtered	188602.5	Filtered	Filtered	27508574	Filtered	8303267.5	ANGPT4	Sodium-dependent neutral amino acid transporter B(0)AT3 [Crassostrea gigas]
evm.TU.Scaf1.904	evm.TU.Scaf1.904	0.000298262	6546061	2409227.75	1507348.875	1643860.875	486903.5938	Filtered	1566751.875	1550437.75	1902163.125	1404012	5152543	Filtered	Filtered	Filtered	Filtered	25916806	1.483056188	7910328.5	Col6a4	uncharacterized protein LOC105320876 isoform X2 [Crassostrea gigas]
evm.TU.Scaf1.906	evm.TU.Scaf1.906	5.46E-05	3999394	2040916.5	3028067.5	1064535.625	2742195	636393.75	3438371.25	5746226.5	2101509	4224860	5708948.5	5102787	1028492.625	1685129	2466083	1791170.5	227824.7031	1245921.75	Galns	N-acetylgalactosamine-6-sulfatase-like [Crassostrea gigas]
evm.TU.Scaf1.911	evm.TU.Scaf1.911	0.000292369	15577812	40669220	10142750	Filtered	625878.5625	524899.875	Filtered	1	Filtered	1	107452.6797	287934.6563	11400444	40562448	30183674	2.216272354	Filtered	Filtered	--	alkyl/aryl-sulfatase BDS1-like [Crassostrea gigas]
evm.TU.Scaf1.912	evm.TU.Scaf1.912	7.75E-05	18632746	27603030	6478210	386160.9375	1255003.5	652099.4375	40946.70313	Filtered	1.202789068	307969.2813	Filtered	811324.0625	24268046	32800138	25806044	81144.28906	171915.9688	3.704782486	--	alkyl/aryl-sulfatase BDS1-like [Crassostrea gigas]
evm.TU.Scaf1.924	evm.TU.Scaf1.924	0.000331551	Filtered	Filtered	Filtered	Filtered	Filtered	15814614	2062386.375	Filtered	4557082	5879152.5	13172998	Filtered	Filtered	Filtered	Filtered	Filtered	Filtered	Filtered	--	myophilin-like [Crassostrea gigas]
evm.TU.Scaf1.929	evm.TU.Scaf1.929	0.000287199	Filtered	5187866.5	Filtered	14914825	Filtered	17213736	6747872.5	1878383	2438440.75	4284587	1	5491291.5	4198249.5	Filtered	1157063.5	79684128	24124420	33144388	CCDC113	coiled-coil domain-containing protein 113-like [Crassostrea gigas]
evm.TU.Scaf1.93	evm.TU.Scaf1.93	0.00102669	Filtered	Filtered	Filtered	Filtered	Filtered	346075.6875	Filtered	Filtered	Filtered	Filtered	Filtered	Filtered	Filtered	408356.2813	131190.2813	Filtered	Filtered	Filtered	prkrip1	PRKR-interacting protein 1 homolog isoform X1 [Crassostrea gigas]
evm.TU.Scaf1.930	evm.TU.Scaf1.930	8.56E-05	5995443.5	5534883	5448056.5	4117082	5052131	5464491.5	4172932.5	5580902.5	4431165	3812698	5576354.5	10211321	5499969.5	7358525.5	7702754	27545174	14117580	14819562	csnk2a1	casein kinase II subunit alpha-like [Crassostrea gigas]
evm.TU.Scaf1.931	evm.TU.Scaf1.931	2.12E-06	3477743.75	5476460	7949467	8244174.5	7630444	7714942.5	24480284	32883588	21113410	9486604	7529270	12775564	4031149.25	6461945.5	5282035.5	523623040	244095776	427987424	Cfap20	cilia- and flagella-associated protein 20 [Crassostrea gigas]
evm.TU.Scaf1.933	evm.TU.Scaf1.933	8.54E-05	9549007	8023401.5	7197900	5587951.5	5778217	7004972.5	7976943.5	9499369	8567390	4518132	7921994.5	8538585	12877956	10915718	14822564	19238870	8883112	9014264	Rpn8	26S proteasome non-ATPase regulatory subunit 7-like [Crassostrea gigas]
evm.TU.Scaf1.936	evm.TU.Scaf1.936	0.000292999	5312640	3736230.75	8855548	5693210.5	6703746	8749517	3234165.25	4129229.75	3130251	8190027	6144603	11123481	4475769	3685789.75	6687686	263820.9375	8274716	6833658.5	Thtpa	uncharacterized protein LOC105332807 isoform X1 [Crassostrea gigas]
evm.TU.Scaf1.937	evm.TU.Scaf1.937	0.000121654	Filtered	Filtered	Filtered	Filtered	Filtered	Filtered	2235405	2677144.5	1091970.75	Filtered	Filtered	Filtered	Filtered	Filtered	Filtered	33124562	40517644	34433668	--	uncharacterized protein LOC105332914 [Crassostrea gigas]
evm.TU.Scaf1.938	evm.TU.Scaf1.938	3.07E-05	45854912	51635516	47700780	32444364	23495922	54578472	38726084	35435488	31252894	38132152	40389600	62585560	53298592	75470024	88090792	27899944	66616044	61667740	RPL14	60S ribosomal protein L14-like [Crassostrea gigas]
evm.TU.Scaf1.939	evm.TU.Scaf1.939	0.000312894	3261749.75	2284343.75	4961180.5	5435575.5	3020697.25	3813021.5	3358313.5	2676734.5	1652607.25	3518300.75	3557342.75	3361773	2125004.25	1986950.75	2928270.5	9192017	4068070.25	3015261	Ldhd	-
evm.TU.Scaf1.94	evm.TU.Scaf1.94	0.000422075	12007941	Filtered	Filtered	32213848	Filtered	18146234	Filtered	Filtered	548708.875	7894101.5	28070054	1599557.625	Filtered	9921182	6183299	1248852.5	Filtered	2.398128986	--	uncharacterized protein LOC105321171 [Crassostrea gigas]
evm.TU.Scaf1.942	evm.TU.Scaf1.942	0.000482312	4035128.5	4014642	2948564.5	4565703.5	3324779	1875079.125	3456208.25	3376509.75	5040731	4262582	4109306.5	7214051	4330443	3980002	7734741	2356502.5	24064636	24323622	BRAFLDRAFT_58504	anamorsin homolog [Crassostrea gigas]
evm.TU.Scaf1.943	evm.TU.Scaf1.943	0.000821205	Filtered	Filtered	409342.9375	Filtered	Filtered	Filtered	3203932.25	1023110.938	3209364.25	682897.375	Filtered	3292287.5	Filtered	Filtered	Filtered	Filtered	3603155.5	2777332	TPX2	targeting protein for Xklp2-like isoform X2 [Crassostrea gigas]
evm.TU.Scaf1.948	evm.TU.Scaf1.948	0.000596951	Filtered	Filtered	Filtered	Filtered	Filtered	Filtered	908863.1875	1002614.875	690848.8125	Filtered	Filtered	Filtered	Filtered	Filtered	Filtered	34573112	2521846.5	4300207.5	C20orf96	uncharacterized protein C20orf96-like [Crassostrea gigas]
evm.TU.Scaf1.949	evm.TU.Scaf1.949	1.46E-08	23604356	24804422	16608738	17600204	13785389	14365593	53537536	41646864	39636524	22881048	20635760	29003186	34186080	45728120	37484036	307864800	208404880	215887808	COX4I1	cytochrome c oxidase subunit 4 isoform 1, mitochondrial-like [Crassostrea gigas]
evm.TU.Scaf1.95	evm.TU.Scaf1.95	0.002295901	Filtered	Filtered	Filtered	Filtered	1177277.125	1307065.125	748827.375	595789.1875	553595.9375	164160.125	295048.2188	733524.9375	Filtered	Filtered	Filtered	Filtered	Filtered	Filtered	CYP17A1	cytochrome P450 2U1-like [Crassostrea gigas]
evm.TU.Scaf1.951	evm.TU.Scaf1.951	0.00050964	3773856.25	5673556.5	4147898	2133950.25	4200402	818759.6875	3866103	6933066	5495137	1207812.75	2473950.75	257236.8594	2669936.75	2341749.5	1074839.5	3434458.75	4694272	4929185.5	VPS35	-
evm.TU.Scaf1.957	evm.TU.Scaf1.957	0.005731076	Filtered	582266.4375	Filtered	Filtered	Filtered	Filtered	3645621	1979552.5	1229044	479184.0313	Filtered	862111	Filtered	Filtered	603831.8125	Filtered	3189810.25	7239971	ITFG1	T-cell immunomodulatory protein-like [Crassostrea gigas]
evm.TU.Scaf1.96	evm.TU.Scaf1.96	0.004522374	Filtered	1486741.5	Filtered	1398296.375	585221.5625	747624.5	326831.5	2258849.25	Filtered	72366.14063	Filtered	Filtered	Filtered	Filtered	Filtered	Filtered	3004581.75	1479389.375	Brap	BRCA1-associated protein-like [Crassostrea gigas]
evm.TU.Scaf1.961	evm.TU.Scaf1.961	0.000594527	2471134.75	620922.1875	1166742.875	4193597.5	3360213.5	4995058	701101	1125780.375	877255.5	1958718.5	3264815.25	2586334.5	999394.3125	604598.125	546854.9375	Filtered	620921.625	822788.5	Rab26	-
evm.TU.Scaf1.962	evm.TU.Scaf1.962	0.000167878	2642517.25	3816735.75	4152508.5	6586036	6832860.5	8092273	3491098.5	3771436.5	3957492.25	5228717	3835706.5	11485556	5641063	5192864	6378100	21769028	11341831	5889490.5	DYNC1LI2	-
evm.TU.Scaf1.968	evm.TU.Scaf1.968	0.001292049	1893423.125	645352.6875	1508780	2486458.75	7397147.5	35184.71875	1658513.125	2140474.75	1742047.625	611093.25	437887.6875	119169.7422	224596.8594	190725.7344	310766.875	1359887.375	1222329.5	730884.25	Lrp2	low-density lipoprotein receptor-related protein 4-like [Crassostrea gigas]
evm.TU.Scaf1.97	evm.TU.Scaf1.97	0.000312959	5526638.5	2283864.25	854276.4375	269028.4375	6727204	9043183	1541908.125	831369.9375	772850.3125	1870785.625	822284.1875	82476.49219	2610817.5	3028966.5	3493599	Filtered	450694.4375	172377.2188	Eif4enif1	eukaryotic translation initiation factor 4E transporter-like isoform X1 [Crassostrea gigas]
evm.TU.Scaf1.971	evm.TU.Scaf1.971	0.000219187	4213169	6173800.5	3667942.25	351990.2813	1267115	Filtered	6241936	6877025	5761971.5	1145372.875	1	173939.9063	1199919.625	2443165	3129174	2035867.5	9443568	5340802.5	SF3B3	splicing factor 3B subunit 3-like [Crassostrea gigas]
evm.TU.Scaf1.972	evm.TU.Scaf1.972	0.001807396	Filtered	468482.875	Filtered	Filtered	457415.8125	Filtered	679009.875	370456.1563	388515.4063	285633.9688	1	541435.25	976092.875	717489.5	446312.2813	Filtered	632566.125	Filtered	COG4	conserved oligomeric Golgi complex subunit 4-like [Crassostrea gigas]
evm.TU.Scaf1.98	evm.TU.Scaf1.98	0.000320827	2911028.75	4768432.5	3092190.25	5968198	2018902.25	5633253	5198443	4787547	4281225.5	5500438	2745423.5	1066920.875	5954715	5560401.5	4403034	729961.8125	10301275	11268915	Drg1	-
evm.TU.Scaf1.980	evm.TU.Scaf1.980	0.000381052	2840921.5	3592946.5	2228543.5	29478550	2248091	3278649	3717878.5	3594699.5	5017533.5	3561347.25	3885024.25	4977027	3037030.75	2061818	3336782.25	Filtered	4126298	2525641	ATXN2	ataxin-2-like protein isoform X2 [Crassostrea gigas]
evm.TU.Scaf1.981	evm.TU.Scaf1.981	0.000797633	Filtered	933495.875	2020414.125	529634.625	1518569.375	747849	505440.5	Filtered	1098517.625	11043417	749211	1113300.875	1737467.125	8188559.5	3220223.25	Filtered	434936.7188	429169.0313	qprt	nicotinate-nucleotide pyrophosphorylase [carboxylating]-like [Crassostrea gigas]
evm.TU.Scaf1.982	evm.TU.Scaf1.982	0.000118434	1951436.75	1448016.125	2000341.375	1443683.25	2917841.25	1594613.875	3102542.75	2686204.75	3321497.5	1809075.625	1659334.75	2683928.5	898530.625	776962.0625	873884	1168271.625	3469701.5	12634361	MYO18A	-
evm.TU.Scaf1.986	evm.TU.Scaf1.986	0.001102754	Filtered	Filtered	Filtered	Filtered	Filtered	Filtered	524042.9063	906026.875	443713	Filtered	Filtered	Filtered	Filtered	Filtered	Filtered	11676101	4146019	3194568	nAChRalpha2	acetylcholine receptor subunit alpha-like [Crassostrea gigas]
evm.TU.Scaf1.987	evm.TU.Scaf1.987	0.000473913	Filtered	Filtered	Filtered	Filtered	Filtered	Filtered	2939520.75	3238897.5	2266955.75	Filtered	Filtered	Filtered	Filtered	Filtered	Filtered	38839368	26518152	20712170	nAChRalpha2	acetylcholine receptor subunit alpha-like 2 [Crassostrea gigas]
evm.TU.Scaf1.995	evm.TU.Scaf1.995	0.000299656	Filtered	Filtered	Filtered	Filtered	428275.7188	10577460	450106.3438	522368.9688	811418	560990.625	Filtered	5433792.5	668789.9375	Filtered	Filtered	15264527	7839023	10462733	slc25a35	solute carrier family 25 member 35-like [Crassostrea gigas]
evm.TU.Scaf1.997	evm.TU.Scaf1.997	6.65E-05	2093491.75	2853167.75	3193761.25	1925407.625	1992075.75	2385301.75	3607064.75	3456658.5	3560945.5	3321267.25	1918996.375	2473995.5	3126301.5	2128094.5	2193448.75	33088016	12475618	35400176	OPA1	dynamin-like 120 kDa protein, mitochondrial isoform X3 [Crassostrea gigas]
evm.TU.Scaf1.998	evm.TU.Scaf1.998	1.57E-07	36263348	22368602	37802596	54103896	46590232	89893176	19537354	23986628	20703336	48260276	40043788	79371168	29399346	28507058	21574226	24554450	24441284	26014598	YWHAG	14-3-3 protein beta/alpha-A-like [Crassostrea gigas]
evm.TU.Scaf1.999	evm.TU.Scaf1.999	0.000122729	11498498	2818478.25	9234133	9128581	6535245	14645731	4357465	3892383.75	4783508.5	9657189	10235534	14885133	6036180.5	3398555.25	5159798.5	3904423.5	8731347	4611725	14-3-3zeta	14-3-3 protein zeta [Crassostrea gigas]
evm.TU.Scaf10.100	evm.TU.Scaf10.100	7.22E-05	1650102.5	2632168.25	3289809.25	883668.625	561231.6875	1212750.875	2910778.25	1398028.375	3376021.25	1655580.875	1158632.375	381460.7813	990780.375	1251564.375	548840.3125	580909.3125	7371442	2458379.75	Gclc	glutamate--cysteine ligase catalytic subunit-like [Crassostrea gigas]
evm.TU.Scaf10.1001	evm.TU.Scaf10.1001	0.001093445	Filtered	510697.1563	626386.0625	1962799.5	1209513.25	2257476.5	1196592.25	1265670.5	450670.2188	683729.625	1674133.75	1384951.25	1979951.625	Filtered	1941421.125	Filtered	780796.3125	7254986	COMMD9	COMM domain-containing protein 9-like [Crassostrea gigas]
evm.TU.Scaf10.1002	evm.TU.Scaf10.1002	5.80E-05	6418120	3874163.5	5016177	1749204.75	1	113317.3672	2248276.5	1606876.5	2663325	4966029	2469860	5895035	1070272.75	630185.375	920310.6875	768203.4375	23866140	9819783	--	-
evm.TU.Scaf10.1004	evm.TU.Scaf10.1004	0.001471171	Filtered	Filtered	Filtered	Filtered	Filtered	550241.625	Filtered	Filtered	Filtered	695239.125	1019228.875	Filtered	28651.06641	Filtered	Filtered	Filtered	Filtered	Filtered	--	LOW QUALITY PROTEIN: buccalin-like [Crassostrea gigas]
evm.TU.Scaf10.1006	evm.TU.Scaf10.1006	0.001761466	Filtered	1872352	552817.5	Filtered	Filtered	Filtered	13724940	2224825.5	1239223.625	Filtered	Filtered	Filtered	657056.1875	828763.625	660373.25	Filtered	468388.0313	2112301.25	Hells	lymphoid-specific helicase-like isoform X3 [Crassostrea gigas]
evm.TU.Scaf10.1007	evm.TU.Scaf10.1007	0.000409564	3493520	17854686	4798057.5	3256041.75	3134627	6799980.5	2110929.75	6597998	7860471	3689063.75	3793508.25	6250670	7867694	5134467.5	5477007	2.347502232	8041195	3946183.5	pacsin1b	-
evm.TU.Scaf10.101	evm.TU.Scaf10.101	0.000239149	Filtered	Filtered	Filtered	Filtered	Filtered	Filtered	3228129.5	3689485	4517052	313694.2813	Filtered	1441352.75	Filtered	Filtered	Filtered	2332774.25	9099149	5082803	--	uncharacterized protein LOC105324274, partial [Crassostrea gigas]
evm.TU.Scaf10.1010	evm.TU.Scaf10.1010	5.20E-08	32877818	35477780	13742252	16992132	14585679	10578094	12024794	13221186	9392862	7867010.5	10635192	11857831	17569568	26210484	14404550	60269664	22358390	32059534	NNT	NAD(P) transhydrogenase, mitochondrial-like [Crassostrea gigas]
evm.TU.Scaf10.1011	evm.TU.Scaf10.1011	1.55E-05	37650372	64786248	28474462	19804666	19630986	14162882	12579547	18103314	11919870	9923551	13053091	19253790	58208124	62480920	48531008	97350296	47149324	50053932	IDH2	Isocitrate dehydrogenase [NADP], mitochondrial [Crassostrea gigas]
evm.TU.Scaf10.1012	evm.TU.Scaf10.1012	8.76E-05	Filtered	1	Filtered	1.180427194	Filtered	Filtered	1657647.125	1910774.75	1959710.25	143765	58790.39844	1	174769.0781	Filtered	134931.7656	50679376	26797784	33667952	--	doublecortin domain-containing protein 2-like isoform X21 [Crassostrea gigas]
evm.TU.Scaf10.1016	evm.TU.Scaf10.1016	0.002502285	Filtered	310548.3438	41792.58984	Filtered	425546.0938	780163.875	456477.7813	533228.8125	608816.3125	376060.875	632801.25	Filtered	239533.7813	260265.5313	275335.3125	Filtered	104370.5859	81314.07031	DDX54	ATP-dependent RNA helicase DDX54-like [Crassostrea gigas]
evm.TU.Scaf10.1017	evm.TU.Scaf10.1017	0.000696616	324219.1563	1043720.813	377443.1563	1186930.875	90416.92969	Filtered	1599245.125	1491523.125	1563984.75	52218.89844	343213.625	33708.16016	529825.75	1258167.375	430519.0625	Filtered	332591.5	48635.5	rngtt	mRNA-capping enzyme-like [Crassostrea gigas]
evm.TU.Scaf10.1021	evm.TU.Scaf10.1021	0.000329326	1504888.25	1511464.5	Filtered	Filtered	Filtered	488620.75	959587.0625	812786.5625	530846.0625	2183780.5	1079455	2112530.75	2437606	3307269.25	4577563.5	2.601713657	2323693.75	2896363	dnajc5	cysteine string protein-like isoform X2 [Crassostrea gigas]
evm.TU.Scaf10.1022	evm.TU.Scaf10.1022	1.41E-05	3481569.25	5675046.5	4553516	2346371	4124931.5	5699114.5	3026580.25	2123673.5	2338616.75	5698589.5	3886972	8097293.5	4953669	2944362.5	7880855.5	605500.25	8850327	5960769	Pcyox1	prenylcysteine oxidase-like isoform X1 [Crassostrea gigas]
evm.TU.Scaf10.1023	evm.TU.Scaf10.1023	0.000274461	2604654.25	3065702.25	4970370	3452615	1909181.5	3042626.25	5249970	3328171.5	5071497	3205048	2636284.25	4247962.5	2943168	3574271.25	2716529	23678240	15900108	16841502	faf2-a	FAS-associated factor 2-like [Crassostrea gigas]
evm.TU.Scaf10.1024	evm.TU.Scaf10.1024	5.90E-06	42111056	26313076	28133454	51085892	36845948	54144496	17125612	19766648	9274930	62430760	70328328	74012448	26173742	32728684	28761978	12106549	18281402	17850424	GstD3	glutathione S-transferase A-like [Crassostrea gigas]
evm.TU.Scaf10.1025	evm.TU.Scaf10.1025	5.50E-05	Filtered	Filtered	Filtered	Filtered	Filtered	Filtered	2619551.5	4843111	2567363.25	130925.4531	Filtered	853311.125	Filtered	Filtered	Filtered	48506848	19092870	26635068	tctex1d1	tctex1 domain-containing protein 1-B-like [Crassostrea gigas]
evm.TU.Scaf10.1026	evm.TU.Scaf10.1026	0.003498205	Filtered	Filtered	Filtered	Filtered	Filtered	Filtered	Filtered	Filtered	Filtered	18593.71094	Filtered	313289.4063	Filtered	Filtered	674030	Filtered	Filtered	Filtered	PLEKHA5	pleckstrin homology domain-containing family A member 7-like isoform X2 [Crassostrea gigas]
evm.TU.Scaf10.1028	evm.TU.Scaf10.1028	0.000108043	47430600	61811328	48116804	21773574	33293358	28745756	35989316	46564152	35090776	20425680	39530384	17508624	59335156	92826032	87058160	9808286	12539193	12337618	RPL27A	60S ribosomal protein L27a-like isoform X1 [Crassostrea gigas]
evm.TU.Scaf10.1029	evm.TU.Scaf10.1029	0.000471853	Filtered	Filtered	Filtered	Filtered	Filtered	Filtered	521162.5	1129962.5	Filtered	Filtered	Filtered	Filtered	Filtered	Filtered	Filtered	5947422	10398474	7912845	--	trichohyalin-like [Crassostrea gigas]
evm.TU.Scaf10.1030	evm.TU.Scaf10.1030	0.00012259	9908315	21407452	5679144.5	12947161	2873086.75	17646046	6588147.5	7826631.5	1475170.5	7750528.5	6099893	15811581	4298844	16367995	5478147.5	24390428	3514109.5	6704146.5	Hsp27	major egg antigen-like isoform X2 [Crassostrea gigas]
evm.TU.Scaf10.1033	evm.TU.Scaf10.1033	0.002182203	1526006.625	1593332.5	Filtered	404708.625	Filtered	Filtered	815733	951410.75	Filtered	1877829.375	1393122	894503.1875	1708376	Filtered	1052522.125	Filtered	1883309.875	1463937.25	pex16	peroxisomal membrane protein PEX16-like [Crassostrea gigas]
evm.TU.Scaf10.1036	evm.TU.Scaf10.1036	0.001607294	Filtered	Filtered	1800804.75	880627	1449192.625	Filtered	Filtered	Filtered	Filtered	1566202.75	Filtered	340385.4063	Filtered	Filtered	Filtered	2783715.75	179147.25	782204.5	fggy	hypothetical protein LOTGIDRAFT_206429 [Lottia gigantea]
evm.TU.Scaf10.1037	evm.TU.Scaf10.1037	6.57E-05	588184.1875	262501.5938	432269.5	700561.0625	1483829.5	1264981.75	1953303.375	2092881	2117686.75	645141.875	717791.8125	1712246.75	626497.0625	Filtered	706659.5625	51018740	24295290	36247104	--	uncharacterized protein LOC101859880 [Aplysia californica]
evm.TU.Scaf10.104	evm.TU.Scaf10.104	0.00034429	Filtered	622739.6875	Filtered	4958805	544618.6875	128570.0078	3472719.25	3769562.25	3167076.5	2457872.75	736502.9375	1427106.375	3263422.75	1218790.25	2025168	17352820	17580688	13931052	--	NADH dehydrogenase [ubiquinone] flavoprotein 3, mitochondrial-like [Crassostrea gigas]
evm.TU.Scaf10.1044	evm.TU.Scaf10.1044	1.19E-05	2137041.25	991048.625	Filtered	1570899.125	637448.75	1073957	2586082.25	1319018.375	2155741.75	3912420.25	1838861.875	4254004	2832396.5	1382581.25	758864.625	Filtered	2895237	9075082	Bin1	bridging integrator 2-like [Crassostrea gigas]
evm.TU.Scaf10.1045	evm.TU.Scaf10.1045	0.003001192	392589.0313	264156.5	Filtered	Filtered	518152.8125	Filtered	286089.3438	437055.375	659633.125	Filtered	Filtered	Filtered	10189.38672	Filtered	Filtered	Filtered	2026220.375	624215.3125	Jak2	tyrosine-protein kinase JAK2-like [Crassostrea gigas]
evm.TU.Scaf10.1048	evm.TU.Scaf10.1048	0.000555479	1477336.625	3484427.25	2344264.25	330758.4375	309370.1563	Filtered	920059.625	1767061.75	1605483.375	196892.5313	526144.75	440118.8125	574355.1875	1270405.25	452732.3125	Filtered	1510684.875	1808555.875	unc45b	protein unc-45 homolog B-like [Crassostrea gigas]
evm.TU.Scaf10.1049	evm.TU.Scaf10.1049	0.000370978	6685266.5	5916798.5	3438802.25	11232380	3797199	11969632	3968839.25	3541171.75	3585128.25	9434592	12557352	14517765	8223494	6741953	6382976	11255516	8789692	6241136	--	uncharacterized protein LOC105322022 isoform X1 [Crassostrea gigas]
evm.TU.Scaf10.1051	evm.TU.Scaf10.1051	0.003607165	Filtered	Filtered	Filtered	348211.4063	Filtered	96764.35156	2497894.75	407398.75	420504.6563	Filtered	Filtered	Filtered	629383.9375	293624.5938	219642.7188	Filtered	Filtered	Filtered	TFCP2	transcription factor CP2-like [Crassostrea gigas]
evm.TU.Scaf10.106	evm.TU.Scaf10.106	0.002724665	882522	Filtered	Filtered	Filtered	Filtered	Filtered	Filtered	Filtered	Filtered	Filtered	Filtered	Filtered	885592.625	1418640.375	Filtered	Filtered	Filtered	Filtered	--	uncharacterized protein LOC105331844 isoform X2 [Crassostrea gigas]
evm.TU.Scaf10.1060	evm.TU.Scaf10.1060	0.004705105	Filtered	Filtered	Filtered	Filtered	Filtered	Filtered	Filtered	Filtered	Filtered	Filtered	Filtered	Filtered	1465854.375	463786.2188	Filtered	Filtered	Filtered	Filtered	--	hypothetical protein CGI_10011250 [Crassostrea gigas]
evm.TU.Scaf10.1061	evm.TU.Scaf10.1061	0.006378226	Filtered	Filtered	36981.875	Filtered	Filtered	Filtered	154723.0938	Filtered	Filtered	Filtered	Filtered	Filtered	Filtered	Filtered	Filtered	1810990.875	334750.5625	3.401010752	TRAPPC9	trafficking protein particle complex subunit 9-like isoform X1 [Crassostrea gigas]
evm.TU.Scaf10.1066_evm.TU.Scaf10.1067	evm.TU.Scaf10.1066_evm.TU.Scaf10.1067	0.000380254	Filtered	507350.25	Filtered	Filtered	151851.0156	47159.46484	1936298.625	1899552.875	2511488.25	113723.1328	232158.4219	Filtered	446466.1875	496551.5625	168604.6719	16698352	6004587	9708337	bbs2	-
evm.TU.Scaf10.1069	evm.TU.Scaf10.1069	0.000952639	594810.9375	1474715.25	670224.1875	Filtered	Filtered	Filtered	1393566.5	2149357	2897177.5	359038.8125	662232.1875	Filtered	1060233.875	1854158.625	1292885.625	Filtered	899625.375	407913.25	saal1	protein saal1-like [Crassostrea gigas]
evm.TU.Scaf10.107	evm.TU.Scaf10.107	0.000562487	151805.2031	1001612.313	428925.4375	1.19157207	Filtered	87371.89063	2282111.25	2107838.25	2129351.25	716137.4375	721054.4375	839790.5	518468.8125	459361.375	720860.5625	Filtered	1891009.5	862109.0625	BAZ1B	tyrosine-protein kinase BAZ1B-like isoform X4 [Crassostrea gigas]
evm.TU.Scaf10.1072	evm.TU.Scaf10.1072	0.000435325	Filtered	Filtered	Filtered	Filtered	Filtered	Filtered	1184240.5	857630.75	1	Filtered	Filtered	Filtered	Filtered	Filtered	Filtered	30497516	14020260	19787284	--	hypothetical protein LOTGIDRAFT_238021 [Lottia gigantea]
evm.TU.Scaf10.1078	evm.TU.Scaf10.1078	4.55E-05	8126598.5	14133830	9412315	4166813.75	6161535.5	7451664.5	18011036	15549929	17836748	9381370	10627665	9884780	14966459	18367384	17407810	8899720	19883078	13130861	ruvbl2	ruvB-like 2 [Crassostrea gigas]
evm.TU.Scaf10.1080	evm.TU.Scaf10.1080	0.000256033	4345567	6329880.5	3997486.25	3406930.75	4152044.75	904480.625	5286014.5	4961385.5	4434601.5	2925687.5	2096846.375	3278895.75	1710237.25	2872730.5	1582178.375	16119238	13968614	10392574	AP2A2	AP-2 complex subunit alpha-2-like isoform X1 [Crassostrea gigas]
evm.TU.Scaf10.1082	evm.TU.Scaf10.1082	0.000427036	Filtered	Filtered	1176377.125	Filtered	Filtered	Filtered	15568888	14567675	16907288	1069750.25	Filtered	Filtered	Filtered	Filtered	806217.0625	76128896	12784848	9859521	UHRF1	E3 ubiquitin-protein ligase UHRF1-like isoform X2 [Crassostrea gigas]
evm.TU.Scaf10.1084	evm.TU.Scaf10.1084	0.000472515	1480863.75	2864354	1160504.75	1374494.125	1884379	853179.8125	850288.4375	1936310.5	1371887.875	1636560.875	2459690.25	622431.375	2203618.5	2174883	2139700.75	3.327869654	386752.2813	266202.9063	pum2	pumilio homolog 1-like isoform X2 [Crassostrea gigas]
evm.TU.Scaf10.1086	evm.TU.Scaf10.1086	0.001611872	638531.375	5980796	Filtered	Filtered	Filtered	Filtered	Filtered	Filtered	Filtered	Filtered	Filtered	Filtered	Filtered	4577140.5	2512704.5	Filtered	Filtered	Filtered	--	uncharacterized protein LOC105342736 isoform X1 [Crassostrea gigas]
evm.TU.Scaf10.1088	evm.TU.Scaf10.1088	1.00E-06	12448935	16849698	9824042	8972994	10758010	10288624	7425885.5	6706055.5	7032794.5	6288723	9100878	9048252	14474427	14474439	13312142	4597810	7116102.5	3244129	BZW1	basic leucine zipper and W2 domain-containing protein 1-like [Crassostrea gigas]
evm.TU.Scaf10.1089	evm.TU.Scaf10.1089	0.000492653	15171655	57790688	20231680	214659.9219	1270921	Filtered	1231670.75	1349077	1288640.875	126034.4609	Filtered	224879.8906	9083290	28365196	10164355	2934313.75	2055173	2184919	Lrrc56	leucine-rich repeat-containing protein 56-like [Crassostrea gigas]
evm.TU.Scaf10.1099	evm.TU.Scaf10.1099	0.000223285	1922283.125	5455356.5	6421404.5	810795.875	1254502.625	2458247.75	2732863	5496154.5	3114795	2724091.75	3262481	4186463.75	7805719	3243624.5	5551963.5	1979996.75	16055496	5301141.5	Rragc	ras-related GTP-binding protein C-like [Crassostrea gigas]
evm.TU.Scaf10.1101	evm.TU.Scaf10.1101	0.000476768	17846016	12934771	6527575	7515554.5	5999160.5	7993368	5435546.5	5144032	5705867	4044871	6697144	7856909.5	9467172	8831389	8950812	9378319	9617336	11321205	hsd17b12	estradiol 17-beta-dehydrogenase 12-like isoform X1 [Crassostrea gigas]
evm.TU.Scaf10.1102	evm.TU.Scaf10.1102	0.000478899	5650645	2687893.25	1560589.125	2430581.5	1436153.625	2090330.625	1790035.625	2629582	2673463.75	863519.6875	2455604.75	505283	4690256	1619020.5	1461126.125	2814880	1603104.625	3718977.75	HSD17B12	estradiol 17-beta-dehydrogenase 12-like isoform X2 [Crassostrea gigas]
evm.TU.Scaf10.1104	evm.TU.Scaf10.1104	0.000322684	1015417.688	3278223.5	1222661	4097959	4654456	6364838.5	2385687.5	1237796.125	1708075.25	2863579	1600505.5	2163917	3221325.75	3039621	3294369.75	Filtered	3643228.25	3753447.5	FGFR1OP2	FGFR1 oncogene partner 2 homolog [Crassostrea gigas]
evm.TU.Scaf10.1105	evm.TU.Scaf10.1105	0.000288387	2596769.75	1788458.5	1661226.25	3475726.25	2138606.75	4406305	2079378.375	1229792.375	1428804.25	2558288.5	1789486.75	2425968	2767123.5	2708956.75	3129731.5	11495050	1911810.5	4760872	Mob2	-
evm.TU.Scaf10.1112_evm.TU.Scaf10.1113	evm.TU.Scaf10.1112_evm.TU.Scaf10.1113	6.29E-05	3464110	2235981.5	6822292.5	4997560.5	4663456	3531990.5	1517950.75	1477978.75	2354329.5	3695250	2865702.25	6573447.5	2966599.25	572884.5	945004.6875	552109.8125	4434953	1989076.625	col2a1	-
evm.TU.Scaf10.1114	evm.TU.Scaf10.1114	9.99E-05	33877248	25839658	35482008	35409732	52377764	28547190	24277486	15583210	16015205	18986778	23455610	22212718	17127010	8400366	9485545	31525316	13705875	20168038	COL3A1	fibril-forming collagen alpha chain-like [Crassostrea gigas]
evm.TU.Scaf10.1125	evm.TU.Scaf10.1125	0.000856569	397655.125	1117062.75	1261022	686631.1875	1318324.75	Filtered	1379787.25	1380073.125	1359186.25	871253.8125	Filtered	Filtered	386407.9688	442984.5625	Filtered	Filtered	404958.7188	385706.9063	VPS16	vacuolar protein sorting-associated protein 16 homolog isoform X2 [Crassostrea gigas]
evm.TU.Scaf10.1128	evm.TU.Scaf10.1128	1.10E-07	57022132	19219812	60710616	80194208	118164256	202799792	28550626	28194874	35245428	74086480	83458144	123096368	30789658	23925486	30889150	20402094	17220206	14777847	--	predicted protein [Monosiga brevicollis MX1]
evm.TU.Scaf10.1129	evm.TU.Scaf10.1129	0.008693676	Filtered	Filtered	Filtered	Filtered	Filtered	Filtered	1009927.875	Filtered	Filtered	Filtered	Filtered	Filtered	Filtered	Filtered	Filtered	Filtered	Filtered	4199824.5	Klhdc9	kelch domain-containing protein 9-like [Crassostrea gigas]
evm.TU.Scaf10.1130	evm.TU.Scaf10.1130	0.001232496	Filtered	Filtered	Filtered	174068.5469	119060.7656	Filtered	157267.6719	177213.625	360720.8438	32854.76953	Filtered	Filtered	103929.1328	Filtered	Filtered	321865.2813	2455599	182874.7813	Osbpl1a	oxysterol-binding protein-related protein 1-like [Crassostrea gigas]
evm.TU.Scaf10.1132	evm.TU.Scaf10.1132	0.002086542	157080.3281	149700.6563	1226805.875	198616.7344	837441.75	684752.4375	62766.94531	126934.5781	201410.5625	201433.6406	795446.0625	830515.75	524587.875	130434.5234	95202.58594	Filtered	755920.375	17484098	Kif13a	Kinesin-like protein KIF13A, partial [Crassostrea gigas]
evm.TU.Scaf10.1134	evm.TU.Scaf10.1134	0.001834138	Filtered	Filtered	Filtered	Filtered	Filtered	Filtered	3512012.5	2631103	4648379	Filtered	Filtered	Filtered	Filtered	Filtered	Filtered	17168842	2289686.25	2104262.25	--	uncharacterized protein LOC105330941 [Crassostrea gigas]
evm.TU.Scaf10.1136	evm.TU.Scaf10.1136	0.000574494	Filtered	Filtered	Filtered	Filtered	Filtered	Filtered	6201873	3446717.75	2595852.5	Filtered	Filtered	Filtered	Filtered	Filtered	Filtered	30914572	6912373.5	9689182	--	uncharacterized protein LOC105341358 [Crassostrea gigas]
evm.TU.Scaf10.1137	evm.TU.Scaf10.1137	0.000332821	Filtered	Filtered	Filtered	Filtered	Filtered	Filtered	4096225.25	2126472	3713072.75	Filtered	Filtered	Filtered	Filtered	Filtered	Filtered	46052676	8728660	24999032	--	uncharacterized protein LOC105330938 isoform X1 [Crassostrea gigas]
evm.TU.Scaf10.1140	evm.TU.Scaf10.1140	0.000889494	Filtered	Filtered	Filtered	Filtered	Filtered	Filtered	997010.4375	1315801	2235356	Filtered	Filtered	Filtered	Filtered	Filtered	Filtered	17209314	897866.375	1858134.5	--	uncharacterized protein LOC105330938 isoform X1 [Crassostrea gigas]
evm.TU.Scaf10.1141	evm.TU.Scaf10.1141	0.000502135	Filtered	Filtered	Filtered	Filtered	Filtered	Filtered	1805153.25	965336.0625	1836377	Filtered	Filtered	Filtered	Filtered	Filtered	Filtered	18154328	6663644	14630068	--	uncharacterized protein LOC105330938 isoform X2 [Crassostrea gigas]
evm.TU.Scaf10.1145	evm.TU.Scaf10.1145	0.000971057	Filtered	10871257	694566.8125	3659906.25	1499972.375	14677924	3991814.5	4271857	4487812.5	3253189	5620289	Filtered	6737689.5	3176912.75	7799061	Filtered	Filtered	Filtered	ISCW020627	U1 small nuclear ribonucleoprotein C-like isoform X1 [Crassostrea gigas]
evm.TU.Scaf10.1146	evm.TU.Scaf10.1146	0.000361114	1.920484185	717211	1347118.25	1.151727676	1	3026462.25	2751624.75	1281117.5	2249012.5	1617143.75	1145909.125	2605699.5	1502528.375	340202.25	1379628.5	Filtered	832816.625	2.453376055	--	serine/arginine repetitive matrix protein 1-like isoform X1 [Crassostrea gigas]
evm.TU.Scaf10.1151	evm.TU.Scaf10.1151	0.000476768	2735261	1011434.188	1611429.75	1465273.125	327560.0625	1901146.25	1512026.125	2237496.25	2677844	3192151	2288957	2711532.25	1788659.5	2346266.25	3417421.25	1386068.125	3371706.5	1248317.125	STAM2	signal transducing adapter molecule 2-like isoform X1 [Crassostrea gigas]
evm.TU.Scaf10.1175	evm.TU.Scaf10.1175	0.00035987	571814	836969	697126.125	936556.0625	285771.8438	Filtered	5056607.5	6469505.5	4725863.5	1399794.625	586442.25	365347.125	Filtered	Filtered	Filtered	680379.375	5502581	4526618	SMCHD1	structural maintenance of chromosomes flexible hinge domain-containing protein 1-like [Crassostrea gigas]
evm.TU.Scaf10.1180	evm.TU.Scaf10.1180	5.16E-05	1912100.5	1181233.75	893098.5	1694871.5	Filtered	658723.9375	931310	1693418.5	Filtered	591800.625	1374761.75	1979435.5	1132956.875	Filtered	1648774	Filtered	140933.2031	105879.9531	PGRP	Peptidoglycan recognition protein [Crassostrea gigas]
evm.TU.Scaf10.1183	evm.TU.Scaf10.1183	0.001050037	989502.375	542747.6875	495494.25	1018207.938	956840	613591.75	1422754.375	2163425	2028466	697747.8125	Filtered	761458.1875	752594.625	834446.9375	446161.5313	Filtered	2096950.875	1198667.5	Acbd5	-
evm.TU.Scaf10.1184	evm.TU.Scaf10.1184	0.000666729	Filtered	Filtered	Filtered	1508037.125	Filtered	Filtered	Filtered	Filtered	Filtered	4069983	7502668.5	Filtered	Filtered	Filtered	Filtered	4132218	Filtered	2326227.25	--	uncharacterized protein LOC105331236 [Crassostrea gigas]
evm.TU.Scaf10.1187	evm.TU.Scaf10.1187	0.00141859	Filtered	794678.0625	Filtered	Filtered	Filtered	Filtered	980100.6875	903567.75	881506.75	Filtered	Filtered	1	Filtered	Filtered	Filtered	Filtered	1.394885302	Filtered	NCAPD3	condensin-2 complex subunit D3-like isoform X1 [Crassostrea gigas]
evm.TU.Scaf10.119	evm.TU.Scaf10.119	0.004854133	Filtered	Filtered	Filtered	Filtered	Filtered	Filtered	Filtered	Filtered	Filtered	Filtered	Filtered	Filtered	3348564.75	1716631.25	2375284.25	Filtered	Filtered	Filtered	--	Calmodulin [Crassostrea gigas]
evm.TU.Scaf10.1193	evm.TU.Scaf10.1193	0.000422102	981902	1357038.5	512422	202102.8906	1	Filtered	1581282.375	2141586.5	2053958	6684.007813	Filtered	Filtered	63364.67969	905537.1875	77824.94531	1995285.875	2735338.5	2668668	Nup160	nuclear pore complex protein Nup160-like isoform X1 [Crassostrea gigas]
evm.TU.Scaf10.121_evm.TU.Scaf10.122	evm.TU.Scaf10.121_evm.TU.Scaf10.122	0.00031926	507751.7813	Filtered	222298.6719	55285.66797	1120383.375	935239	5360875.5	5692512.5	4730835.5	2605018	2103476.25	1919668	1404993.25	277454.0938	2849753	35824804	22113738	29485334	--	-
evm.TU.Scaf10.1227	evm.TU.Scaf10.1227	0.000148878	Filtered	2833332.75	926200.6875	Filtered	Filtered	617323.375	3959333	2887157.75	4352019.5	1774594.625	1073030.5	2853832.25	5122888.5	6092355.5	7761725	5010089.5	6176338	5770348	CHRAC1	chromatin accessibility complex protein 1-like [Crassostrea gigas]
evm.TU.Scaf10.123	evm.TU.Scaf10.123	0.001159556	Filtered	310292.1875	510939.3125	Filtered	1	Filtered	1210829.625	751577.25	934765.6875	Filtered	207000.9844	Filtered	122608.5234	Filtered	Filtered	358543.875	Filtered	48054.17969	VPS11	Vacuolar protein sorting-associated protein 11-like protein [Crassostrea gigas]
evm.TU.Scaf10.1241	evm.TU.Scaf10.1241	1.59E-09	14508808	12416073	8926325	8975912	9527982	3958752.25	60411928	59037004	22242416	48108632	24534310	70167592	6280260	7232488.5	5775495.5	18469524	6245535.5	13515779	CTSB	cathepsin B-like [Crassostrea gigas]
evm.TU.Scaf10.125	evm.TU.Scaf10.125	0.000810861	979539.8125	Filtered	Filtered	Filtered	Filtered	Filtered	310240.2813	92077.59375	121408.2031	2391513	103412.1563	2222299.25	294397.875	Filtered	Filtered	Filtered	Filtered	Filtered	CML3	Low-density lipoprotein receptor-related protein 6 [Crassostrea gigas]
evm.TU.Scaf10.1261	evm.TU.Scaf10.1261	0.006879776	Filtered	Filtered	Filtered	Filtered	Filtered	Filtered	327980.2813	Filtered	627113.9375	Filtered	Filtered	Filtered	Filtered	Filtered	999631.875	Filtered	Filtered	Filtered	--	uncharacterized protein LOC105340647 [Crassostrea gigas]
evm.TU.Scaf10.1263	evm.TU.Scaf10.1263	0.002702104	Filtered	Filtered	Filtered	Filtered	Filtered	Filtered	1618658.875	Filtered	Filtered	334547.875	Filtered	229259.9844	Filtered	Filtered	Filtered	Filtered	299853.1875	191551.3125	C1galt1	glycoprotein-N-acetylgalactosamine 3-beta-galactosyltransferase 1-like [Crassostrea gigas]
evm.TU.Scaf10.1264	evm.TU.Scaf10.1264	0.000475814	1608403.125	2550951.5	3407590.5	3579270	2934754	10934137	3551769	3111253.25	2829377.75	3921377.25	14490683	4338084	3309129	2800417.5	2519219.5	7007200	3740438.75	8164986.5	STK3	-
evm.TU.Scaf10.1265	evm.TU.Scaf10.1265	7.72E-06	50119904	56686904	34218868	34469168	22102272	42991708	36522528	43094828	35887604	34613892	36626552	51330020	61203656	97533648	87651904	21241200	44208768	31901726	RpS8	ribosomal protein S8 [Crassostrea gigas]
evm.TU.Scaf10.1266	evm.TU.Scaf10.1266	0.000592446	3319045.5	3774445.5	4950149.5	3043022.75	3136752.5	3057417.5	3377787.5	3963565.25	2690611	2241628.75	3708100	661720.625	3043434.25	3907740	3671341	6856556	13227618	2618087.5	PLEKHF2	-
evm.TU.Scaf10.1270	evm.TU.Scaf10.1270	0.000565884	Filtered	924428.5	1345233	Filtered	Filtered	327910.5313	752688.3125	842110.1875	1421426.75	584605.875	1280330.25	584367.3125	Filtered	Filtered	1298235.625	Filtered	329450.9063	Filtered	Mfap1a	microfibrillar-associated protein 1-like [Crassostrea gigas]
evm.TU.Scaf10.1272	evm.TU.Scaf10.1272	0.000941685	1726259.875	1169874.125	389698.7813	1266633.875	836727.125	2244343.25	1094264.25	1101637	1245765.75	496445.625	581277.5	362968.8438	1044426.625	1257101.125	482745.9375	4001558.25	3545422.25	2524739.75	HSDL1	inactive hydroxysteroid dehydrogenase-like protein 1 [Crassostrea gigas]
evm.TU.Scaf10.1285	evm.TU.Scaf10.1285	0.000628338	13717630	10573175	5744377	16775072	3228166.25	13207058	450644.3125	2104663.75	2208283.75	12179391	19172450	4245376	14689664	16790642	18243420	Filtered	4374979.5	2649774.75	Mtmr9	myotubularin-related protein 9-like [Crassostrea gigas]
evm.TU.Scaf10.1286	evm.TU.Scaf10.1286	0.002715685	Filtered	Filtered	Filtered	600377.3125	Filtered	Filtered	Filtered	Filtered	Filtered	Filtered	Filtered	Filtered	520142.5625	Filtered	Filtered	Filtered	1.479970336	Filtered	ZC2HC1A	zinc finger C2HC domain-containing protein 1A-like isoform X2 [Crassostrea gigas]
evm.TU.Scaf10.1288	evm.TU.Scaf10.1288	0.000152167	5592071.5	1500740	2553169.25	7202802.5	5725697.5	11721818	4489849.5	2150877	2014262.5	5741104	10765288	6910386.5	7740394.5	1513200.25	4206127.5	5974059	1188246.5	4564577	HSPB1	alpha-crystallin A chain-like [Crassostrea gigas]
evm.TU.Scaf10.130	evm.TU.Scaf10.130	6.27E-05	36623912	47541752	36971248	28407318	42074956	27756526	30737714	43557048	36204072	38929552	32866640	39647532	67482144	82181392	78417872	21702782	53563888	28645064	RpL23-A	60S ribosomal protein L23 [Crassostrea gigas]
evm.TU.Scaf10.1306	evm.TU.Scaf10.1306	0.001063864	208772.2031	Filtered	Filtered	Filtered	Filtered	Filtered	850203.625	353784.875	782501.75	Filtered	Filtered	Filtered	Filtered	Filtered	Filtered	3907327.25	1406025.625	2040138.875	slc12a8	solute carrier family 12 member 8-like [Crassostrea gigas]
evm.TU.Scaf10.1309	evm.TU.Scaf10.1309	0.000747676	122346.6641	1271048.25	1094995.125	Filtered	511719.6875	Filtered	4777441	2434885	4390119.5	1539639.375	870544.875	Filtered	2452573	632185.625	965038.125	Filtered	17102448	1575952.625	Thoc5	THO complex subunit 5 homolog isoform X2 [Crassostrea gigas]
evm.TU.Scaf10.131	evm.TU.Scaf10.131	0.000456883	40148908	8873811	21408070	37880304	37374328	34259376	10872061	7414359.5	6870659.5	23457830	13946679	29386292	18729682	6162545	14418896	2.291491985	5214579.5	24275632	F42H10.3	LIM and SH3 domain protein F42H10.3-like isoform X11 [Crassostrea gigas]
evm.TU.Scaf10.1310	evm.TU.Scaf10.1310	0.000808757	123995.3281	Filtered	250450.7031	718132.75	1191607.375	1191277	405371.875	236493.7656	Filtered	1734769.375	1287789.5	1394734.5	695932.625	Filtered	346311.625	Filtered	Filtered	Filtered	MYL9	Putative myosin regulatory light chain [Crassostrea gigas]
evm.TU.Scaf10.132	evm.TU.Scaf10.132	3.76E-05	26247394	8882018	15389174	31904780	28890342	28701626	10120043	9591401	12107782	33721708	29690762	47092240	10419481	6323162	9870042	4493418	18727222	16838672	NEB	LIM and SH3 domain protein F42H10.3-like isoform X4 [Crassostrea gigas]
evm.TU.Scaf10.1325	evm.TU.Scaf10.1325	0.003262657	236009.2031	Filtered	Filtered	643965.5625	178310.6406	Filtered	Filtered	Filtered	Filtered	255523.6563	Filtered	Filtered	Filtered	Filtered	1328705.25	Filtered	Filtered	Filtered	Dll	homeobox protein Dlx6a-like [Crassostrea gigas]
evm.TU.Scaf10.1327	evm.TU.Scaf10.1327	0.000528	4868152	3181776	3681794	3866205.25	4872784	6226196	975052.75	1423361.625	2584243.25	5883890	4073494	5116392.5	4057173	4530033.5	6015312	Filtered	2309560.5	1548564.75	Abi2	abl interactor 2-like isoform X3 [Crassostrea gigas]
evm.TU.Scaf10.1331	evm.TU.Scaf10.1331	0.000722822	Filtered	1124701.625	355024.0313	Filtered	Filtered	Filtered	2181929	1649384.25	2290130.5	Filtered	Filtered	Filtered	Filtered	Filtered	1082246.5	Filtered	1615914.5	820265.4375	TIMELESS	protein timeless homolog [Crassostrea gigas]
evm.TU.Scaf10.1334	evm.TU.Scaf10.1334	0.003639696	330828.7188	285984.0938	Filtered	Filtered	Filtered	Filtered	244585.0156	287491.5	1119938.75	348027.9375	Filtered	434106.375	1060191.375	Filtered	Filtered	Filtered	1158139	Filtered	CLK2	-
evm.TU.Scaf10.1337	evm.TU.Scaf10.1337	0.002306899	1483630	372422.25	Filtered	136415.2656	Filtered	1.021661282	Filtered	Filtered	Filtered	Filtered	364199.4063	Filtered	794438.125	Filtered	286353.25	Filtered	Filtered	Filtered	--	uncharacterized protein LOC105338265 [Crassostrea gigas]
evm.TU.Scaf10.1342	evm.TU.Scaf10.1342	0.000237242	10910956	11848014	6424312.5	5143253	12864552	10882305	4385050.5	7554860.5	9776709	9268235	16759022	11197865	17851090	11309458	26671930	9833318	7842265	8360816.5	Hibadh	3-hydroxyisobutyrate dehydrogenase, mitochondrial-like [Crassostrea gigas]
evm.TU.Scaf10.1349	evm.TU.Scaf10.1349	0.002315415	127972.0938	513655.3125	105661.6641	Filtered	Filtered	Filtered	404557.5	633473.9375	552759.125	Filtered	Filtered	Filtered	346564	161403.6094	151408.7813	Filtered	53105.72266	Filtered	USP1	ubiquitin carboxyl-terminal hydrolase 1-like isoform X1 [Crassostrea gigas]
evm.TU.Scaf10.1350	evm.TU.Scaf10.1350	0.001024139	2079424.375	5053606.5	3549556.75	1349047.25	Filtered	1277317.875	Filtered	7040987.5	5430512	Filtered	626764.25	1	5743845.5	571885.75	5491734	Filtered	907143.75	Filtered	Dclk3	serine/threonine-protein kinase DCLK1-like isoform X3 [Crassostrea gigas]
evm.TU.Scaf10.1355	evm.TU.Scaf10.1355	0.000319267	1658121.5	1608534.25	3132002	4096827.5	2177816.25	1734071.25	2370692	1390319.5	1583667.625	3194163.5	3298591.25	3679465.75	1307197.375	1262941.625	1623626.25	12632795	2088986.5	7717428	Chn1	-
evm.TU.Scaf10.136	evm.TU.Scaf10.136	0.000504333	1612109.125	486794.8125	1596314.5	6610709	3333771.5	1980363.375	2053629.5	2776243.5	1158450.5	2652468.25	2143079.25	1697841.25	1087621.625	Filtered	189277.5469	2.260291576	3192173.25	2209956.5	IFI44L	Interferon-induced protein 44-like protein [Crassostrea gigas]
evm.TU.Scaf10.1360	evm.TU.Scaf10.1360	0.000439325	3810298.75	5642322.5	7031844.5	4734498.5	9307694	3735220.25	4824832.5	7207739.5	5411593.5	6407492	9223554	3101801.5	10834283	8043464	5373338.5	5252509.5	6929428.5	2898811.75	--	uncharacterized protein LOC105333433 isoform X4 [Crassostrea gigas]
evm.TU.Scaf10.1361	evm.TU.Scaf10.1361	0.000130303	38486024	24361674	21985262	26010204	16836028	22797428	31348372	26641534	36368348	32746378	34545644	25433470	26993010	28898562	32537418	53864072	32975868	37100392	Hrb98DE	-
evm.TU.Scaf10.1362	evm.TU.Scaf10.1362	0.000130848	5289388.5	3216315.5	3395446.25	8638661	1985804.125	4204897	10173372	12631026	9993653	6225708.5	7611850	7283040	4040905.5	4524152.5	8636382	9995076	5444592.5	7816461.5	CBX1	-
evm.TU.Scaf10.1363	evm.TU.Scaf10.1363	2.79E-06	17915816	10987555	12725205	19404824	9471529	4723619.5	8366566.5	14060940	8934186	9692371	7246845	22137744	9587192	10931148	11531090	107208816	49523100	67476568	Acadl	Long-chain specific acyl-CoA dehydrogenase, mitochondrial [Crassostrea gigas]
evm.TU.Scaf10.1377	evm.TU.Scaf10.1377	0.000548047	Filtered	Filtered	Filtered	Filtered	Filtered	Filtered	675818.5	2555499.75	1986757.625	Filtered	Filtered	Filtered	Filtered	Filtered	Filtered	64689792	21695452	10340380	Kcnn2	small conductance calcium-activated potassium channel protein-like [Crassostrea gigas]
evm.TU.Scaf10.138	evm.TU.Scaf10.138	7.35E-05	3771299	4556932.5	3369846	2345164.75	1910091	1131452.125	5299033.5	3372413.75	3378805.75	2301647.25	2124594.75	2618238.5	4673477	5618390	3166857	2891972	3911071	2534234.25	Xrcc5	X-ray repair cross-complementing protein 5-like [Crassostrea gigas]
evm.TU.Scaf10.1382	evm.TU.Scaf10.1382	0.003391285	Filtered	Filtered	Filtered	Filtered	Filtered	Filtered	Filtered	Filtered	Filtered	1036796.875	Filtered	846940.4375	Filtered	Filtered	Filtered	Filtered	Filtered	Filtered	--	cAMP-dependent protein kinase inhibitor beta-like [Metaseiulus occidentalis]
evm.TU.Scaf10.1389	evm.TU.Scaf10.1389	0.000564449	Filtered	Filtered	Filtered	2937901.5	Filtered	1295036.25	Filtered	Filtered	Filtered	664802.125	Filtered	1593006	701482.5	Filtered	Filtered	Filtered	1102614.375	117388.5547	ECE1	endothelin-converting enzyme 1-like [Crassostrea gigas]
evm.TU.Scaf10.1390	evm.TU.Scaf10.1390	3.89E-08	51393580	81495352	61118392	54040332	56295632	71244608	64913212	56470528	61903904	65388308	61992172	68636416	101767688	158369152	153818160	21107812	48490532	31753710	RPS16	40S ribosomal protein S16 [Crassostrea gigas]
evm.TU.Scaf10.1397	evm.TU.Scaf10.1397	0.002766682	259773.4219	667952.875	Filtered	Filtered	Filtered	Filtered	Filtered	Filtered	306730.625	Filtered	Filtered	Filtered	1522045.125	1357742.125	2082194.75	796125.0625	Filtered	Filtered	nup35	nucleoporin NUP53-like [Crassostrea gigas]
evm.TU.Scaf10.1399	evm.TU.Scaf10.1399	0.00048677	4672035	5059332	3529691.75	972368.375	2818959.5	1656562.875	2506089.25	2036832.25	2911016	2687917.5	4101678.75	4704678	6931581	8935458	8664319	6889683.5	14231153	8018027	TSN	translin-like [Crassostrea gigas]
evm.TU.Scaf10.1401	evm.TU.Scaf10.1401	0.000137933	351843.5313	1562137.125	788737.3125	Filtered	Filtered	Filtered	2154127	2208915	1751477.5	100761.2031	Filtered	Filtered	365476.6563	333265.9688	Filtered	2.385427237	1633728.5	682404.5	MSH6	DNA mismatch repair protein Msh6-like isoform X1 [Crassostrea gigas]
evm.TU.Scaf10.1402	evm.TU.Scaf10.1402	9.75E-06	9605102	3803357	8359555	8405519	24582932	9436686	4590489	4219234	3908661	13570900	5495147.5	30548416	3418059.25	4584239	5779911.5	17953466	29024786	17954760	Adhfe1	hydroxyacid-oxoacid transhydrogenase, mitochondrial-like isoform X2 [Crassostrea gigas]
evm.TU.Scaf10.1404	evm.TU.Scaf10.1404	1.56E-07	53932560	93492952	53925808	33088240	67273768	98898040	59033056	64106964	46085128	53084924	57596648	74797728	118448608	120652624	140574896	135239712	68171400	55570600	rpl-7	60S ribosomal protein L7-like [Crassostrea gigas]
evm.TU.Scaf10.1405	evm.TU.Scaf10.1405	0.001360369	Filtered	286.1660156	Filtered	69446.01563	Filtered	Filtered	2211.835449	13209.29785	Filtered	518868.0625	Filtered	Filtered	183041.0469	Filtered	Filtered	Filtered	Filtered	Filtered	TROVE2	60 kDa SS-A/Ro ribonucleoprotein-like [Crassostrea gigas]
evm.TU.Scaf10.1406	evm.TU.Scaf10.1406	0.000745539	Filtered	1171862.875	792945.125	Filtered	Filtered	Filtered	2592263.5	3693610.5	2337404	Filtered	Filtered	Filtered	1232431	341968.9063	Filtered	15848636	5240951	6389954	ELOVL4	elongation of very long chain fatty acids protein 4-like isoform X1 [Crassostrea gigas]
evm.TU.Scaf10.141	evm.TU.Scaf10.141	0.00058796	1716832.625	3190378.5	1053872.625	3850462	2287914.25	3266674.25	2356925.25	1610961.125	2041453.375	1171854.25	1513039.125	339806.2813	2766409	3982694.5	2285740	541050	2093818.625	759053.5625	OSBPL11	oxysterol-binding protein-related protein 11-like [Crassostrea gigas]
evm.TU.Scaf10.1414	evm.TU.Scaf10.1414	0.000422162	8342941	4997919.5	4490478	3143991.25	3251803.25	7400315	5411699	4107562.75	4776018.5	7856345	6161479	16249916	8710188	8416283	11586612	1067775.375	3002954	3788718.25	LIN7C	protein lin-7 homolog C-like [Crassostrea gigas]
evm.TU.Scaf10.1429	evm.TU.Scaf10.1429;evm.TU.Scaf10.1450	0.000504333	1073203.125	Filtered	881837.5	Filtered	745207.8125	1910904.75	36635.07813	Filtered	Filtered	674502.6875	948226.6875	797491.125	Filtered	Filtered	Filtered	Filtered	Filtered	Filtered	empA	Virulence metalloprotease [Crassostrea gigas]
evm.TU.Scaf10.1450	evm.TU.Scaf10.1429;evm.TU.Scaf10.1450	0.000504333	1073203.125	Filtered	881837.5	Filtered	745207.8125	1910904.75	36635.07813	Filtered	Filtered	674502.6875	948226.6875	797491.125	Filtered	Filtered	Filtered	Filtered	Filtered	Filtered	empA	Virulence metalloprotease [Crassostrea gigas]
evm.TU.Scaf10.1436	evm.TU.Scaf10.1436	0.000369502	2482027.25	2850807.5	4538983	1189863.625	738715.9375	4731455	1734383	Filtered	5069434	4131776.5	2884392.25	2023400.25	5459299	Filtered	Filtered	Filtered	Filtered	3643369.25	SULT1B1	sulfotransferase 1C2-like [Crassostrea gigas]
evm.TU.Scaf10.144	evm.TU.Scaf10.144	0.000186319	3240916.25	4665120.5	6080147	2155941	2203514.5	715316	8938357	8082647.5	5326250.5	1125049.625	2528216	1455797.125	4401858.5	5712091.5	4157172.25	39780208	18889262	30124016	NDUFV1	NADH dehydrogenase [ubiquinone] flavoprotein 1, mitochondrial-like [Crassostrea gigas]
evm.TU.Scaf10.1460	evm.TU.Scaf10.1460	0.000639345	2895026	998967.5	1155032.375	2666776.5	5926148	1081211.375	2378597.5	2740889.25	2005335.5	1841791.25	1852809.5	1148890.75	1283890.875	343811.3125	840208.875	53559.01172	546013.1875	869241.0625	--	uncharacterized protein LOC105342697 isoform X2 [Crassostrea gigas]
evm.TU.Scaf10.1462	evm.TU.Scaf10.1462	0.001340262	451089.5625	282550.7813	33348.87109	Filtered	48434.83984	Filtered	525088.5	567828.5	541486.1875	281748.0625	195608.7813	Filtered	17304.10742	Filtered	254464.75	Filtered	1.491305709	Filtered	Nat10	N-acetyltransferase 10-like [Crassostrea gigas]
evm.TU.Scaf10.1463	evm.TU.Scaf10.1463	0.001943299	Filtered	Filtered	Filtered	Filtered	Filtered	Filtered	851158.5625	1941727.125	851429.1875	Filtered	Filtered	Filtered	Filtered	Filtered	Filtered	Filtered	Filtered	Filtered	M1AP	meiosis 1 arrest protein-like [Crassostrea gigas]
evm.TU.Scaf10.1466	evm.TU.Scaf10.1466	0.000501725	4593913	4336492	2388027	2050848.25	913868.5625	2233124.5	1095575.5	1808699.5	1247351.875	1935189.75	2585476.5	944176.4375	1979656.125	3641919.5	1794074	822716.75	1457255.875	1594202.75	APIP	methylthioribulose-1-phosphate dehydratase-like [Crassostrea gigas]
evm.TU.Scaf10.1467	evm.TU.Scaf10.1467	0.00048395	Filtered	1114618	1916431.5	Filtered	Filtered	304890.375	14046043	15774317	12171825	3547061.25	3093666.25	5626118	Filtered	Filtered	Filtered	9261699	33930228	10277219	SYCP3	synaptonemal complex protein 3-like [Crassostrea gigas]
evm.TU.Scaf10.1468	evm.TU.Scaf10.1468	0.000845877	502995.75	1001073.5	Filtered	621994.125	1360571.5	744023.3125	727144.9375	409017.9375	Filtered	266456.5	Filtered	Filtered	586084.875	899219.9375	843355.0625	3098560.5	Filtered	2.463333607	HSD17B6	retinol dehydrogenase 7-like [Crassostrea gigas]
evm.TU.Scaf10.1469	evm.TU.Scaf10.1469	0.000515701	4807980	6177599	2877260.75	2495184	5263537	6049739	3472647.75	3117593.5	3924089.75	3497291	4998013	4453242	8954892	8966034	10863178	2246136	138500.8125	1250679.875	--	ER membrane protein complex subunit 10-like isoform X1 [Crassostrea gigas]
evm.TU.Scaf10.1472	evm.TU.Scaf10.1472	1.12E-07	79784.42969	487732.9063	461148.375	1058736.25	7427060	520801.5	746057.5625	486819.1563	2344847.75	237176.7188	399391.125	582652.6875	1657782.5	181917.6563	1274048.625	339552.9063	310424.625	316879.1875	SBF2	myotubularin-related protein 13-like isoform X3 [Crassostrea gigas]
evm.TU.Scaf10.1473	evm.TU.Scaf10.1473	0.000544537	1643783	2485123.25	1727174	672331.375	1211996.75	1059396	680144.875	577917.5625	974879.875	481725.125	535109.125	475968.5	1678180.25	1772055.125	249276.9219	438938.625	7538222.5	994474.375	PLCD1	1-phosphatidylinositol 4,5-bisphosphate phosphodiesterase eta-2-like isoform X1 [Crassostrea gigas]
evm.TU.Scaf10.1495	evm.TU.Scaf10.1495	0.000502868	1399291.75	1196278.75	2444162	283508.9375	169498.5938	1164501.875	2211406.25	2688166	2716226.5	128990.0781	119816.6563	198647.5781	41894692	2125929.25	1512034.625	11347508	4877178	5737452.5	Wdr35	WD repeat-containing protein 35-like isoform X1 [Crassostrea gigas]
evm.TU.Scaf10.1496	evm.TU.Scaf10.1496	8.46E-05	49957636	64757264	40583472	27984670	45399868	39668212	24658610	30981736	42061012	49316020	44007560	51687528	58511096	86688136	86045816	19133438	36736820	23932682	RPL30	ribosomal protein L30 [Argopecten irradians]
evm.TU.Scaf10.1497	evm.TU.Scaf10.1497	2.12E-05	9355325	9479550	11126895	12389612	7656094.5	17979836	18367622	17304350	23369666	10755259	7626564.5	9574972	27763580	20961298	25850788	90646440	38574820	56315728	--	cytochrome c oxidase subunit NDUFA4-like [Crassostrea gigas]
evm.TU.Scaf10.1523	evm.TU.Scaf10.1523	0.000478631	7056592	2733062.75	4357942.5	1291246.625	Filtered	3231483.5	5233049	1311664.75	2241985.75	6550085	17408826	Filtered	Filtered	Filtered	Filtered	9239836	Filtered	5516634.5	gnbp1	beta-1,3-glucan-binding protein-like [Crassostrea gigas]
evm.TU.Scaf10.1524	evm.TU.Scaf10.1524	0.000468448	3741031.5	2266735.5	1086670.125	2981187.25	Filtered	5569831	725588.125	1698922.125	1689459.25	8085159	19368196	Filtered	Filtered	Filtered	Filtered	13264420	415022.5938	3481695	gnbp1	beta-1,3-glucan-binding protein-like [Crassostrea gigas]
evm.TU.Scaf10.1533	evm.TU.Scaf10.1533	0.001210012	Filtered	Filtered	Filtered	1.181916952	Filtered	865524.3125	381446.1563	Filtered	Filtered	1695229.75	898154.25	4459068	1608908.875	Filtered	Filtered	Filtered	115406.4531	2.403712988	ANKS1B	ankyrin repeat and sterile alpha motif domain-containing protein 1B-like isoform X4 [Crassostrea gigas]
evm.TU.Scaf10.1534	evm.TU.Scaf10.1534	0.000972002	Filtered	Filtered	2154093.25	299807.4063	1132946.375	Filtered	558460.875	Filtered	Filtered	307971.0938	600953.375	1428674.5	404855.4688	Filtered	Filtered	Filtered	Filtered	Filtered	--	ankyrin repeat and sterile alpha motif domain-containing protein 1B-like isoform X3 [Crassostrea gigas]
evm.TU.Scaf10.1536	evm.TU.Scaf10.1536	0.000358983	2418261.25	1939741.375	Filtered	Filtered	Filtered	Filtered	712373	1326983.25	Filtered	Filtered	363819.1875	Filtered	1869550	Filtered	Filtered	Filtered	Filtered	Filtered	--	aspartyl/asparaginyl beta-hydroxylase-like [Crassostrea gigas]
evm.TU.Scaf10.1537	evm.TU.Scaf10.1537	0.000574762	4224643	3884397.75	5224861	3160000	804369.6875	543476.8125	3498614.5	5419420	4868347	4855773.5	1901231.5	3019483.25	4071940.5	3214291.5	1894544.125	Filtered	4366525.5	1426825.375	Asph	aspartyl/asparaginyl beta-hydroxylase-like [Crassostrea gigas]
evm.TU.Scaf10.1538	evm.TU.Scaf10.1538	0.000429411	2752185.25	4356098.5	674646.4375	1105560.125	893078.125	648123.375	3974004.5	15094813	2371908.5	1443375.75	1798084.25	4983294	5608916.5	1464485.875	2127383.75	2.361007214	1261100.625	1565328.125	Asph	aspartyl/asparaginyl beta-hydroxylase-like [Crassostrea gigas]
evm.TU.Scaf10.1547	evm.TU.Scaf10.1547	0.000363841	3739105.5	3482231.25	2517426.25	2386416.25	2392139.25	7926156.5	3470737.75	2689691.5	3426503.75	4905087	5653775.5	7526455.5	2794273.75	3665545	2075134.375	6087990.5	1224093.875	3841968.25	Vps26b	vacuolar protein sorting-associated protein 26B-like [Crassostrea gigas]
evm.TU.Scaf10.1557	evm.TU.Scaf10.1557	0.006584378	Filtered	Filtered	Filtered	Filtered	Filtered	Filtered	Filtered	Filtered	12486.70313	Filtered	Filtered	Filtered	Filtered	Filtered	Filtered	Filtered	Filtered	Filtered	Taf11	transcription initiation factor TFIID subunit 11-like [Crassostrea gigas]
evm.TU.Scaf10.1558	evm.TU.Scaf10.1558	0.000311339	2124046	2420316.75	2247177	12088940	2814923.75	3072216.75	2713671.75	1560073.25	1548652.125	2098314.5	1292607.875	1548565.25	2456223	1783878.75	1699516.625	5427224	2896607	15523111	STK38L	serine/threonine-protein kinase 38-like isoform X3 [Crassostrea gigas]
evm.TU.Scaf10.1572	evm.TU.Scaf10.1572	0.000570564	Filtered	399375.5625	1343234.375	2548518	2138163.75	Filtered	1592269.75	1864374.875	1318784	1669979.375	1223788.625	2397218	1179614.25	Filtered	Filtered	Filtered	Filtered	Filtered	ADGRL3	latrophilin-2-like [Crassostrea gigas]
evm.TU.Scaf10.1579	evm.TU.Scaf10.1579	0.000401498	1999521.5	4077189	2164882.75	494060.0625	657342.4375	373176.4688	1098019.625	844113	971747.875	1441433.75	801094.9375	859444.5	155361.5313	734381.8125	420278.6563	627321.1875	267984.4375	137491.8438	ACOX1	peroxisomal acyl-coenzyme A oxidase 1-like [Crassostrea gigas]
evm.TU.Scaf10.1580	evm.TU.Scaf10.1580	0.000438176	3309781.75	2810044.5	4010834.5	2125795	3257225	3045766.75	3768174.75	3547322	1662192.125	3228023	2543083	7236514	3490389	5583295	4398126.5	2535000.25	2442252.5	2429633.75	lactb2	beta-lactamase-like protein 2 [Crassostrea gigas]
evm.TU.Scaf10.1581	evm.TU.Scaf10.1581	0.001168309	3205104	1579744.25	3462555.25	1.239958882	1691107	916462	729187.3125	1423379.125	1343139.75	2173797	1	3654267.25	1418466	522698.875	2055035.25	Filtered	761851.3125	1870859	--	coiled-coil domain-containing protein 91-like [Crassostrea gigas]
evm.TU.Scaf10.1584	evm.TU.Scaf10.1584	0.003037553	2537758.75	Filtered	Filtered	994125.625	Filtered	685469.125	Filtered	146268.1094	Filtered	903208.25	1118814.375	459211.2813	1273235	Filtered	Filtered	Filtered	Filtered	Filtered	KYAT3	kynurenine--oxoglutarate transaminase 3-like [Crassostrea gigas]
evm.TU.Scaf10.1585	evm.TU.Scaf10.1585	0.000400403	6509811.5	6696003.5	18612700	7280332	11179748	13163935	7217905.5	8882044	11844111	15997068	13210489	19184652	12796391	6411958.5	10037379	4006666.75	8383156	6977461	Rbp1	RNA-binding protein 1-like [Crassostrea gigas]
evm.TU.Scaf10.1586	evm.TU.Scaf10.1586	0.000567437	Filtered	156890.7344	1900968.125	1210998.125	2772218.25	2816292	3049278	986148.625	1404204.625	3099169.25	1295787.125	8988893	959464	2056504.75	Filtered	9993217	8824288	7153395.5	HTATIP2	oxidoreductase HTATIP2-like [Crassostrea gigas]
evm.TU.Scaf10.1589	evm.TU.Scaf10.1589	0.000139006	2678263.5	1304113.125	2618897.5	6795045	5777940	6444575.5	843588.125	314701.75	967738.25	1606421.75	2447653	1063997.75	540374.8125	1	Filtered	1147383.25	764212.25	936357.875	FMO5	dimethylaniline monooxygenase [N-oxide-forming] 5-like [Crassostrea gigas]
evm.TU.Scaf10.1592	evm.TU.Scaf10.1592	0.000535653	448637.9375	Filtered	1241236.75	1235938.25	1645869.875	2538727	278516.0938	Filtered	Filtered	1924046.375	2545230.75	4198207	120391.6172	Filtered	1370360.625	Filtered	Filtered	Filtered	--	-
evm.TU.Scaf10.16	evm.TU.Scaf10.16	0.002308497	Filtered	Filtered	Filtered	Filtered	Filtered	Filtered	26500.46289	Filtered	83502.83594	Filtered	Filtered	Filtered	Filtered	Filtered	Filtered	Filtered	Filtered	Filtered	Phf20l1	PHD finger protein 20-like protein 1 isoform X1 [Crassostrea gigas]
evm.TU.Scaf10.1602	evm.TU.Scaf10.1602	0.002040837	Filtered	810611	382529.7813	Filtered	Filtered	Filtered	211925.8125	645273.625	208657.2031	Filtered	176649.7656	22682.94922	1054031	510432.3125	306038.25	Filtered	72642.11719	Filtered	PAXIP1	PAX-interacting protein 1-like isoform X1 [Crassostrea gigas]
evm.TU.Scaf10.1604	evm.TU.Scaf10.1604	0.000153297	18654496	16754299	10325179	9653350	6659785	7216391.5	15409012	18615782	14792020	13085014	18713884	31353354	18065956	19989026	26389768	7339660.5	6370017.5	5121864	AAEL006169	lysosomal aspartic protease-like isoform X1 [Crassostrea gigas]
evm.TU.Scaf10.1615	evm.TU.Scaf10.1615	0.000669863	1208444.375	625581	592922.875	4566037.5	588876.1875	1982092.25	690867	1162330.875	1221274.125	942007.875	1436838.875	743746.625	1162061.625	2504216.25	Filtered	Filtered	483302.7188	136739.8594	ADGRL3	latrophilin-2-like [Crassostrea gigas]
evm.TU.Scaf10.162	evm.TU.Scaf10.162	6.14E-05	9250552	9800043	13101027	10828407	12466560	11163970	7148860	9652311	9824542	11336099	16427722	18603434	8840501	8922855	9673570	Filtered	11801617	14482482	COPZ1	coatomer subunit zeta-1-like [Crassostrea gigas]
evm.TU.Scaf10.1624	evm.TU.Scaf10.1624	0.000350239	1965400.25	Filtered	951830.625	8803372	7061337	10795530	581206.25	Filtered	Filtered	5993034.5	10684276	2828769	3021445	Filtered	Filtered	Filtered	Filtered	Filtered	RBM38	RNA-binding protein 24-A-like isoform X1 [Crassostrea gigas]
evm.TU.Scaf10.1625	evm.TU.Scaf10.1625	2.23E-07	145565936	180917376	252059904	217997760	285266016	243868864	109193872	98247336	111953328	179286464	186224736	287262304	154771104	176717520	220861312	85656832	158987968	117602512	PPIF	peptidyl-prolyl cis-trans isomerase-like [Crassostrea gigas]
evm.TU.Scaf10.1626	evm.TU.Scaf10.1626	1.10E-05	29258130	19532742	23198112	34308592	28854320	33681792	13744120	18307856	11504909	27986020	28230546	33028202	23957026	21835556	26241340	19412038	17304720	15223850	CAP1	-
evm.TU.Scaf10.163	evm.TU.Scaf10.163	0.00048677	2744442.75	3020867.75	1583071.25	196857.5781	1	1057695.25	2712487.25	3012184.5	3113087.25	1118090.375	1665262.5	815007.1875	1898688.25	1858492.625	2589702.75	Filtered	2319557.75	1514041.375	SMARCC2	SWI/SNF complex subunit SMARCC2-like isoform X6 [Crassostrea gigas]
evm.TU.Scaf10.1632	evm.TU.Scaf10.1632	0.000434823	1014107	934020.6875	345401.625	Filtered	Filtered	278797.7188	1602093.25	3060688.5	2746883.5	452331.3125	1377022.75	Filtered	1	Filtered	Filtered	Filtered	2936025	5779999	Srsf7	-
evm.TU.Scaf10.1633	evm.TU.Scaf10.1633	0.000244848	5260475.5	21304298	5644412	3774391.5	3512500.5	11260380	10067422	9616297	25425538	14890853	7068607.5	10380721	5800445	43138196	10789548	6880015.5	17248608	37940092	SRSF7	-
evm.TU.Scaf10.1638	evm.TU.Scaf10.1638	8.92E-05	4308207	726723	455158.9688	1390540	1049311.625	15978062	Filtered	Filtered	Filtered	21085710	277308.75	55552560	3010320	2275624.5	9803739	2849139.75	4779397	3339529	GstS1	glutathione S-transferase-like [Crassostrea gigas]
evm.TU.Scaf10.1643	evm.TU.Scaf10.1643	1.85E-06	50849672	82839456	32031384	41143948	34273792	158857072	46994244	38138440	59383096	79795232	65286880	112067040	127484688	130376112	176790880	748452864	485231584	670525376	ZDHHC17	palmitoyltransferase ZDHHC17-like [Crassostrea gigas]
evm.TU.Scaf10.1644	evm.TU.Scaf10.1644	0.002547181	Filtered	480337.2813	Filtered	Filtered	Filtered	Filtered	114297.4297	554016.9375	Filtered	Filtered	251875.8125	481227.3125	Filtered	Filtered	632567.5625	Filtered	1.479070902	2.399097919	Zc3h11a	zinc finger CCCH domain-containing protein 11A-like [Crassostrea gigas]
evm.TU.Scaf10.1645	evm.TU.Scaf10.1645	0.000996333	11552455	10510782	6700492.5	12780597	6698675	5922351.5	2201691.75	2885258	2287507.5	3399684.75	2483950.75	4638603	6306597	9153942	4636457	Filtered	3777919	Filtered	CD82	CD82 antigen-like [Crassostrea gigas]
evm.TU.Scaf10.1647	evm.TU.Scaf10.1647	0.000861409	Filtered	Filtered	1750424.375	487030.3125	Filtered	Filtered	938229.5625	349434.1875	1070260.625	304226.0625	52530.8125	Filtered	275108.875	645738.1875	Filtered	Filtered	1575180.875	2497499	aarsd1	alanyl-tRNA editing protein Aarsd1-like [Crassostrea gigas]
evm.TU.Scaf10.1648	evm.TU.Scaf10.1648	0.000257879	3001481	1262831.125	1710457.125	1872244.125	1226163.125	1936390.375	1651315.375	1965958.375	2037683.125	1181107.375	1805542.625	2239727.75	3077046	2292779.25	3467226	4374519	5658677	2518131	SDF2	stromal cell-derived factor 2-like [Crassostrea gigas]
evm.TU.Scaf10.1650	evm.TU.Scaf10.1650	0.000470061	1488000.75	2641354.25	585853.6875	10292504	1322753.875	4421723.5	4947195.5	6619789	5461531	4168734.25	3520507.25	10175048	3049576.25	5924770	2581600.5	8593428	6572398.5	17015144	Ptp4a2	protein tyrosine phosphatase type IVA 2-like [Crassostrea gigas]
evm.TU.Scaf10.1652	evm.TU.Scaf10.1652	0.00204153	Filtered	Filtered	Filtered	Filtered	Filtered	Filtered	2584896.25	Filtered	3437062.75	Filtered	Filtered	Filtered	Filtered	Filtered	Filtered	Filtered	2611561	1481290.125	--	uncharacterized protein LOC105324291 [Crassostrea gigas]
evm.TU.Scaf10.1655	evm.TU.Scaf10.1655	0.000476395	391156.4375	Filtered	Filtered	268524.2813	Filtered	Filtered	478139.2813	530056.9375	650725.0625	573370	2087313.875	Filtered	1236061	609850.6875	2108838.5	Filtered	Filtered	Filtered	slc39a10	zinc transporter ZIP6-like isoform X2 [Crassostrea gigas]
evm.TU.Scaf10.166	evm.TU.Scaf10.166	0.001959344	Filtered	1225951.125	Filtered	Filtered	Filtered	209443.4375	168442.2656	354902.0313	412526.5625	Filtered	Filtered	Filtered	896985.5625	1535929	830897	Filtered	272445.4688	1663336.375	--	uncharacterized protein LOC105323252 [Crassostrea gigas]
evm.TU.Scaf10.1666	evm.TU.Scaf10.1666	0.000245688	218632.6719	1008216.875	211551.7813	814932.5	Filtered	123232.75	3289160.5	2668113.25	3646816.25	317790.7813	3482.967773	146511.2813	2444928	1991841.875	2748337.5	7425354	5782329	6358118.5	traf3ip1	-
evm.TU.Scaf10.1668	evm.TU.Scaf10.1668	0.000324245	Filtered	3562109.5	2625235.5	Filtered	Filtered	1891171.75	4186546.25	4052104.25	4154708.5	1890556.375	1816135.625	2677744.25	4396184	5913813.5	6786084.5	Filtered	8843082	13888009	Dnajc9	dnaJ homolog subfamily C member 9-like [Crassostrea gigas]
evm.TU.Scaf10.1669	evm.TU.Scaf10.1669	0.000427829	6946809.5	8183644	6614524	3818003.75	5921054.5	2420909.75	5798897.5	6009940.5	6760499.5	3186294	3178063.25	3657726	2224698.75	5058985	2533025.25	3.50493598	9264449	3905617.25	STT3B	dolichyl-diphosphooligosaccharide--protein glycosyltransferase subunit STT3B-like [Crassostrea gigas]
evm.TU.Scaf10.1683	evm.TU.Scaf10.1683	0.00021719	2064111.25	1735113	2284136	3047886.5	3573696.5	2445695.25	1236413.75	1139207.75	1107235.875	1943611.75	1580797.625	5508294.5	2521166	1620362.875	1609976.375	Filtered	Filtered	1748929.875	Snx33	Sorting nexin-33 [Crassostrea gigas]
evm.TU.Scaf10.1684	evm.TU.Scaf10.1684	0.004077118	Filtered	Filtered	Filtered	141099.9531	100198.4609	Filtered	Filtered	Filtered	Filtered	Filtered	Filtered	Filtered	Filtered	Filtered	Filtered	Filtered	Filtered	Filtered	Trpm6	transient receptor potential cation channel subfamily M member 2-like isoform X1 [Crassostrea gigas]
evm.TU.Scaf10.1685	evm.TU.Scaf10.1685	0.000977158	1247081.625	219487.0625	Filtered	2840859.75	116962.6719	5588230	617124.9375	150274.6875	1	5853210.5	Filtered	1	1388750.5	Filtered	Filtered	5427741	2296716.5	4738243	--	uncharacterized protein LOC105339800 [Crassostrea gigas]
evm.TU.Scaf10.1689	evm.TU.Scaf10.1689	9.68E-05	4656912.5	5899974	3767615.75	1313685	5835927.5	595182.1875	7451710.5	6690213	6976170.5	1234531.625	2005722.25	160571.0625	721340.4375	3011457.5	3312079.25	6665692	15630849	7492774.5	DDB1	DNA damage-binding protein 1 [Crassostrea gigas]
evm.TU.Scaf10.1690	evm.TU.Scaf10.1690	0.000121654	3562810.75	6942035	4433624	5998798	2846432.25	5335053.5	5427567	5633457	6948550	7989947.5	5303199.5	6077522	7184696	9818613	8207391.5	5239354	8207153.5	5632654.5	XRCC6	X-ray repair cross-complementing protein 5-like isoform X1 [Crassostrea gigas]
evm.TU.Scaf10.1692	evm.TU.Scaf10.1692	0.000750991	Filtered	3057231.25	2872170.25	570636.875	4306921.5	838338.125	3858540.5	5820176.5	5874093	1872880.25	4808859	954273.4375	3008571.25	1845693.5	3728798.5	691022.8125	7929109	1958872.25	TDRD7	tudor domain-containing protein 7-like [Crassostrea gigas]
evm.TU.Scaf10.1693	evm.TU.Scaf10.1693	0.00030009	920972.8125	2466244.75	2090048.625	802778.25	1421405.125	2229587.5	3571098.75	3353463.75	3170057.5	1978064.75	914365.75	3974369	1074969.5	1548628.125	3258742.75	2.324757099	6199754	4190580.25	TDRD7	tudor domain-containing protein 7-like [Crassostrea gigas]
evm.TU.Scaf10.1695	evm.TU.Scaf10.1695	0.000347782	2639907	8416459	2544471.25	153421.0156	511353.4375	675752.4375	4997642	5824138	4877056	1513565.25	1307039.375	746464.1875	7186127.5	8757162	11356469	2.360710382	3369158.25	5994671	HAT1	histone acetyltransferase type B catalytic subunit-like [Crassostrea gigas]
evm.TU.Scaf10.1696	evm.TU.Scaf10.1696	1.03E-05	2667656.75	2500990.5	1587757.625	1375208.625	1498914.25	652366.9375	3135172	4538857.5	3027234	1218036	979064.75	708455.8125	2804613	1587903.5	1014608.688	24827006	24133320	17493818	aralar1	calcium-binding mitochondrial carrier protein Aralar2-like isoform X2 [Crassostrea gigas]
evm.TU.Scaf10.1697	evm.TU.Scaf10.1697	0.000621458	333441.7813	2681003.75	2154653.5	377949.375	Filtered	728150.375	2286488.5	718537.375	4423571.5	5486039	333973.8125	1671939.875	2398437	11022275	4366799	2.357045174	4796756.5	4779541.5	MRPL45	39S ribosomal protein L45, mitochondrial [Crassostrea gigas]
evm.TU.Scaf10.1698	evm.TU.Scaf10.1698	0.005261745	Filtered	Filtered	Filtered	876924.625	1	1	695191.125	Filtered	Filtered	Filtered	Filtered	Filtered	Filtered	Filtered	Filtered	Filtered	Filtered	Filtered	Yipf3	protein YIPF3-like isoform X1 [Crassostrea gigas]
evm.TU.Scaf10.1699_evm.TU.Scaf10.1700	evm.TU.Scaf10.1699_evm.TU.Scaf10.1700	0.00048677	9422974	Filtered	Filtered	6176761.5	4231159.5	7709624.5	2835335.75	1780421.625	5258436	3866831.75	5626576.5	1565356.75	2758300.25	2154278.25	3509027	2.229202509	Filtered	3814484.75	hikeshi	-
evm.TU.Scaf10.1710	evm.TU.Scaf10.1710	0.002332199	Filtered	181777.6875	Filtered	Filtered	Filtered	Filtered	96150.92188	603272.625	354706.7813	Filtered	Filtered	Filtered	311575.6875	15085.85742	229964.5313	Filtered	Filtered	Filtered	Eloa	transcription elongation factor B polypeptide 3-like [Crassostrea gigas]
evm.TU.Scaf10.1713	evm.TU.Scaf10.1713	0.001681545	1732354.5	1267128.625	18220.48242	507107.375	1	577365.3125	985466.6875	400885.7188	Filtered	3526473	7202637.5	Filtered	Filtered	Filtered	Filtered	Filtered	Filtered	674025.0625	neg1	endo-1,6-beta-D-glucanase BGN16.3-like [Crassostrea gigas]
evm.TU.Scaf10.1720	evm.TU.Scaf10.1720	5.15E-05	14383239	4891333	10494300	19247440	13363304	18273616	4398940	5728054.5	6793869.5	22570182	25560388	39211008	15255494	7003828.5	10630098	7414063	5392866.5	7849592	--	troponin T-like isoform X8 [Crassostrea gigas]
evm.TU.Scaf10.1721	evm.TU.Scaf10.1721	0.000521087	660985.8125	2624514	2111592	Filtered	1391464	329283.5	2893290.25	3840205.25	3495242.25	1746701	1699134.75	1388750	1522430.5	1797459.625	1418817	1116401.25	2941212	2068286	HRD1A	uncharacterized protein LOC105331851 [Crassostrea gigas]
evm.TU.Scaf10.1725	evm.TU.Scaf10.1725	0.000406318	Filtered	779633.1875	681240.5625	782039.6875	586072.1875	896621.25	1717667.375	936337.8125	2634367.75	1203588.625	1524807	1926056	909165.8125	353174.6875	634776.1875	2598834.75	5063833	3369525.25	--	protein C21orf2-like [Crassostrea gigas]
evm.TU.Scaf10.1727	evm.TU.Scaf10.1727	6.98E-05	10310219	4421502.5	5021563.5	14508079	7300032.5	15222235	1990558.125	1994526.625	3900752.5	11757082	6846730	21099826	3074574	3422175.25	4837012.5	1295889.75	516742.125	2680191.25	CPK9	-
evm.TU.Scaf10.1729	evm.TU.Scaf10.1729	0.000213646	1963166.25	3154040.25	2950087.5	916897.9375	736228	1428814.75	2435775.5	2277257	2320795.5	2422201.25	2522434.75	1865573.75	1690104	2098062.25	2509380.5	230549.875	5129293	2816568.75	stau2	-
evm.TU.Scaf10.1730	evm.TU.Scaf10.1730	0.001875306	Filtered	1321880.125	1711062.5	Filtered	370841.8125	9024062	2117077	507986.5313	1833410.875	2074398.5	1151836.5	924711.25	Filtered	470224.8438	628433	Filtered	917439.8125	5061669.5	MRTO4	mRNA turnover protein 4 homolog [Crassostrea gigas]
evm.TU.Scaf10.1731	evm.TU.Scaf10.1731	8.76E-07	55205216	39315092	58182320	83738920	93920792	104754016	46605876	40435584	45830984	63572944	92892768	83966840	61848712	52003040	72950848	123899800	67376040	80543816	ftt-2	-
evm.TU.Scaf10.1734	evm.TU.Scaf10.1734	0.001384542	Filtered	Filtered	Filtered	Filtered	Filtered	Filtered	410119.3125	453593.9063	Filtered	Filtered	Filtered	Filtered	Filtered	333192.625	Filtered	577009.375	Filtered	467327.2188	ispd	isoprenoid synthase domain-containing protein-like [Crassostrea gigas]
evm.TU.Scaf10.1741	evm.TU.Scaf10.1741	0.002493738	Filtered	555292.625	Filtered	Filtered	Filtered	Filtered	459071.6563	Filtered	415589	199639.3906	Filtered	Filtered	848508.25	511452.9063	1983794.25	Filtered	Filtered	Filtered	lgs	B-cell CLL/lymphoma 9 protein-like [Crassostrea gigas]
evm.TU.Scaf10.1744	evm.TU.Scaf10.1744	0.000227838	518557.7813	3334977.75	190220.7188	696631	794233.3125	182059.9375	4712227.5	4629676	2644378.25	412353.6563	339416.2188	1027993	652022.375	508533.875	694287.625	54814416	29165096	40405684	SPAG16	sperm-associated antigen 16 protein-like isoform X2 [Crassostrea gigas]
evm.TU.Scaf10.1746	evm.TU.Scaf10.1746	0.000495907	2376571.5	2119780.25	1667073.5	1684518.75	3173080.5	2953314	752260.5	1984664.125	1301627	2393065.75	1580698.375	4753577.5	3208942.75	3828327.25	3324077.75	Filtered	1383655.5	726286	B0103C08-B0602B01.13	probable polyamine oxidase 2 [Crassostrea gigas]
evm.TU.Scaf10.1748	evm.TU.Scaf10.1748	0.000831642	Filtered	2434158.75	1	Filtered	Filtered	Filtered	5334161	1304497.25	1240635.75	Filtered	Filtered	Filtered	163534.2031	270100.875	Filtered	4611236	3285850.75	3855195.75	Wdr60	WD repeat-containing protein 60-like [Crassostrea gigas]
evm.TU.Scaf10.1757	evm.TU.Scaf10.1757	0.000433809	3627483.5	Filtered	Filtered	5552401	3177865.75	Filtered	Filtered	Filtered	Filtered	5340627	6756178	Filtered	Filtered	2708025.5	3994970	Filtered	Filtered	Filtered	--	lens fiber membrane intrinsic protein-like [Crassostrea gigas]
evm.TU.Scaf10.176	evm.TU.Scaf10.176	0.002439379	46591.36328	Filtered	1	125300.4609	Filtered	352969	Filtered	72419.41406	136388.3438	280711.0625	761334.5625	245119.3906	285154.5313	Filtered	206917.8125	Filtered	Filtered	22943122	yngK	UPF0748 protein yngK [Crassostrea gigas]
evm.TU.Scaf10.1762	evm.TU.Scaf10.1762	0.000108116	4073472.5	3114884.25	6470573	3964459	7737601.5	5380809.5	2867890.75	3007214	2319127	5066527	4558427	7017990.5	3960340	4498271.5	7525895.5	4265086.5	4814623.5	4810542.5	Crk	adapter molecule Crk-like [Crassostrea gigas]
evm.TU.Scaf10.1763	evm.TU.Scaf10.1763	0.000419618	2730020	5078249.5	2520883.25	169931.4219	574942.125	179427.1563	4026823	4023887.75	4419267.5	183734	105651.625	336465.5938	821281.6875	3654951.75	1807305.25	12738543	11826092	9794674	Nup210	nuclear pore membrane glycoprotein 210-like isoform X1 [Crassostrea gigas]
evm.TU.Scaf10.1764	evm.TU.Scaf10.1764	0.00110052	Filtered	Filtered	Filtered	4778705	Filtered	Filtered	Filtered	Filtered	Filtered	Filtered	Filtered	2286752.75	1941535.875	Filtered	Filtered	Filtered	1012391.5	Filtered	--	uncharacterized protein LOC105330352 [Crassostrea gigas]
evm.TU.Scaf10.1773	evm.TU.Scaf10.1773	0.007902887	Filtered	Filtered	374044.3125	Filtered	Filtered	Filtered	Filtered	Filtered	939820.625	Filtered	Filtered	Filtered	227947.3906	Filtered	Filtered	Filtered	264436.9063	Filtered	ddx51	ATP-dependent RNA helicase DDX51-like [Crassostrea gigas]
evm.TU.Scaf10.1777	evm.TU.Scaf10.1777	0.000384633	24339316	5393970.5	5101165.5	23226246	14720955	9789609	6562229	6405188	5633608	11291628	17563088	15441204	11759603	5759902.5	7228167	15282291	7963887	11447024	Mlp84B	Muscle LIM protein Mlp84B [Crassostrea gigas]
evm.TU.Scaf10.1778	evm.TU.Scaf10.1778	0.001127078	99761.64844	961712.3125	1273322.5	349187.1875	2665300.75	Filtered	571898.8125	228762.5	1567802.125	271422.3438	260925.1875	24272.83594	351538.8125	Filtered	Filtered	1182663.375	4727750.5	Filtered	--	hypothetical protein CGI_10003461 [Crassostrea gigas]
evm.TU.Scaf10.1782	evm.TU.Scaf10.1782	0.003454048	Filtered	Filtered	Filtered	Filtered	Filtered	Filtered	Filtered	12211.46191	Filtered	Filtered	61581.66406	Filtered	Filtered	Filtered	Filtered	125953.4141	22944.44141	Filtered	--	tax1-binding protein 1 homolog B-like [Crassostrea gigas]
evm.TU.Scaf10.1785	evm.TU.Scaf10.1785	0.000357076	Filtered	1451242.25	1683270	Filtered	922382.6875	Filtered	8098754	10156978	7176224.5	1063732	648122	121965.3125	751301.1875	351225.0938	Filtered	1120398.125	5510251.5	984215.125	CDK2	cyclin-dependent kinase 2-like [Crassostrea gigas]
evm.TU.Scaf10.1786	evm.TU.Scaf10.1786	0.000522696	970244.6875	2165367.75	3699044.5	Filtered	Filtered	Filtered	Filtered	Filtered	Filtered	Filtered	3587560	Filtered	1156724.25	5469331.5	2628945.5	Filtered	Filtered	Filtered	--	uncharacterized protein LOC105325487 [Crassostrea gigas]
evm.TU.Scaf10.1789	evm.TU.Scaf10.1789	0.000564907	Filtered	1303216.25	Filtered	Filtered	Filtered	Filtered	363484.9688	2003681.125	318761.4375	Filtered	Filtered	Filtered	4175023.25	1576448.25	2179192	Filtered	Filtered	Filtered	ube2t	ubiquitin-conjugating enzyme E2 T-like isoform X1 [Crassostrea gigas]
evm.TU.Scaf10.1790	evm.TU.Scaf10.1790	0.002671046	Filtered	Filtered	Filtered	Filtered	Filtered	Filtered	1	Filtered	Filtered	Filtered	Filtered	Filtered	Filtered	Filtered	Filtered	Filtered	2144087.75	5402635	--	bromodomain-containing protein 4-like isoform X2 [Crassostrea gigas]
evm.TU.Scaf10.1794	evm.TU.Scaf10.1794	0.000155996	Filtered	Filtered	Filtered	Filtered	Filtered	Filtered	Filtered	Filtered	Filtered	Filtered	Filtered	Filtered	Filtered	Filtered	Filtered	11510498	10367482	15122860	--	uncharacterized protein LOC105334161 isoform X1 [Crassostrea gigas]
evm.TU.Scaf10.18	evm.TU.Scaf10.18	0.008830149	Filtered	876870.25	Filtered	Filtered	Filtered	Filtered	Filtered	Filtered	Filtered	1245050.375	Filtered	5281583	921387.5625	Filtered	Filtered	Filtered	Filtered	Filtered	--	uncharacterized protein LOC105328742 isoform X1 [Crassostrea gigas]
evm.TU.Scaf10.182	evm.TU.Scaf10.182	5.55E-05	12253197	4649740.5	13182956	21164262	9654516	27501034	2693521	6905615.5	8517986	8821607	20644700	17526666	6628769	3512895	3408936	1656385.25	4277906.5	3458337	lolT2	uncharacterized aminotransferase C660.12c-like [Crassostrea gigas]
evm.TU.Scaf10.1828	evm.TU.Scaf10.1828	0.000527421	235275.5156	2107490.5	778524.1875	Filtered	Filtered	Filtered	420382.4688	193531.5781	213584.5781	312836.0625	112427.5625	1495125	1018001.5	1810252	1281254.875	Filtered	Filtered	Filtered	Sult6b1	Sulfotransferase family cytosolic 1B member 1 [Crassostrea gigas]
evm.TU.Scaf10.183	evm.TU.Scaf10.183	2.32E-05	315708.75	1164959.75	3147934	1162261.25	350375.625	124761.0156	929671.0625	913354.5625	1284787.75	1984450.25	1242400	3233196.75	405779.1875	Filtered	874592.0625	74448.05469	4005904.25	Filtered	--	uncharacterized protein LOC105323234 [Crassostrea gigas]
evm.TU.Scaf10.1831	evm.TU.Scaf10.1831	0.000585311	4024418.25	1553323	1705997.375	1425903.5	2085218.5	3498391.75	1574643.375	1639567.125	1350332.875	1364890.5	2086456.75	2591634	3980960.25	3326310	2725333.75	5009061	3369902.5	2657677.25	Iah1	isoamyl acetate-hydrolyzing esterase 1 homolog [Crassostrea gigas]
evm.TU.Scaf10.184	evm.TU.Scaf10.184	4.39E-05	15048231	14333874	15895065	22811328	14115289	24904284	4414388	5786655.5	7394471	14341304	13210522	24595432	13452317	15522522	16842856	21894894	16792646	18786468	CYB5R1	NADH-cytochrome b5 reductase 3-like isoform X1 [Crassostrea gigas]
evm.TU.Scaf10.1840	evm.TU.Scaf10.1840	0.000538881	668495.3125	1421536.25	407625.3438	Filtered	Filtered	1	531690.9375	1	485174.6875	1	Filtered	Filtered	1360486.25	2344040.75	1781069.375	Filtered	979765	531848.4375	HUS1	checkpoint protein HUS1-like [Crassostrea gigas]
evm.TU.Scaf10.1841	evm.TU.Scaf10.1841	0.001348704	Filtered	Filtered	Filtered	Filtered	Filtered	Filtered	608764.625	626454.9375	884726.5625	102804.375	Filtered	Filtered	Filtered	Filtered	Filtered	3782365.75	1692618.625	1322847	--	IQ calmodulin-binding motif-containing protein 1-like [Crassostrea gigas]
evm.TU.Scaf10.1842	evm.TU.Scaf10.1842	0.000202171	9806044	13788407	9984099	4223396.5	3367150.5	2195933.25	9835187	7834864.5	10099724	3594003.75	3614495.25	5313619.5	9557990	15160222	11242278	6052748	19507234	12688063	Pa2g4	proliferation-associated protein 2G4-like [Crassostrea gigas]
evm.TU.Scaf10.185	evm.TU.Scaf10.185	0.000144256	265874.375	Filtered	Filtered	1.181583166	2156734.5	Filtered	2492576.5	Filtered	1809212.375	1221560.625	637776.1875	593546.875	3299235.25	Filtered	Filtered	Filtered	Filtered	2.414397955	TP53I11	tumor protein p53-inducible protein 11-like isoform X1 [Crassostrea gigas]
evm.TU.Scaf10.1850	evm.TU.Scaf10.1850	0.000507625	758878.0625	1524606	1432931.75	Filtered	Filtered	Filtered	775034.0625	27538.85742	Filtered	Filtered	Filtered	Filtered	918583.625	Filtered	Filtered	Filtered	Filtered	197917.5313	RIC8A	synembryn-A-like [Crassostrea gigas]
evm.TU.Scaf10.1852	evm.TU.Scaf10.1852	0.000715403	Filtered	939138.125	1144782	Filtered	Filtered	Filtered	1346914.5	100522.3984	882170.6875	532149.4375	Filtered	Filtered	Filtered	Filtered	Filtered	14289227	1507371.125	3322226.25	tyw1	S-adenosyl-L-methionine-dependent tRNA 4-demethylwyosine synthase-like [Crassostrea gigas]
evm.TU.Scaf10.1858	evm.TU.Scaf10.1858	0.00044339	2789399.5	Filtered	Filtered	303882.3438	1926349.125	5952.836914	853072.75	1114740	509261.5938	8158281.5	3779618	5826991.5	Filtered	800629.25	3555395.25	Filtered	3874193.75	749070.375	--	cell wall protein DAN4-like [Crassostrea gigas]
evm.TU.Scaf10.1861	evm.TU.Scaf10.1861	0.000419618	1401703.625	341926.5313	962120.3125	1653073.875	2148070.25	2041819	694908	1021342.875	1310868.125	1154586.625	1814518.875	4376865	1628685.375	1570313.375	Filtered	Filtered	Filtered	Filtered	SLC1A3	excitatory amino acid transporter 1-like [Crassostrea gigas]
evm.TU.Scaf10.1863	evm.TU.Scaf10.1863	2.34E-06	7219054	6629726.5	8190638.5	10132011	15033431	13288564	7446822	7079059.5	8333466.5	9771135	14548409	20295236	9076489	7000846.5	9481171	6587511	8936643	2012263	purb	transcriptional activator protein Pur-beta-B-like isoform X2 [Crassostrea gigas]
evm.TU.Scaf10.1864	evm.TU.Scaf10.1864	0.000252483	4642480.5	2793533.5	7002245.5	5051324.5	5127462.5	9414127	3889933.25	2834482.5	4233682.5	8969566	12466318	10251820	11732430	7823790.5	11636304	458853.5313	6109455	1794873	snf	U1 small nuclear ribonucleoprotein A-like [Crassostrea gigas]
evm.TU.Scaf10.1867	evm.TU.Scaf10.1867	0.000566287	1460640	5943056.5	1066280.875	1.561890721	1	Filtered	4090170.75	12778086	2233837.25	1622885.25	14351682	9094631	Filtered	3044718	Filtered	40880476	4331196	7804773	acdh-6	probable acyl-CoA dehydrogenase 6 [Crassostrea gigas]
evm.TU.Scaf10.1872	evm.TU.Scaf10.1872	2.09E-05	22550158	8722867	13591054	12303943	16555172	25428502	5139090	3761002	5762645.5	19445722	13065699	48924424	15067642	15105868	15374842	10142980	12070302	15861317	SLC9A3R1	Na(+)/H(+) exchange regulatory cofactor NHE-RF2-like isoform X1 [Crassostrea gigas]
evm.TU.Scaf10.1873	evm.TU.Scaf10.1873	3.15E-05	4348392.5	5232558.5	3939220.25	2035350.875	2449696.25	2222029.5	2605108	2174258.25	2322293.5	8733451	2180493.5	11537146	6679558	5418868.5	8077733.5	342402.4375	15515696	12336042	TGFBRAP1	Transforming growth factor-beta receptor-associated protein 1 [Crassostrea gigas]
evm.TU.Scaf10.1876	evm.TU.Scaf10.1876	0.001110159	Filtered	Filtered	Filtered	Filtered	Filtered	Filtered	Filtered	Filtered	Filtered	705291.4375	Filtered	3335144.25	Filtered	Filtered	Filtered	Filtered	Filtered	Filtered	CA4	carbonic anhydrase-like [Crassostrea gigas]
evm.TU.Scaf10.1877_evm.TU.Scaf10.1878	evm.TU.Scaf10.1877_evm.TU.Scaf10.1878	0.000420339	1.413809419	274476.875	1757690	569152.1875	3000962.25	86282.60938	3204512	2286328.5	3499940	1634330.25	1469146	1618243.125	Filtered	216344.7813	Filtered	5.102019787	1151511.375	8554577	Slc6a5	-
evm.TU.Scaf10.1882	evm.TU.Scaf10.1882	0.000568985	2649350.75	3640120	1962055.5	1937512	1807383.5	1744597.125	3324929.5	4093481.5	4555705	2053908.75	2427091	2477198.5	14686192	2826956	4688227.5	9497034	4470106	6937337.5	TMEM30A	cell cycle control protein 50A-like isoform X2 [Crassostrea gigas]
evm.TU.Scaf10.1883	evm.TU.Scaf10.1883	0.000542746	Filtered	Filtered	46623992	194141552	140004544	Filtered	22702.625	Filtered	Filtered	19216770	26570700	Filtered	Filtered	Filtered	Filtered	2.618318319	654203.0625	447713.25	vps51	-
evm.TU.Scaf10.189	evm.TU.Scaf10.189	0.00065439	1357191.75	708363.9375	1005310.188	2236737.75	933074.5	2742400.25	261479.8438	418826.0938	609121.75	894699.4375	1216491.5	1869160	1571450.375	811251.5	1291343.75	Filtered	362766.625	Filtered	Pino	uncharacterized protein LOC105323225 [Crassostrea gigas]
evm.TU.Scaf10.1895	evm.TU.Scaf10.1895	0.0002378	Filtered	2890883.5	51202.26953	Filtered	Filtered	Filtered	4064063.5	2875107	Filtered	4525754.5	Filtered	10676098	690361.125	Filtered	Filtered	Filtered	Filtered	Filtered	LCP2	cathepsin L1-like [Crassostrea gigas]
evm.TU.Scaf10.1896	evm.TU.Scaf10.1896	0.000239284	1260681	1135464.125	955907.0625	2435199.75	4348136	2103856.75	2986489	5053826.5	2409952.75	4514143.5	2980558.75	1457572.5	233574.6406	346589.1563	588050.375	5907903.5	1250280.5	25336086	Ppfibp1	-
evm.TU.Scaf10.19	evm.TU.Scaf10.19	0.000502347	1970041.75	1187820.375	1799372	Filtered	Filtered	1613405.625	632619.1875	403173.4375	937408.625	1005906.688	233239.75	3972633.75	1905947.375	3344559.25	3070757	3139767.75	3487771.25	4823228	MED18	mediator of RNA polymerase II transcription subunit 18-like [Crassostrea gigas]
evm.TU.Scaf10.1901	evm.TU.Scaf10.1901	0.000751794	Filtered	241925.4219	Filtered	Filtered	Filtered	Filtered	521180.0625	441448.125	573758.9375	Filtered	Filtered	Filtered	361958.6875	286980.4375	391433.875	Filtered	Filtered	10092.53418	ncaph2	condensin-2 complex subunit H2-like [Crassostrea gigas]
evm.TU.Scaf10.1902	evm.TU.Scaf10.1902	0.000525732	1289047.125	936671.3125	788113.125	578114.375	1399076.625	158477.5625	295798.1875	349647.75	325126.6563	520452.3125	411220.25	376255.5938	203325.6406	637479	356122.625	94924.29688	203730.7969	110630.0859	lmf2	-
evm.TU.Scaf10.1905	evm.TU.Scaf10.1905	0.00086682	1598086.625	400309.125	369494.8125	Filtered	1	507986.9375	405538.6563	314710.9375	362997.6563	311649.5625	343155.0625	570609.3125	1653902.25	1710671.375	Filtered	Filtered	Filtered	Filtered	--	uncharacterized protein LOC105323276 [Crassostrea gigas]
evm.TU.Scaf10.191	evm.TU.Scaf10.191	0.001429999	Filtered	Filtered	Filtered	Filtered	Filtered	Filtered	132809.5	292435.8125	Filtered	Filtered	Filtered	Filtered	Filtered	Filtered	Filtered	5273545	603501.3125	2286951	Dyrk4	dual specificity tyrosine-phosphorylation-regulated kinase 4-like isoform X3 [Crassostrea gigas]
evm.TU.Scaf10.1910	evm.TU.Scaf10.1910	0.002768999	Filtered	1565921.25	648167.125	148041.2969	Filtered	265426.8125	692472.1875	394150.0625	17301.93164	Filtered	Filtered	Filtered	968848.125	603575.375	1	Filtered	Filtered	Filtered	pkmyt1	membrane-associated tyrosine- and threonine-specific cdc2-inhibitory kinase-like [Crassostrea gigas]
evm.TU.Scaf10.1911	evm.TU.Scaf10.1911	0.000417937	845119.75	1456442.5	1283327	1172924	613381.25	299714.4688	1425940.25	1683646	2049953	581003.25	1350075.875	Filtered	764949.9375	929876.375	852551.5	3673082.25	2569494.5	2439942.5	SUPT5H	transcription elongation factor SPT5-like [Crassostrea gigas]
evm.TU.Scaf10.1915	evm.TU.Scaf10.1915	0.001758971	Filtered	1336750.625	Filtered	Filtered	Filtered	Filtered	914173.5625	Filtered	1775281.625	596684.25	Filtered	Filtered	1778222	Filtered	Filtered	Filtered	Filtered	Filtered	aph-1	gamma-secretase subunit Aph-1-like [Crassostrea gigas]
evm.TU.Scaf10.1924	evm.TU.Scaf10.1924	0.006637505	Filtered	Filtered	Filtered	Filtered	Filtered	Filtered	Filtered	Filtered	85414.01563	Filtered	Filtered	Filtered	Filtered	Filtered	Filtered	Filtered	Filtered	Filtered	mcm9	DNA helicase MCM9-like [Crassostrea gigas]
evm.TU.Scaf10.193	evm.TU.Scaf10.193	0.000480425	725543.4375	1437226	1175286.375	524725.9375	306852.2813	Filtered	2760360.75	4510341	2531098	898049.375	1242713	363663.625	1087779.625	1376672.75	270543.75	Filtered	2359405.75	1145198	R3HDM1	cAMP-regulated phosphoprotein 21-like [Crassostrea gigas]
evm.TU.Scaf10.1930	evm.TU.Scaf10.1930	0.004948588	Filtered	102682.5938	Filtered	307815.6563	Filtered	Filtered	1	Filtered	Filtered	Filtered	Filtered	1113359.125	Filtered	1	224114.125	Filtered	862491.1875	626600.3125	PKD1L2	polycystic kidney disease protein 1-like 2 [Crassostrea gigas]
evm.TU.Scaf10.194	evm.TU.Scaf10.194	0.000362381	5636210	8254388	5627528	2266297.75	4704247	1572589.625	5700120	6026530.5	5778552	2106172.25	2458212.5	1034690.563	1399094.875	3980499.5	1474150.25	2324120.25	12158828	3677730.25	COPA	coatomer subunit alpha-like [Crassostrea gigas]
evm.TU.Scaf10.1944	evm.TU.Scaf10.1944	5.59E-06	19632518	5425807.5	17822154	24803666	26710600	52135124	4991254.5	3802055.25	6365359	36561992	23804912	43086996	13516636	7519958	10392507	5460611	7115125.5	5524226	--	-
evm.TU.Scaf10.1947	evm.TU.Scaf10.1947	0.000462392	1496898.25	2483063.75	1387431.375	3432704.25	2055301.375	3355953.75	3117445.5	2885732.75	5195871	2932814.25	715744.25	4304764	1781244.875	3946382.5	2215128.5	3189098.5	9555279	4493585.5	Hspbp1	hsp70-binding protein 1-like [Crassostrea gigas]
evm.TU.Scaf10.1949	evm.TU.Scaf10.1949	0.000301176	2001028.5	2924616.25	7392663.5	2949055	5503438	7354259.5	10958597	1615246.5	2371744.5	10290349	5943830.5	13039235	3126039.25	2893719.5	6913184	1690700	4584934	7152442	Ppp1r2	protein phosphatase inhibitor 2-like [Crassostrea gigas]
evm.TU.Scaf10.195	evm.TU.Scaf10.195	0.001158168	Filtered	Filtered	Filtered	Filtered	Filtered	Filtered	285269.8125	1263545.375	645119.5625	Filtered	Filtered	Filtered	Filtered	Filtered	Filtered	Filtered	Filtered	Filtered	VPS13B	vacuolar protein sorting-associated protein 13B-like isoform X3 [Crassostrea gigas]
evm.TU.Scaf10.1950	evm.TU.Scaf10.1950	0.000223285	1092044	1049907.25	756005.6875	3402128	15897065	518777.7813	3418531.25	3601115	2912564.75	975756.3125	1429627.625	2893565	1	Filtered	35910.82813	401906.4688	4451302	1164587.375	VCPIP1	deubiquitinating protein VCIP135-like [Crassostrea gigas]
evm.TU.Scaf10.1953	evm.TU.Scaf10.1953	0.000923461	Filtered	2202804.5	2627931	2253317.25	1712101.125	1048927.625	3867348.5	3287473.5	3258587	1879448.5	6357524.5	2060950.375	2679412.5	2940095.5	1485441.625	2427098.5	2096230.125	1827133.625	--	DNA repair protein XRCC4-like [Crassostrea gigas]
evm.TU.Scaf10.1956	evm.TU.Scaf10.1956	0.001260381	1324073.25	Filtered	387821.2813	1508212.625	654327.25	1125928.75	620469.375	654548.6875	956263.875	518209.5	2015740	1438400	1001205.875	671333.125	1070830.5	913319.8125	640265.6875	784431.375	ANGPT4	microfibril-associated glycoprotein 4-like [Crassostrea gigas]
evm.TU.Scaf10.1960	evm.TU.Scaf10.1960	7.32E-06	13980079	10729395	17265476	20173890	11689972	24114136	13439646	13829420	15160772	14246213	18074852	19543674	14107131	14653456	22314962	27065802	14846246	14710080	calub	calumenin-like isoform X1 [Crassostrea gigas]
evm.TU.Scaf10.1961	evm.TU.Scaf10.1961	3.53E-08	4894736	2502617	1882872.25	1881678	977311.1875	1529277.75	9536812	11875068	7405748	2258240.75	2905602.25	3861330	4348263.5	3644811.75	3410061.25	222346496	122821400	144472288	DNALI1	33 kDa inner dynein arm light chain, axonemal-like isoform X2 [Crassostrea gigas]
evm.TU.Scaf10.1962	evm.TU.Scaf10.1962	0.000563999	4546506	5919110.5	3029894.75	2940377.75	1467549.375	3942092.75	2941114	4544512.5	3226448.5	3140574.75	4813967.5	2355140	6734984.5	7600509.5	8386256	205420.4375	3836177.75	7795849	emc2	ER membrane protein complex subunit 2-like [Crassostrea gigas]
evm.TU.Scaf10.1964	evm.TU.Scaf10.1964	0.000544193	Filtered	2023900.625	1516228.25	Filtered	Filtered	1474211.125	743868.25	1088739	1035143.125	2312718	972233.75	Filtered	Filtered	Filtered	3114263.5	Filtered	Filtered	Filtered	TRMT11	tRNA (guanine(10)-N2)-methyltransferase homolog [Crassostrea gigas]
evm.TU.Scaf10.1965	evm.TU.Scaf10.1965	0.00011068	19530432	2892655.25	4507297	19271478	4740508	9869564	3194380	2140997.75	2707070.75	4511400.5	3515712.5	7520335.5	3189586.5	2431046	4414773.5	1417240.5	8103726.5	4300796.5	Psmf1	proteasome inhibitor PI31 subunit-like [Crassostrea gigas]
evm.TU.Scaf10.1967	evm.TU.Scaf10.1967	0.001337646	197848.5781	Filtered	Filtered	Filtered	Filtered	Filtered	373464.75	507953.4063	512614.0625	87171.61719	169525.9844	Filtered	181211.0938	Filtered	Filtered	3485255.75	Filtered	561705.5	GLS	glutaminase kidney isoform, mitochondrial-like isoform X1 [Crassostrea gigas]
evm.TU.Scaf10.1970	evm.TU.Scaf10.1970;evm.TU.Scaf271.2	0.0009767	1137272	1415983.75	475501.5	146901.1094	362586.6875	Filtered	Filtered	Filtered	Filtered	412021.4375	Filtered	140303.8281	303687.125	1605348.375	546531.8125	Filtered	Filtered	149729.625	Cdk6	cyclin-dependent kinase 6-like [Crassostrea gigas]
evm.TU.Scaf271.2	evm.TU.Scaf10.1970;evm.TU.Scaf271.2	0.0009767	1137272	1415983.75	475501.5	146901.1094	362586.6875	Filtered	Filtered	Filtered	Filtered	412021.4375	Filtered	140303.8281	303687.125	1605348.375	546531.8125	Filtered	Filtered	149729.625	Cdk6	cyclin-dependent kinase 6-like [Crassostrea gigas]
evm.TU.Scaf10.1971	evm.TU.Scaf10.1971;evm.TU.Scaf271.1	0.000187183	7042415	7088452	14771622	15414569	11933764	5095532.5	5876840	5673819	5666626	6414029.5	9543602	9678766	8553091	9831083	9612227	10095960	8536520	11804636	Pdcd6ip	programmed cell death 6-interacting protein-like isoform X1 [Crassostrea gigas]
evm.TU.Scaf271.1	evm.TU.Scaf10.1971;evm.TU.Scaf271.1	0.000187183	7042415	7088452	14771622	15414569	11933764	5095532.5	5876840	5673819	5666626	6414029.5	9543602	9678766	8553091	9831083	9612227	10095960	8536520	11804636	Pdcd6ip	programmed cell death 6-interacting protein-like isoform X3 [Crassostrea gigas]
evm.TU.Scaf10.1972	evm.TU.Scaf10.1972;evm.TU.Scaf270.1	0.001954285	Filtered	Filtered	Filtered	Filtered	Filtered	827382.9375	Filtered	Filtered	Filtered	810429.375	Filtered	273145.875	999908.4375	Filtered	Filtered	Filtered	Filtered	Filtered	hexim	protein HEXIM-like [Crassostrea gigas]
evm.TU.Scaf270.1	evm.TU.Scaf10.1972;evm.TU.Scaf270.1	0.001954285	Filtered	Filtered	Filtered	Filtered	Filtered	827382.9375	Filtered	Filtered	Filtered	810429.375	Filtered	273145.875	999908.4375	Filtered	Filtered	Filtered	Filtered	Filtered	hexim	protein HEXIM-like [Crassostrea gigas]
evm.TU.Scaf10.1973	evm.TU.Scaf10.1973	0.000769863	Filtered	Filtered	Filtered	Filtered	Filtered	Filtered	1602490.25	1578090.75	2145427.25	Filtered	Filtered	Filtered	Filtered	Filtered	Filtered	8205209.5	3118720	2753458.5	--	uncharacterized protein LOC105327722 isoform X2 [Crassostrea gigas]
evm.TU.Scaf10.1974	evm.TU.Scaf10.1974	0.000508864	Filtered	Filtered	Filtered	Filtered	Filtered	Filtered	3605130.75	3207351.25	2985227	Filtered	Filtered	Filtered	Filtered	Filtered	Filtered	17844320	7865198	10373143	--	uncharacterized protein LOC105327722 isoform X1 [Crassostrea gigas]
evm.TU.Scaf10.1983	evm.TU.Scaf10.1983	0.000209968	4800367.5	5587988.5	14904999	3936751.5	2466753.25	8396814	3889244.75	5680373.5	4179159	11569912	2703370.25	10072004	9327076	6380237.5	8795357	1775646.625	4818787.5	4228643	VHA14	-
evm.TU.Scaf10.1984	evm.TU.Scaf10.1984	0.002309789	Filtered	Filtered	Filtered	Filtered	7517.907715	Filtered	112667.9375	191355.4375	1	1	Filtered	383535.9375	Filtered	Filtered	Filtered	Filtered	Filtered	1537595.875	tmub1	transmembrane and ubiquitin-like domain-containing protein 1 [Crassostrea gigas]
evm.TU.Scaf10.199	evm.TU.Scaf10.199	9.23E-06	2097551.5	304910.625	147289.3438	704529.25	3521792.5	9216510	173965.2813	646864.375	Filtered	9041902	Filtered	35119652	Filtered	2292442.5	3124030.5	1566681.75	1145106.625	1683856	Ggt1	gamma-glutamyltranspeptidase 1-like isoform X2 [Crassostrea gigas]
evm.TU.Scaf10.2001	evm.TU.Scaf10.2001	0.000703818	Filtered	Filtered	Filtered	744357.1875	Filtered	2078068.5	Filtered	Filtered	Filtered	1273644.5	186095.9531	2407112	Filtered	183474.4375	257327.0781	Filtered	Filtered	Filtered	Mal-B1	-
evm.TU.Scaf10.2003	evm.TU.Scaf10.2003	0.00012535	6660157.5	7961177.5	4290298	6344372	5044822.5	4477711.5	7039638	9637610	9844223	7567368	7714755.5	8502488	4355365.5	4201829	5156711.5	36019628	12818258	19290554	SHMT2	serine hydroxymethyltransferase, mitochondrial-like [Crassostrea gigas]
evm.TU.Scaf10.2004	evm.TU.Scaf10.2004	0.000830499	Filtered	367633.6875	776170.125	Filtered	Filtered	632963.875	2871478.25	2797386.5	3046087	283904.9688	511509.7813	533512.625	Filtered	309831.7188	593472.9375	Filtered	913438.25	430949.0313	gatad1	GATA zinc finger domain-containing protein 1-like [Crassostrea gigas]
evm.TU.Scaf10.2005	evm.TU.Scaf10.2005	1.21E-06	7665758.5	8614815	6785366.5	6164994.5	5716122.5	4330670	11263214	9595279	7867451	3144296.25	3885755.75	3640871.25	5592549.5	4298409.5	5541534.5	129495352	38728596	79022008	Gpdh	Glycerol-3-phosphate dehydrogenase [NAD+], cytoplasmic [Crassostrea gigas]
evm.TU.Scaf10.2006	evm.TU.Scaf10.2006	0.002369083	423594.0313	692955.0625	Filtered	132009.9688	Filtered	Filtered	365100.8125	921246.9375	622301.3125	63768.96875	Filtered	Filtered	Filtered	292188	319729.4688	Filtered	Filtered	Filtered	MED30	mediator of RNA polymerase II transcription subunit 30-like [Crassostrea gigas]
evm.TU.Scaf10.2007	evm.TU.Scaf10.2007	0.000361055	19924758	22237500	11122568	8319450.5	9917850	3273391.5	10914347	10874514	10928720	5323602.5	6126956	5569021	5356052.5	15180513	7318646	29874548	11525227	16981478	STT3A	dolichyl-diphosphooligosaccharide--protein glycosyltransferase subunit STT3A [Crassostrea gigas]
evm.TU.Scaf10.201	evm.TU.Scaf10.201	0.00167633	Filtered	Filtered	Filtered	Filtered	Filtered	Filtered	Filtered	372182.0625	Filtered	Filtered	Filtered	Filtered	Filtered	Filtered	Filtered	Filtered	1108603.625	1999531.25	--	uncharacterized protein LOC105335743 isoform X1 [Crassostrea gigas]
evm.TU.Scaf10.2011	evm.TU.Scaf10.2011	0.003449073	1572721.125	Filtered	Filtered	Filtered	Filtered	Filtered	Filtered	Filtered	Filtered	Filtered	Filtered	Filtered	Filtered	Filtered	Filtered	Filtered	Filtered	Filtered	Slc26a2	sulfate transporter-like [Crassostrea gigas]
evm.TU.Scaf10.2012	evm.TU.Scaf10.2012	0.000596265	2175238	141176.375	28049.98828	4126541	Filtered	Filtered	3482286.5	11340284	3638948.5	610317.25	330608.5938	Filtered	Filtered	Filtered	2290729.25	198294896	17305276	30783092	SLC26A5	Prestin [Crassostrea gigas]
evm.TU.Scaf10.2016	evm.TU.Scaf10.2016	0.000136911	6891269	3468751	4117714.25	8424986	8415724	13068348	3483972	3800050	3953242.5	7166041	6753167.5	10327112	2517781.5	4442228	4930062.5	14293767	6569456	14788702	primo-1	low molecular weight phosphotyrosine protein phosphatase 1-like [Crassostrea gigas]
evm.TU.Scaf10.2018	evm.TU.Scaf10.2018	0.00043282	2081775	4693146	5310923.5	Filtered	5455859.5	2058410.875	5422857.5	4884753	Filtered	6823362.5	10738055	3413650.75	5541224	6235153.5	5318766	589257.625	2882018	9361505	--	cleavage and polyadenylation specificity factor subunit 6-like [Crassostrea gigas]
evm.TU.Scaf10.2026	evm.TU.Scaf10.2026	2.71E-07	25305310	6565496.5	14273624	31056226	39513364	12733372	11130915	11127121	8505991	10747715	11936151	12261310	5319690	5699527.5	5657697	28084814	13845477	16607780	DPYS	dihydropyrimidinase-like isoform X1 [Crassostrea gigas]
evm.TU.Scaf10.2027	evm.TU.Scaf10.2027	0.000893721	Filtered	Filtered	Filtered	1.152498841	Filtered	835372.625	1841036.75	1609187.25	1278457.5	4428212	Filtered	1211124.875	1856482.75	1032376.813	2285867	Filtered	Filtered	Filtered	mettl1	tRNA (guanine-N(7)-)-methyltransferase-like [Crassostrea gigas]
evm.TU.Scaf10.2042	evm.TU.Scaf10.2042;evm.TU.Scaf271.18	0.002695049	1163902	1370030	Filtered	98576.03125	Filtered	Filtered	819798.25	Filtered	118091.1953	624.2050781	Filtered	Filtered	101929.2813	99476.11719	1328198.5	Filtered	Filtered	1802633.625	TTC39C	tetratricopeptide repeat protein 39C-like [Crassostrea gigas]
evm.TU.Scaf271.18	evm.TU.Scaf10.2042;evm.TU.Scaf271.18	0.002695049	1163902	1370030	Filtered	98576.03125	Filtered	Filtered	819798.25	Filtered	118091.1953	624.2050781	Filtered	Filtered	101929.2813	99476.11719	1328198.5	Filtered	Filtered	1802633.625	TTC39C	tetratricopeptide repeat protein 39C-like [Crassostrea gigas]
evm.TU.Scaf10.2044	evm.TU.Scaf10.2044;evm.TU.Scaf271.20	0.000106152	10226983	2017884.375	3423644.25	11540901	5847264.5	6617251.5	9813858	16243108	9512912	6286880	9314654	22829332	3492115.75	1699721.875	3919875.25	105789824	65536908	56901488	Aqp4	aquaporin-1-like [Crassostrea gigas]
evm.TU.Scaf271.20	evm.TU.Scaf10.2044;evm.TU.Scaf271.20	0.000106152	10226983	2017884.375	3423644.25	11540901	5847264.5	6617251.5	9813858	16243108	9512912	6286880	9314654	22829332	3492115.75	1699721.875	3919875.25	105789824	65536908	56901488	Aqp4	aquaporin-1-like [Crassostrea gigas]
evm.TU.Scaf10.2066	evm.TU.Scaf10.2066	0.000140515	7066002	4989826.5	5688036	4412905	4715002.5	2098914.5	8442255	7955196.5	7653755	3837819.25	2189481.5	5277634.5	3666840.5	3535078	11803372	4072807.75	7361347.5	12307334	Uap1	UDP-N-acetylhexosamine pyrophosphorylase-like isoform X2 [Crassostrea gigas]
evm.TU.Scaf10.2069	evm.TU.Scaf10.2069	0.000401732	2567824.25	694952.125	1400076.875	5615251	2358925.25	2864607	1077924.25	1893922.75	1108573.5	6147534	2968742.5	1862488.75	849805.75	1122254.875	838192.25	5833972.5	2253962	7829116.5	WDR37	-
evm.TU.Scaf10.2083	evm.TU.Scaf10.2083	0.000630227	11178785	816918.3125	504112.5	3493478.25	16610586	7446238	4708634	2857884.25	4087321.5	5272372	4368824	5288163	6150345	1389464.875	3472581.75	9300988	5362174	4996685	--	apoptosis regulator BAX-like isoform X1 [Crassostrea gigas]
evm.TU.Scaf10.2085	evm.TU.Scaf10.2085	0.002682348	Filtered	849606.375	Filtered	1795797.875	4784531	Filtered	955382.5625	4135670.5	Filtered	Filtered	1	590307.1875	666495.1875	3208996.25	Filtered	Filtered	7239373	29965692	--	uncharacterized protein LOC105326258 [Crassostrea gigas]
evm.TU.Scaf10.2094	evm.TU.Scaf10.2094	0.000814369	1073215.625	Filtered	1	334775.2188	854227.3125	512990.5938	84086.30469	35084.25391	2393467	1216322.875	266589.5625	187322.625	1	762940.0625	3446230.75	569222.125	93585.38281	731808.25	--	uncharacterized protein LOC105339400 [Crassostrea gigas]
evm.TU.Scaf10.2097	evm.TU.Scaf10.2097	0.000124589	357223.4688	939202.0625	Filtered	Filtered	Filtered	Filtered	1610136.25	2301259.75	1499031.75	Filtered	Filtered	2392213	Filtered	1054681	Filtered	Filtered	4001051.5	4281054	KDM1B	lysine-specific histone demethylase 1B-like isoform X2 [Crassostrea gigas]
evm.TU.Scaf10.2098	evm.TU.Scaf10.2098	0.000873042	Filtered	Filtered	Filtered	Filtered	Filtered	Filtered	Filtered	Filtered	Filtered	128365.6484	Filtered	242489.5781	Filtered	Filtered	Filtered	Filtered	Filtered	Filtered	--	Calmodulin-like protein 12 [Crassostrea gigas]
evm.TU.Scaf10.2099	evm.TU.Scaf10.2099	0.003258874	Filtered	Filtered	Filtered	Filtered	Filtered	1193791	Filtered	Filtered	Filtered	663011.6875	Filtered	1498550.625	Filtered	Filtered	Filtered	Filtered	Filtered	Filtered	CMD1	calmodulin-like [Crassostrea gigas]
evm.TU.Scaf10.2107	evm.TU.Scaf10.2107	6.48E-05	Filtered	Filtered	Filtered	Filtered	Filtered	Filtered	76340152	63462248	146756416	9068163	9715903	39970948	Filtered	Filtered	257344.5156	59751256	146899120	80679136	--	hypothetical protein CGI_10015188 [Crassostrea gigas]
evm.TU.Scaf10.2108	evm.TU.Scaf10.2108	0.00061691	Filtered	1695249.875	1566644.75	1241897.5	2546718.25	6386948.5	1211562.75	Filtered	339514	800150.9375	Filtered	267905.25	Filtered	1230303	1871289.875	Filtered	2341124	Filtered	Ogfrl1	opioid growth factor receptor-like protein 1 [Crassostrea gigas]
evm.TU.Scaf10.2109	evm.TU.Scaf10.2109	0.000534166	1364584	1616961.75	389683.6563	272940.5625	1675757.75	4519433	2016759.25	1495089.75	1105458.875	3521435	1595153.125	370442.875	1534863.125	2332710.75	569836.875	7987999.5	4028008	7948781	abcb8	ATP-binding cassette sub-family B member 8, mitochondrial-like [Crassostrea gigas]
evm.TU.Scaf10.2113	evm.TU.Scaf10.2113	0.000787427	2108185.75	1121798.25	3084437	5670411.5	926940.8125	1680005.25	1181833.5	Filtered	2894280.25	860408.4375	202124.1563	2252463.5	Filtered	265152.5	Filtered	Filtered	2129231.5	6353365	Acox1	peroxisomal acyl-coenzyme A oxidase 1-like [Crassostrea gigas]
evm.TU.Scaf10.2119	evm.TU.Scaf10.2119	4.69E-06	Filtered	Filtered	1085005.125	95857.14844	1	Filtered	13831608	16801788	9938244	347811.875	Filtered	868535.9375	Filtered	Filtered	Filtered	196010192	121530696	122437048	--	uncharacterized protein LOC105327271 isoform X2 [Crassostrea gigas]
evm.TU.Scaf10.2123	evm.TU.Scaf10.2123	0.000813601	Filtered	2384179.75	316603.6875	Filtered	Filtered	Filtered	Filtered	Filtered	Filtered	Filtered	Filtered	Filtered	2247839.75	2936906.5	Filtered	Filtered	Filtered	Filtered	Chst15	carbohydrate sulfotransferase 15-like [Crassostrea gigas]
evm.TU.Scaf10.2124	evm.TU.Scaf10.2124	1.55E-05	19091840	5478707.5	2962050	19009938	3126076.5	3838247	6691502	4281227.5	5450569	44909740	66820124	12476208	3814915.25	1865900	1416721	73313336	4105508.75	32869160	--	astacin-like [Crassostrea gigas]
evm.TU.Scaf10.2125	evm.TU.Scaf10.2125	0.000344087	109002.1641	Filtered	Filtered	Filtered	Filtered	Filtered	Filtered	Filtered	Filtered	Filtered	Filtered	157087.375	Filtered	Filtered	Filtered	Filtered	Filtered	Filtered	N6AMT1	hemK methyltransferase family member 2-like [Crassostrea gigas]
evm.TU.Scaf10.2139	evm.TU.Scaf10.2139	0.00577489	Filtered	Filtered	Filtered	Filtered	Filtered	Filtered	1230803.375	993995.4375	1292427.625	Filtered	Filtered	1	Filtered	Filtered	Filtered	Filtered	Filtered	Filtered	ABCC1	multidrug resistance-associated protein 1-like [Crassostrea gigas]
evm.TU.Scaf10.2140	evm.TU.Scaf10.2140	0.000539187	1672341.375	991913.875	1	760387.3125	1	1188395.375	468922.2813	724056.125	1381512.125	2854329	642192.5625	1143233	3385845.5	1289984.75	2805112.75	1275247.75	2949851.5	108057.4922	Bet1	BET1 homolog [Crassostrea gigas]
evm.TU.Scaf10.2141	evm.TU.Scaf10.2141	0.000409375	4072170.5	3358448.25	1472422	1199683	3122703.25	2411411.75	1729664.875	1487268.875	1405148.5	2606737.5	2794611.25	5060687	5355838	4182962.5	6434352	Filtered	8096323	3362292.25	Eps8	-
evm.TU.Scaf10.2142	evm.TU.Scaf10.2142	0.000229323	17240034	13393180	22321650	19926854	26558774	14464094	16046432	13840651	15140202	10956322	14072186	14477765	12319934	13246836	9550973	8002931.5	16734719	12556095	Pls3	plastin-3-like [Crassostrea gigas]
evm.TU.Scaf10.2144	evm.TU.Scaf10.2144	0.000476768	5266688	4922703	3350460.5	1793247.375	2055483.125	422310.4688	1241001.375	1864425.375	1370109.5	2407913.25	1107856.5	3440508.5	2532442	6442674.5	3571621.5	106955.8906	1301329.75	1751243.25	PDIA5	protein disulfide-isomerase A5-like [Crassostrea gigas]
evm.TU.Scaf10.2145	evm.TU.Scaf10.2145	2.64E-07	7335533	8477177	4730746.5	4819538	Filtered	20476598	8802975	9539298	3635142.5	26605616	Filtered	17080684	9785099	9817822	10290278	492372.4375	154806656	134980000	SEM1	26S proteasome complex subunit DSS1-like [Crassostrea gigas]
evm.TU.Scaf10.2148	evm.TU.Scaf10.2148	0.000381506	Filtered	1426862	Filtered	2605922.25	Filtered	7634591.5	5340670.5	Filtered	615721.25	2437292.5	Filtered	9555375	558117.9375	Filtered	1155834.25	Filtered	5347225.5	2248144.75	--	uncharacterized protein LOC105333372 [Crassostrea gigas]
evm.TU.Scaf10.2151	evm.TU.Scaf10.2151	0.004177003	Filtered	93557.25781	Filtered	Filtered	Filtered	Filtered	Filtered	Filtered	Filtered	Filtered	Filtered	Filtered	Filtered	Filtered	Filtered	Filtered	Filtered	Filtered	HPS5	uncharacterized protein LOC105333378 [Crassostrea gigas]
evm.TU.Scaf10.2152	evm.TU.Scaf10.2152	0.001207435	920962.625	Filtered	Filtered	Filtered	Filtered	Filtered	Filtered	Filtered	Filtered	1185562.5	Filtered	950222.6875	Filtered	Filtered	Filtered	Filtered	Filtered	Filtered	Gns	N-acetylglucosamine-6-sulfatase [Crassostrea gigas]
evm.TU.Scaf10.2155	evm.TU.Scaf10.2155	0.000625494	1547480.875	Filtered	890975.0625	2796819.25	1.074364424	2664005.75	644183.3125	387249.3125	1104014.875	5547912	2553951	10367946	5373133	1914120	781941.375	Filtered	1129302.125	357013.9375	--	uncharacterized protein LOC105332769 [Crassostrea gigas]
evm.TU.Scaf10.2156	evm.TU.Scaf10.2156	0.000224513	4620071.5	4911328	6203471	5843341.5	10728108	10122008	6261721	2733909.75	3763294.5	13526043	15696014	17680774	8844636	4868035.5	7109689	4028803.5	2375105.75	3918739.25	--	uncharacterized protein LOC105332768 isoform X2 [Crassostrea gigas]
evm.TU.Scaf10.2158	evm.TU.Scaf10.2158	0.000784991	Filtered	Filtered	Filtered	149350.7188	456358.9375	Filtered	Filtered	Filtered	Filtered	577925.125	Filtered	Filtered	1645405.25	Filtered	Filtered	Filtered	Filtered	Filtered	--	-
evm.TU.Scaf10.2162	evm.TU.Scaf10.2162	0.000435325	1240681	1660862.75	1512754.125	5810883	1096507.875	13943.64746	3442727.75	2627652	1964548.25	941656	Filtered	1516449.25	1851516.875	1539891.625	Filtered	Filtered	3583149.25	2288761	Dcaf7	WD repeat-containing protein 68 [Crassostrea gigas]
evm.TU.Scaf10.2164_evm.TU.Scaf10.2168	evm.TU.Scaf10.2164_evm.TU.Scaf10.2168	0.000213739	33287708	6169762.5	3094790.25	4543959.5	4039179.75	2292584.25	6039061	3576159.75	3269619.25	2487864.25	2714099.75	4991402.5	6806105.5	8170829.5	6333901.5	6406798	5645590	5840780.5	Cars	-
evm.TU.Scaf10.2169	evm.TU.Scaf10.2169	0.000187268	7214363.5	8568974	5098009	5631344	5140002.5	5365626.5	5954279.5	5743629.5	4920851	3524399.5	5218651	4460013	9104385	11811120	10105166	8128139	4020481.5	5311516.5	EIF3M	eukaryotic translation initiation factor 3 subunit M-like [Crassostrea gigas]
evm.TU.Scaf10.2174	evm.TU.Scaf10.2174	0.000506216	210121.5	1763873.875	1106232	920000.125	Filtered	101743.6172	1812685	2000736.5	941749.25	1691806.125	Filtered	433728.1563	555366.875	1246707.75	825820.375	2147787.5	3011294.75	2230027.75	PDK2	pyruvate dehydrogenase (acetyl-transferring) kinase isozyme 2, mitochondrial-like isoform X4 [Crassostrea gigas]
evm.TU.Scaf10.2180	evm.TU.Scaf10.2180	0.000350521	3027675.5	2355191.75	4952838	2801686.5	1766400.25	2253925.75	3361363	2316071.75	1862113.875	2553727.75	1705334.5	582018	778090.25	1414710.75	1870565.75	4320237	11595626	9170875	UBXN4	UBX domain-containing protein 4 [Crassostrea gigas]
evm.TU.Scaf10.2185	evm.TU.Scaf10.2185	0.005910092	Filtered	279818.125	Filtered	337928.75	Filtered	Filtered	Filtered	Filtered	Filtered	Filtered	Filtered	Filtered	337260.5313	771550.625	390969.1563	Filtered	Filtered	112386.8516	Hddc2	HD domain-containing protein 2-like, partial [Crassostrea gigas]
evm.TU.Scaf10.2186	evm.TU.Scaf10.2186	0.001093806	1390401.75	1829208.375	1268550.875	931799.5	805995.9375	565662.0625	2601278.75	2690521.5	3347303.75	986616.4375	1183666.25	1831456.625	2263397.75	3204039.25	3678948	2024941.875	1935510.75	3220590.5	MRPS28	mitochondrial ribosomal protein S28, partial [Ostrea edulis]
evm.TU.Scaf10.2190	evm.TU.Scaf10.2190	0.000368197	6903138	5186351.5	6206667.5	8446420	13932945	6974001.5	6983063	5369277	5969460.5	3323583.75	9484440	8071119.5	4781976	2818786.25	2921395.75	9978427	15083070	9764970	usf	carboxymethylenebutenolidase homolog [Crassostrea gigas]
evm.TU.Scaf10.2195	evm.TU.Scaf10.2195	0.002603312	Filtered	Filtered	Filtered	Filtered	Filtered	Filtered	Filtered	Filtered	Filtered	Filtered	Filtered	Filtered	Filtered	191729.8281	195273.8438	Filtered	Filtered	Filtered	--	uncharacterized protein LOC105325681 isoform X3 [Crassostrea gigas]
evm.TU.Scaf10.2197	evm.TU.Scaf10.2197	2.63E-05	13492833	10576193	10911353	4303952.5	6377194	12968032	7460904	8892979	10524002	9044323	6476782	10170167	10648286	11175169	14159500	32839510	24460268	24910226	NSFL1C	NSFL1 cofactor p47-like [Crassostrea gigas]
evm.TU.Scaf10.2198	evm.TU.Scaf10.2198	0.002684758	Filtered	Filtered	Filtered	Filtered	Filtered	Filtered	Filtered	Filtered	Filtered	Filtered	Filtered	Filtered	269025.1563	373015.9688	395172.0625	Filtered	Filtered	Filtered	BMP7	bone morphogenetic protein 7-like [Crassostrea gigas]
evm.TU.Scaf10.2200	evm.TU.Scaf10.2200	0.000405011	5187812.5	5650188	6153898.5	1130803.125	2143299	1225691.25	3649788.5	3337160.25	3646473.75	1929157.375	2609178.5	4673800.5	2564439.5	3683843.25	3372485.25	7068477	7857500.5	8030183.5	Atp6v0a1	V-type proton ATPase 116 kDa subunit a isoform 1-like isoform X2 [Crassostrea gigas]
evm.TU.Scaf10.2202	evm.TU.Scaf10.2202	0.000379377	10734337	4600034.5	14195948	5514074	7486769.5	6535914.5	5549008	6228605	3336763.75	8407569	9853185	10287570	4770940	3827891.25	4540582.5	2946057.5	1563909.75	4226767.5	Zadh2	Zinc-binding alcohol dehydrogenase domain-containing protein 2 [Crassostrea gigas]
evm.TU.Scaf10.2203	evm.TU.Scaf10.2203	0.003283222	Filtered	Filtered	1	794558	490478.4688	612158.25	Filtered	Filtered	Filtered	709042.6875	Filtered	Filtered	Filtered	Filtered	Filtered	Filtered	Filtered	Filtered	DDB_G0275057	serine/threonine-protein kinase 26-like, partial [Crassostrea gigas]
evm.TU.Scaf10.2204	evm.TU.Scaf10.2204	0.004254097	Filtered	Filtered	1	1235939.625	Filtered	Filtered	150921.9844	36947.01953	347524.625	1127031.375	408750.5625	910431.3125	715101.4375	Filtered	Filtered	Filtered	Filtered	Filtered	--	serine/threonine-protein kinase 26-like, partial [Crassostrea gigas]
evm.TU.Scaf10.2210	evm.TU.Scaf10.2210	5.56E-05	Filtered	Filtered	Filtered	Filtered	Filtered	Filtered	2577316.5	2644184.75	Filtered	Filtered	Filtered	Filtered	Filtered	Filtered	Filtered	104635208	49549816	78286848	--	uncharacterized protein C17orf105 homolog [Crassostrea gigas]
evm.TU.Scaf10.2212	evm.TU.Scaf10.2212	0.000570564	532612.0625	2130600	1894952.875	305589.6563	Filtered	Filtered	1924616.625	2182372.75	3198000.5	248400.3594	Filtered	Filtered	88542.49219	836811.5	Filtered	2.710720778	2137650.75	1920635.25	CPSF3	cleavage and polyadenylation specificity factor subunit 3-like [Crassostrea gigas]
evm.TU.Scaf10.2214	evm.TU.Scaf10.2214	0.000505541	Filtered	Filtered	Filtered	Filtered	Filtered	Filtered	551954.9375	570923.625	859029.8125	Filtered	Filtered	Filtered	Filtered	Filtered	Filtered	Filtered	366525.6875	91149.39063	--	RAD51-associated protein 1-like [Crassostrea gigas]
[truncated: 5,670 more rows]
