# Supplementary material for: Integrated Proteomic and Transcriptomic Analysis of Gonads Reveal Disruption of Germ Cell Proliferation and Division, and Energy Storage in Glycogen in Sterile Triploid Pacific Oysters (Crassostrea gigas)
Source: Cells. 2021 Oct 5;10(10):2668. doi: 10.3390/cells10102668 (PMC8534442; doi:10.3390/cells10102668)
Supplement: Supplementary file 1 [file cells-10-02668-s001.zip › Supplementary Table S2..xls]

Code	Functional-Categories	Protein-Number	Proteins
J	Translation, ribosomal structure and biogenesis	317	evm.TU.Scaf1.621,KOG2539;evm.TU.Scaf1.2069,KOG0401;evm.TU.Scaf1.1620,KOG2198;evm.TU.Scaf1.2060,KOG2472;evm.TU.Scaf1.1426,KOG1612;evm.TU.Scaf1.1426,KOG1613;evm.TU.Scaf1.395,KOG3434;evm.TU.Scaf1.1104,KOG3295;evm.TU.Scaf1.2755,KOG3449;evm.TU.Scaf1.70,KOG0461;evm.TU.Scaf1.70,KOG0052;evm.TU.Scaf1.2494,KOG0327;evm.TU.Scaf1.2494,KOG0328;evm.TU.Scaf1.1721,KOG0003;evm.TU.Scaf1.1721,KOG0004;evm.TU.Scaf1.46…
A	RNA processing and modification	291	evm.TU.Scaf1.1535,KOG3172;evm.TU.Scaf1.58,KOG1795;evm.TU.Scaf1.2649,KOG2162;evm.TU.Scaf1.716,KOG0670;evm.TU.Scaf1.2759,KOG0924;evm.TU.Scaf1.2759,KOG0922;evm.TU.Scaf1.2759,KOG0923;evm.TU.Scaf1.2759,KOG0925;evm.TU.Scaf1.1620,KOG1122;evm.TU.Scaf1.1707,KOG1896;evm.TU.Scaf1.2611,KOG0920;evm.TU.Scaf1.798,KOG1689;evm.TU.Scaf1.2498,KOG1122;evm.TU.Scaf1.588,KOG0338;evm.TU.Scaf1.588,KOG0330;evm.TU.Scaf1.58…
K	Transcription	312	evm.TU.Scaf1.2354,KOG1926;evm.TU.Scaf1.1115,KOG2341;evm.TU.Scaf1.41,KOG4392;evm.TU.Scaf1.538,KOG0323;evm.TU.Scaf1.538,KOG1605;evm.TU.Scaf1.2611,KOG0921;evm.TU.Scaf1.846,KOG0939;evm.TU.Scaf1.930,KOG0668;evm.TU.Scaf1.104,KOG0384;evm.TU.Scaf1.2144,KOG0387;evm.TU.Scaf1.2144,KOG0392;evm.TU.Scaf1.2144,KOG0385;evm.TU.Scaf1.2144,KOG0386;evm.TU.Scaf1.1978,KOG0963;evm.TU.Scaf1.1978,KOG2252;evm.TU.Scaf1.302…
L	Replication, recombination and repair	167	evm.TU.Scaf1.2609,KOG1434;evm.TU.Scaf1.2609,KOG1433;evm.TU.Scaf1.2609,KOG1564;evm.TU.Scaf1.1017,KOG0851;evm.TU.Scaf1.2031,KOG0219;evm.TU.Scaf1.2031,KOG0217;evm.TU.Scaf1.2031,KOG0218;evm.TU.Scaf1.2031,KOG0220;evm.TU.Scaf1.1707,KOG1897;evm.TU.Scaf1.1811,KOG0012;evm.TU.Scaf1.1281,KOG4557;evm.TU.Scaf1.2144,KOG0387;evm.TU.Scaf1.2144,KOG0390;evm.TU.Scaf1.3025,KOG4086;evm.TU.Scaf1.448,KOG0478;evm.TU.Sca…
B	Chromatin structure and dynamics	118	evm.TU.Scaf1.737,KOG0414;evm.TU.Scaf1.1144,KOG1633;evm.TU.Scaf1.2144,KOG0386;evm.TU.Scaf1.1918,KOG1744;evm.TU.Scaf1.190,KOG1649;evm.TU.Scaf1.1175,KOG1082;evm.TU.Scaf1.265,KOG0890;evm.TU.Scaf1.265,KOG0892;evm.TU.Scaf1.2965,KOG0526;evm.TU.Scaf1.534,KOG1911;evm.TU.Scaf1.1199,KOG0892;evm.TU.Scaf1.1199,KOG0890;evm.TU.Scaf1.1920,KOG4012;evm.TU.Scaf1.2283,KOG0273;evm.TU.Scaf1.2283,KOG0264;evm.TU.Scaf1.1…
D	Cell cycle control, cell division, chromosome partitioning	253	evm.TU.Scaf1.1586,KOG1746;evm.TU.Scaf1.2609,KOG1434;evm.TU.Scaf1.832,KOG1987;evm.TU.Scaf1.737,KOG0414;evm.TU.Scaf1.1843,KOG1010;evm.TU.Scaf1.930,KOG0668;evm.TU.Scaf1.3002,KOG4322;evm.TU.Scaf1.1358,KOG0834;evm.TU.Scaf1.2050,KOG0672;evm.TU.Scaf1.1721,KOG0005;evm.TU.Scaf1.2689,KOG0373;evm.TU.Scaf1.2229,KOG0601;evm.TU.Scaf1.1947,KOG4115;evm.TU.Scaf1.1453,KOG0082;evm.TU.Scaf1.1172,KOG2810;evm.TU.Scaf1…
Y	Nuclear structure	42	evm.TU.Scaf1.1979,KOG4460;evm.TU.Scaf1.552,KOG2171;evm.TU.Scaf1.2440,KOG0845;evm.TU.Scaf1.527,KOG2445;evm.TU.Scaf2.171,KOG1410;evm.TU.Scaf2.1064,KOG2171;evm.TU.Scaf2.1063,KOG2171;evm.TU.Scaf2.823,KOG1964;evm.TU.Scaf3.2183,KOG1900;evm.TU.Scaf3.1596,KOG2491;evm.TU.Scaf3.2244,KOG1992;evm.TU.Scaf3.2244,KOG1991;evm.TU.Scaf3.117,KOG2023;evm.TU.Scaf3.117,KOG1241;evm.TU.Scaf3.2466,KOG2020;evm.TU.Scaf3.22…
V	Defense mechanisms	74	evm.TU.Scaf1.2352,KOG1826;evm.TU.Scaf1.893,KOG1716;evm.TU.Scaf1.893,KOG1717;evm.TU.Scaf1.893,KOG1718;evm.TU.Scaf1.794,KOG4160;evm.TU.Scaf1.1278,KOG4788;evm.TU.Scaf1.804,KOG1216;evm.TU.Scaf1.903,KOG1216;evm.TU.Scaf1.2229,KOG1826;evm.TU.Scaf1.2167,KOG1716;evm.TU.Scaf1.2167,KOG1718;evm.TU.Scaf1.802,KOG1216;evm.TU.Scaf1.2948,KOG1841;evm.TU.Scaf1.1763,KOG4297;evm.TU.Scaf1.1985,KOG1515;evm.TU.Scaf1.904…
T	Signal transduction mechanisms	968	evm.TU.Scaf1.1295,KOG0169;evm.TU.Scaf1.401,KOG1251;evm.TU.Scaf1.157,KOG1703;evm.TU.Scaf1.157,KOG2272;evm.TU.Scaf1.157,KOG1044;evm.TU.Scaf1.157,KOG1701;evm.TU.Scaf1.2462,KOG0027;evm.TU.Scaf1.1866,KOG0196;evm.TU.Scaf1.1866,KOG0197;evm.TU.Scaf1.813,KOG1219;evm.TU.Scaf1.813,KOG4289;evm.TU.Scaf1.133,KOG1240;evm.TU.Scaf1.133,KOG0598;evm.TU.Scaf1.192,KOG2839;evm.TU.Scaf1.1139,KOG0789;evm.TU.Scaf1.1139,K…
m.TU.Scaf7.1581,KOG3601;evm.TU.Scaf7.1745,KOG3645;evm.TU.Scaf7.1585,KOG0201;evm.TU.Scaf7.1585,KOG0574;evm.TU.Scaf7.1585,KOG0592;evm.TU.Scaf7.1585,KOG0576;evm.TU.Scaf7.1585,KOG0662;evm.TU.Scaf7.1585,KOG0198;evm.TU.Scaf7.1206,KOG0643;evm.TU.Scaf7.846,KOG4375;evm.TU.Scaf7.2112,KOG0251;evm.TU.Scaf7.2205,KOG0251;evm.TU.Scaf7.2358,KOG4389;evm.TU.Scaf7.2496,KOG4389;evm.TU.Scaf7.2648,KOG0251;evm.TU.Scaf7…
M	Cell wall/membrane/envelope biogenesis	48	evm.TU.Scaf1.874,KOG4177;evm.TU.Scaf1.2049,KOG3027;evm.TU.Scaf1.253,KOG2407;evm.TU.Scaf1.2734,KOG4177;evm.TU.Scaf1.889,KOG0621;evm.TU.Scaf2.1679,KOG1066;evm.TU.Scaf2.685,KOG2459;evm.TU.Scaf2.1919,KOG3364;evm.TU.Scaf2.1906,KOG1326;evm.TU.Scaf2.1885,KOG0621;evm.TU.Scaf2.150,KOG1429;evm.TU.Scaf2.150,KOG1371;evm.TU.Scaf2.1867,KOG1550;evm.TU.Scaf2.733,KOG1854;evm.TU.Scaf3.1022_evm.TU.Scaf3.1023,KOG137…
N	Cell motility	23	evm.TU.Scaf1.1058,KOG4286;evm.TU.Scaf1.1947,KOG4115;evm.TU.Scaf1.962,KOG3905;evm.TU.Scaf1.2537,KOG4242;evm.TU.Scaf1.2269,KOG4229;evm.TU.Scaf2.1916,KOG4108;evm.TU.Scaf2.1877,KOG4229;evm.TU.Scaf2.1557,KOG4286;evm.TU.Scaf2.1737,KOG4229;evm.TU.Scaf3.2578,KOG3896;evm.TU.Scaf3.2424,KOG4229;evm.TU.Scaf4.155_evm.TU.Scaf4.156,KOG4229;evm.TU.Scaf4.2848,KOG4229;evm.TU.Scaf4.1234,KOG4229;evm.TU.Scaf5.86,KOG4…
Z	Cytoskeleton	341	evm.TU.Scaf1.157,KOG1703;evm.TU.Scaf1.157,KOG2272;evm.TU.Scaf1.157,KOG1044;evm.TU.Scaf1.2129,KOG3655;evm.TU.Scaf1.2307,KOG1735;evm.TU.Scaf1.2357_evm.TU.Scaf1.2358,KOG1840;evm.TU.Scaf1.869,KOG4280;evm.TU.Scaf1.869,KOG0244;evm.TU.Scaf1.869,KOG0241;evm.TU.Scaf1.869,KOG0245;evm.TU.Scaf1.1131,KOG0613;evm.TU.Scaf1.1058,KOG0517;evm.TU.Scaf1.1058,KOG0035;evm.TU.Scaf1.1058,KOG0516;evm.TU.Scaf1.1058,KOG428…
W	Extracellular structures	94	evm.TU.Scaf1.2099,KOG3544;evm.TU.Scaf1.1632,KOG3678;evm.TU.Scaf1.1177,KOG3678;evm.TU.Scaf1.1131,KOG1836;evm.TU.Scaf1.804,KOG3544;evm.TU.Scaf1.804,KOG1216;evm.TU.Scaf1.804,KOG3637;evm.TU.Scaf1.903,KOG1216;evm.TU.Scaf1.903,KOG3544;evm.TU.Scaf1.2960,KOG3544;evm.TU.Scaf1.2960,KOG3637;evm.TU.Scaf1.802,KOG3544;evm.TU.Scaf1.802,KOG1216;evm.TU.Scaf1.802,KOG3637;evm.TU.Scaf1.904,KOG3544;evm.TU.Scaf1.904,K…
U	Intracellular trafficking, secretion, and vesicular transport	434	evm.TU.Scaf1.3012,KOG0809;evm.TU.Scaf1.3012,KOG0810;evm.TU.Scaf1.2302,KOG0090;evm.TU.Scaf1.2156,KOG0084;evm.TU.Scaf1.2156,KOG0078;evm.TU.Scaf1.1147,KOG4037;evm.TU.Scaf1.1303,KOG1786;evm.TU.Scaf1.1303,KOG1787;evm.TU.Scaf1.1661,KOG0864;evm.TU.Scaf1.520,KOG3415;evm.TU.Scaf1.1418,KOG1062;evm.TU.Scaf1.1418,KOG1077;evm.TU.Scaf1.1418,KOG1059;evm.TU.Scaf1.1418,KOG1086;evm.TU.Scaf1.961,KOG0098;evm.TU.Scaf…
O	Posttranslational modification, protein turnover, chaperones	632	evm.TU.Scaf1.1038,KOG0739;evm.TU.Scaf1.1038,KOG0738;evm.TU.Scaf1.1038,KOG0737;evm.TU.Scaf1.1038,KOG0740;evm.TU.Scaf1.1038,KOG0732;evm.TU.Scaf1.1503,KOG2754;evm.TU.Scaf1.2288,KOG3714;evm.TU.Scaf1.1244,KOG0941;evm.TU.Scaf1.1586,KOG1746;evm.TU.Scaf1.2535,KOG1871;evm.TU.Scaf1.2535,KOG1868;evm.TU.Scaf1.2535,KOG1865;evm.TU.Scaf1.536,KOG0311;evm.TU.Scaf1.1275,KOG1543;evm.TU.Scaf1.1275,KOG1542;evm.TU.Sca…
C	Energy production and conversion	192	evm.TU.Scaf1.137,KOG0756;evm.TU.Scaf1.137,KOG0754;evm.TU.Scaf1.137,KOG0753;evm.TU.Scaf1.137,KOG0758;evm.TU.Scaf1.137,KOG0752;evm.TU.Scaf1.137,KOG0749;evm.TU.Scaf1.137,KOG0764;evm.TU.Scaf1.542,KOG0537;evm.TU.Scaf1.2906,KOG3749;evm.TU.Scaf1.2889,KOG3469;evm.TU.Scaf1.1862,KOG0537;evm.TU.Scaf1.939,KOG1231;evm.TU.Scaf1.939,KOG1232;evm.TU.Scaf1.2605_evm.TU.Scaf1.2606,KOG1158;evm.TU.Scaf1.2605_evm.TU.Sc…
G	Carbohydrate transport and metabolism	182	evm.TU.Scaf1.208,KOG1372;evm.TU.Scaf1.432,KOG3221;evm.TU.Scaf1.612,KOG2446;evm.TU.Scaf1.547,KOG0223;evm.TU.Scaf1.2351,KOG1330;evm.TU.Scaf1.1206,KOG0599;evm.TU.Scaf1.2140,KOG1557;evm.TU.Scaf1.2689,KOG0372;evm.TU.Scaf1.1606,KOG2246;evm.TU.Scaf1.2041,KOG1604;evm.TU.Scaf1.611,KOG2446;evm.TU.Scaf1.144,KOG2024;evm.TU.Scaf1.1225,KOG1604;evm.TU.Scaf1.2145,KOG1557;evm.TU.Scaf1.1184,KOG2943;evm.TU.Scaf1.28…
E	Amino acid transport and metabolism	210	evm.TU.Scaf1.1750,KOG1404;evm.TU.Scaf1.1750,KOG1402;evm.TU.Scaf1.1750,KOG1401;evm.TU.Scaf1.401,KOG1250;evm.TU.Scaf1.401,KOG1251;evm.TU.Scaf1.1567,KOG4128;evm.TU.Scaf1.114,KOG1549;evm.TU.Scaf1.418,KOG1250;evm.TU.Scaf1.418,KOG1251;evm.TU.Scaf1.1800,KOG0564;evm.TU.Scaf1.523,KOG1411;evm.TU.Scaf1.523,KOG1412;evm.TU.Scaf1.2147,KOG1562;evm.TU.Scaf1.654,KOG0141;evm.TU.Scaf1.2662,KOG0141;evm.TU.Scaf1.354,…
F	Nucleotide transport and metabolism	128	evm.TU.Scaf1.137,KOG0036;evm.TU.Scaf1.981,KOG3008;evm.TU.Scaf1.354,KOG2584;evm.TU.Scaf1.1905,KOG0833;evm.TU.Scaf1.2087,KOG2584;evm.TU.Scaf1.2772,KOG2550;evm.TU.Scaf1.1720,KOG1712;evm.TU.Scaf1.1105,KOG4419;evm.TU.Scaf1.2801,KOG0237;evm.TU.Scaf1.2674,KOG1448;evm.TU.Scaf1.2000,KOG1622;evm.TU.Scaf1.1282,KOG0708;evm.TU.Scaf1.2526,KOG2938;evm.TU.Scaf1.1415,KOG3019;evm.TU.Scaf1.3561,KOG0833;evm.TU.Scaf2…
H	Coenzyme transport and metabolism	65	evm.TU.Scaf1.2327,KOG1540;evm.TU.Scaf1.1660,KOG4254;evm.TU.Scaf1.1659,KOG4254;evm.TU.Scaf1.1318,KOG3153;evm.TU.Scaf1.1703,KOG1370;evm.TU.Scaf2.1866,KOG0685;evm.TU.Scaf2.1576,KOG0325;evm.TU.Scaf2.1772,KOG2201;evm.TU.Scaf2.84,KOG4254;evm.TU.Scaf2.344,KOG4132;evm.TU.Scaf2.1099,KOG1536;evm.TU.Scaf2.793,KOG1276;evm.TU.Scaf2.782,KOG0685;evm.TU.Scaf3.710,KOG4292;evm.TU.Scaf3.2261,KOG1360;evm.TU.Scaf3.28…
I	Lipid transport and metabolism	269	evm.TU.Scaf1.1295,KOG1264;evm.TU.Scaf1.1295,KOG1265;evm.TU.Scaf1.891,KOG0157;evm.TU.Scaf1.1297,KOG4169;evm.TU.Scaf1.1297,KOG1014;evm.TU.Scaf1.654,KOG0139;evm.TU.Scaf1.654,KOG0137;evm.TU.Scaf1.654,KOG0140;evm.TU.Scaf1.654,KOG0141;evm.TU.Scaf1.447,KOG2926;evm.TU.Scaf1.2662,KOG0139;evm.TU.Scaf1.2662,KOG0141;evm.TU.Scaf1.2662,KOG0140;evm.TU.Scaf1.2662,KOG0137;evm.TU.Scaf1.354,KOG0238;evm.TU.Scaf1.354…
P	Inorganic ion transport and metabolism	159	evm.TU.Scaf1.77,KOG2718;evm.TU.Scaf1.1153,KOG1485;evm.TU.Scaf1.3017,KOG4195;evm.TU.Scaf1.3017,KOG3614;evm.TU.Scaf1.1867,KOG1056;evm.TU.Scaf1.1131,KOG4475;evm.TU.Scaf1.804,KOG4475;evm.TU.Scaf1.2559,KOG1281;evm.TU.Scaf1.2050,KOG0672;evm.TU.Scaf1.2273,KOG4126;evm.TU.Scaf1.2177,KOG3574;evm.TU.Scaf1.2274,KOG4126;evm.TU.Scaf1.1327,KOG2083;evm.TU.Scaf1.1327,KOG2082;evm.TU.Scaf1.12,KOG2718;evm.TU.Scaf1.1…
Q	Secondary metabolites biosynthesis, transport and catabolism	155	evm.TU.Scaf1.894,KOG1263;evm.TU.Scaf1.1984,KOG0156;evm.TU.Scaf1.2413,KOG1208;evm.TU.Scaf1.1908,KOG1201;evm.TU.Scaf1.1908,KOG1208;evm.TU.Scaf1.891,KOG0159;evm.TU.Scaf1.891,KOG0158;evm.TU.Scaf1.891,KOG0157;evm.TU.Scaf1.891,KOG0156;evm.TU.Scaf1.1297,KOG1208;evm.TU.Scaf1.2418,KOG1208;evm.TU.Scaf1.640,KOG0055;evm.TU.Scaf1.2416,KOG1208;evm.TU.Scaf1.2803,KOG0135;evm.TU.Scaf1.759,KOG0156;evm.TU.Scaf1.510…
R	General function prediction only	1030	evm.TU.Scaf1.1750,KOG1403;evm.TU.Scaf1.1451,KOG0649;evm.TU.Scaf1.133,KOG0586;evm.TU.Scaf1.133,KOG0598;evm.TU.Scaf1.1706,KOG2048;evm.TU.Scaf1.1517,KOG2321;evm.TU.Scaf1.2832,KOG2737;evm.TU.Scaf1.832,KOG1987;evm.TU.Scaf1.2413,KOG0725;evm.TU.Scaf1.1908,KOG1611;evm.TU.Scaf1.518,KOG3087;evm.TU.Scaf1.716,KOG0667;evm.TU.Scaf1.1488,KOG0374;evm.TU.Scaf1.1488,KOG0375;evm.TU.Scaf1.2156,KOG0079;evm.TU.Scaf1.1…
S	Function unknown	465	evm.TU.Scaf1.957,KOG4550;evm.TU.Scaf1.2843,KOG2385;evm.TU.Scaf1.1777,KOG2117;evm.TU.Scaf1.516,KOG2931;evm.TU.Scaf1.214,KOG2557;evm.TU.Scaf1.276,KOG2681;evm.TU.Scaf1.1244,KOG1427;evm.TU.Scaf1.1244,KOG1426;evm.TU.Scaf1.813,KOG3594;evm.TU.Scaf1.743,KOG3130;evm.TU.Scaf1.2676,KOG4396;evm.TU.Scaf1.2616,KOG3299;evm.TU.Scaf1.375,KOG3992;evm.TU.Scaf1.2761,KOG2819;evm.TU.Scaf1.2162,KOG4023;evm.TU.Scaf1.256…
