# Supplementary material for: Integrated Proteomic and Transcriptomic Analysis of Gonads Reveal Disruption of Germ Cell Proliferation and Division, and Energy Storage in Glycogen in Sterile Triploid Pacific Oysters (Crassostrea gigas)
Source: Cells. 2021 Oct 5;10(10):2668. doi: 10.3390/cells10102668 (PMC8534442; doi:10.3390/cells10102668)
Supplement: Supplementary file 1 [file cells-10-02668-s001.zip › Supplementary Table S3..xlsx]

## Sheet: Sheet1
ProteinID	GeneID	Genes_F-23nα_mean	Genes_F-3nβ_mean	Genes_log2(fc)	Genes_PValue	Genes_FDR	Proteins_F-23nα_mean	Proteins_F-3nβ_mean	Proteins_log2fc	Proteins_pvalue	Proteins_qvalue	Symbol	Description	KEGG_A_class	KEGG_B_class	Pathway	K_ID	GO Component	GO Function	GO Process
evm.TU.Scaf4.679	evm.TU.Scaf4.679	85.6767	352.793	2.04185	0.00021964	0.00357371	3.46145e+07	219807008	2.66679	1.90606e-49	2.462e-46	--	perilipin-2-like isoform X2 [Crassostrea gigas]	Organismal Systems	Endocrine system	ko03320//PPAR signaling pathway	K17284	-	-	-
evm.TU.Scaf3.557	evm.TU.Scaf3.557	106.275	373.343	1.8127	0.000659472	0.00836318	2.79298e+07	4.5243e+07	0.695889	7.48443e-38	4.8337e-35	sn	fascin-like [Crassostrea gigas]	-	-	-	-	-	-	-
evm.TU.Scaf1.2203	evm.TU.Scaf1.2203	22.8733	90.19	1.9793	0.000895966	0.0105336	4.62516e+07	118424432	1.35639	1.01499e-35	4.37011e-33	ENO	enolase-like isoform X2 [Crassostrea gigas]	Metabolism;Metabolism;Metabolism;Genetic Information Processing;Metabolism;Environmental Information Processing	Global and overview maps;Global and overview maps;Global and overview maps;Folding, sorting and degradation;Carbohydrate metabolism;Signal transduction	ko01100//Metabolic pathways;ko01200//Carbon metabolism;ko01230//Biosynthesis of amino acids;ko03018//RNA degradation;ko00010//Glycolysis / Gluconeogenesis;ko04066//HIF-1 signaling pathway	K01689;K01689;K01689;K01689;K01689;K01689	-	GO:0016836//hydro-lyase activity;GO:0046872//metal ion binding	GO:0006090//pyruvate metabolic process
evm.TU.Scaf4.2708	evm.TU.Scaf4.2708	22.43	68.8367	1.61775	0.00167069	0.016796	17531458	7.00397e+07	1.99823	2.10343e-30	8.15081e-28	UGP2	UTP--glucose-1-phosphate uridylyltransferase-like isoform X3 [Crassostrea gigas]	Metabolism;Metabolism;Metabolism;Metabolism;Metabolism	Global and overview maps;Carbohydrate metabolism;Carbohydrate metabolism;Carbohydrate metabolism;Carbohydrate metabolism	ko01100//Metabolic pathways;ko00520//Amino sugar and nucleotide sugar metabolism;ko00052//Galactose metabolism;ko00500//Starch and sucrose metabolism;ko00040//Pentose and glucuronate interconversions	K00963;K00963;K00963;K00963;K00963	-	GO:0016779//nucleotidyltransferase activity	GO:0009225//nucleotide-sugar metabolic process
evm.TU.Scaf1.1150	evm.TU.Scaf1.1150	6.525	30.5	2.22476	0.00527379	0.0387877	1.59846e+07	5.17748e+07	1.69557	1.53879e-29	5.42075e-27	Oant_2987	uncharacterized protein LOC105328670 isoform X1 [Crassostrea gigas]	Metabolism;Metabolism;Metabolism;Metabolism;Metabolism	Global and overview maps;Nucleotide metabolism;Xenobiotics biodegradation and metabolism;Metabolism of other amino acids;Metabolism of cofactors and vitamins	ko01100//Metabolic pathways;ko00240//Pyrimidine metabolism;ko00983//Drug metabolism - other enzymes;ko00410//beta-Alanine metabolism;ko00770//Pantothenate and CoA biosynthesis	K01464;K01464;K01464;K01464;K01464	-	-	-
evm.TU.Scaf2.787	evm.TU.Scaf2.787	2.81667	8.57	1.60531	0.00103397	0.0117943	1.2897e+07	29662298	1.20159	1.19096e-27	2.88436e-25	hts	-	-	-	-	-	-	-	-
evm.TU.Scaf3.2509	evm.TU.Scaf3.2509	8.89667	24.8	1.479	0.00127726	0.0138199	4.68813e+06	17263899	1.88067	1.03332e-24	2.35536e-22	PRKAR1A	cAMP-dependent protein kinase regulatory subunit-like isoform X2 [Crassostrea gigas]	Organismal Systems	Endocrine system	ko04910//Insulin signaling pathway	K04739	GO:0044424//intracellular part	GO:0019887//protein kinase regulator activity	GO:0001932//regulation of protein phosphorylation
evm.TU.Scaf6.1588	evm.TU.Scaf6.1588	87.245	326.24	1.90279	0.000251667	0.00397846	2.11677e+07	8.69848e+07	2.0389	1.12247e-23	2.38341e-21	Ttn	-	-	-	-	-	-	-	-
evm.TU.Scaf7.1284	evm.TU.Scaf7.1284	79.6133	169.04	1.08628	7.77119e-07	3.67205e-05	37541864	94353048	1.32957	6.97618e-22	1.22876e-19	RDX	radixin-like isoform X3 [Crassostrea gigas]	Cellular Processes;Cellular Processes	Cell motility;Cellular community - eukaryotes	ko04810//Regulation of actin cytoskeleton;ko04530//Tight junction	K05762;K05762	GO:0005902//microvillus;GO:0005911//cell-cell junction;GO:0005924//cell-substrate adherens junction;GO:0031252//cell leading edge;GO:0031988//membrane-bounded vesicle;GO:0032155//cell division site part;GO:0043232//intracellular non-membrane-bounded organelle;GO:0044421//extracellular region part;GO:0044459//plasma membrane part;GO:0060187//cell pole	GO:0003723//RNA binding;GO:0008092//cytoskeletal protein binding	GO:0001885//endothelial cell development;GO:0008105//asymmetric protein localization;GO:0010467//gene expression;GO:0030031//cell projection assembly;GO:0051693//actin filament capping
evm.TU.Scaf10.2237	evm.TU.Scaf10.2237	49.1017	267.733	2.44695	8.80429e-05	0.00170999	4.0915e+07	214221688	2.3884	3.99227e-20	6.44585e-18	HSPB6	alpha-crystallin A chain-like [Crassostrea gigas]	Genetic Information Processing;Organismal Systems	Folding, sorting and degradation;Aging	ko04141//Protein processing in endoplasmic reticulum;ko04213//Longevity regulating pathway - multiple species	K09542;K09542	-	-	-
evm.TU.Scaf6.3010	evm.TU.Scaf6.3010	22.9283	103.617	2.17605	2.90841e-05	0.000690927	5.02277e+07	1.54956e+08	1.62531	3.40073e-19	5.0684e-17	RGP51	Non-neuronal cytoplasmic intermediate filament protein [Crassostrea gigas]	-	-	-	-	-	-	-
evm.TU.Scaf7.418	evm.TU.Scaf7.418	73.975	289.837	1.97013	9.29008e-06	0.000275776	4.28649e+07	1.50315e+08	1.81012	7.87469e-18	1.0898e-15	Tagln2	-	-	-	-	-	-	-	-
evm.TU.Scaf3.2452	evm.TU.Scaf3.2452	120.458	860.57	2.83676	0.000325389	0.00481952	11414222	69394432	2.60399	1.27167e-15	1.33182e-13	Gpx5	Epididymal secretory glutathione peroxidase [Crassostrea gigas]	Metabolism;Metabolism;Organismal Systems	Metabolism of other amino acids;Lipid metabolism;Endocrine system	ko00480//Glutathione metabolism;ko00590//Arachidonic acid metabolism;ko04918//Thyroid hormone synthesis	K00432;K00432;K00432	GO:0005886//plasma membrane;GO:0044421//extracellular region part	-	GO:0006979//response to oxidative stress
evm.TU.Scaf1.2145	evm.TU.Scaf1.2145	38.8483	119.227	1.61778	0.00080041	0.00968069	5.90716e+07	1.52777e+08	1.37089	1.54111e-15	1.57153e-13	FBPA	fructose-bisphosphate aldolase-like [Crassostrea gigas]	Metabolism;Metabolism;Metabolism;Metabolism;Environmental Information Processing;Metabolism;Metabolism	Global and overview maps;Global and overview maps;Global and overview maps;Carbohydrate metabolism;Signal transduction;Carbohydrate metabolism;Carbohydrate metabolism	ko01100//Metabolic pathways;ko01200//Carbon metabolism;ko01230//Biosynthesis of amino acids;ko00010//Glycolysis / Gluconeogenesis;ko04066//HIF-1 signaling pathway;ko00030//Pentose phosphate pathway;ko00051//Fructose and mannose metabolism	K01623;K01623;K01623;K01623;K01623;K01623;K01623	-	-	-
evm.TU.Scaf6.1544	evm.TU.Scaf6.1544	7.08	32.9167	2.217	0.00158396	0.0162224	6.07709e+07	1.87395e+08	1.62463	2.27166e-15	2.2571e-13	CPK19	Calcium-dependent protein kinase isoform 2 [Crassostrea gigas]	Organismal Systems;Environmental Information Processing;Organismal Systems;Cellular Processes;Environmental Information Processing;Cellular Processes;Environmental Information Processing;Environmental Information Processing;Organismal Systems;Organismal Systems;Environmental Information Processing;Environmental Information Processing;Organismal Systems;Organismal Systems;Organismal Systems;Organi…	Endocrine system;Signal transduction;Endocrine system;Cell growth and death;Signal transduction;Cell growth and death;Signal transduction;Signal transduction;Nervous system;Endocrine system;Signal transduction;Signal transduction;Immune system;Nervous system;Digestive system;Circulatory system;Digestive system;Circulatory system;Sensory system;Signal transduction;Endocrine system;Endocrine system…	ko04921//Oxytocin signaling pathway;ko04015//Rap1 signaling pathway;ko04910//Insulin signaling pathway;ko04218//Cellular senescence;ko04014//Ras signaling pathway;ko04114//Oocyte meiosis;ko04022//cGMP - PKG signaling pathway;ko04024//cAMP signaling pathway;ko04722//Neurotrophin signaling pathway;ko04922//Glucagon signaling pathway;ko04020//Calcium signaling pathway;ko04371//Apelin signaling pathw…	K02183;K02183;K02183;K02183;K02183;K02183;K02183;K02183;K02183;K02183;K02183;K02183;K02183;K02183;K02183;K02183;K02183;K02183;K02183;K02183;K02183;K02183;K02183;K02183;K02183;K02183;K02183;K02183;K02183;K02183	-	-	-
evm.TU.Scaf5.263	evm.TU.Scaf5.263	0.01	16.7333	10.7085	1.14345e-18	3.9442e-15	3.85477e+07	1.50088e+08	1.96109	1.10283e-13	9.49663e-12	--	sarcoplasmic calcium-binding protein-like isoform X1 [Crassostrea gigas]	-	-	-	-	-	GO:0046872//metal ion binding	-
evm.TU.Scaf6.762	evm.TU.Scaf6.762	10.64	25.9933	1.28864	0.0013751	0.0146452	1.58241e+07	58201392	1.87893	3.36832e-13	2.71921e-11	cuta	CutA-like protein [Crassostrea gigas]	-	-	-	-	-	-	-
evm.TU.Scaf4.2771	evm.TU.Scaf4.2771	33.5917	74.67	1.15243	0.00532113	0.0390028	2.07281e+07	37592216	0.858849	6.18784e-13	4.70154e-11	SCCPDH	saccharopine dehydrogenase-like oxidoreductase [Crassostrea gigas]	-	-	-	-	-	-	-
evm.TU.Scaf4.2290	evm.TU.Scaf4.2290	0.935	7.22333	2.94963	0.00579856	0.0414282	7.98867e+06	3.72039e+07	2.21943	1.60383e-12	1.19516e-10	CML3	-	-	-	-	-	GO:0031988//membrane-bounded vesicle	-	-
evm.TU.Scaf6.148	evm.TU.Scaf6.148	16.8	47.99	1.51427	0.00463717	0.0355296	7539544	2.31136e+07	1.61619	1.45461e-10	8.08087e-09	CNN3	Muscle-specific protein 20 [Crassostrea gigas]	Organismal Systems;Cellular Processes;Genetic Information Processing;Cellular Processes;Environmental Information Processing;Organismal Systems;Environmental Information Processing;Cellular Processes;Environmental Information Processing;Environmental Information Processing	Environmental adaptation;Cell growth and death;Folding, sorting and degradation;Cellular community - eukaryotes;Signal transduction;Nervous system;Signal transduction;Cell growth and death;Signal transduction;Signal transduction	ko04714//Thermogenesis;ko04210//Apoptosis;ko04141//Protein processing in endoplasmic reticulum;ko04530//Tight junction;ko04010//MAPK signaling pathway;ko04722//Neurotrophin signaling pathway;ko04071//Sphingolipid signaling pathway;ko04214//Apoptosis - fly;ko04013//MAPK signaling pathway - fly;ko04668//TNF signaling pathway	K04426;K04426;K04426;K04426;K04426;K04426;K04426;K04426;K04426;K04426	-	-	-
evm.TU.Scaf2.144	evm.TU.Scaf2.144	201.083	572.32	1.50903	0.00110953	0.0124247	3.51763e+07	112816728	1.68131	1.85458e-10	9.98127e-09	GRE2	LOW QUALITY PROTEIN: putative uncharacterized oxidoreductase YDR541C [Crassostrea gigas]	Metabolism;Metabolism	Carbohydrate metabolism;Carbohydrate metabolism	ko00620//Pyruvate metabolism;ko00640//Propanoate metabolism	K17741;K17741	-	-	GO:0008152//metabolic process
evm.TU.Scaf1.2162	evm.TU.Scaf1.2162	4.33167	32.3633	2.90137	8.87314e-05	0.00171949	2.00478e+07	1.45528e+08	2.85978	1.12558e-09	5.1313e-08	SH3BGRL3	SH3 domain-binding glutamic acid-rich-like protein 3 [Crassostrea gigas]	Organismal Systems	Digestive system	ko04970//Salivary secretion	K13912	-	-	GO:0044763//single-organism cellular process;GO:0050794//regulation of cellular process
evm.TU.Scaf1.2674	evm.TU.Scaf1.2674	2.87833	7.96333	1.46814	0.00102651	0.011731	3720004	9.21498e+06	1.30868	1.77084e-09	7.95808e-08	Os02g0714600	ribose-phosphate pyrophosphokinase 4-like [Crassostrea gigas]	Metabolism;Metabolism;Metabolism;Metabolism;Metabolism	Global and overview maps;Global and overview maps;Nucleotide metabolism;Global and overview maps;Carbohydrate metabolism	ko01100//Metabolic pathways;ko01200//Carbon metabolism;ko00230//Purine metabolism;ko01230//Biosynthesis of amino acids;ko00030//Pentose phosphate pathway	K00948;K00948;K00948;K00948;K00948	-	-	GO:0044237//cellular metabolic process
evm.TU.Scaf6.1286	evm.TU.Scaf6.1286	2.37	7.71333	1.70247	0.000948467	0.0110379	4.00183e+06	1.89253e+07	2.24158	2.43502e-09	1.06019e-07	ILK	integrin-linked protein kinase-like isoform X1 [Crassostrea gigas]	Cellular Processes;Organismal Systems;Organismal Systems	Cellular community - eukaryotes;Development;Endocrine system	ko04510//Focal adhesion;ko04360//Axon guidance;ko03320//PPAR signaling pathway	K06272;K06272;K06272	-	GO:0004713//protein tyrosine kinase activity;GO:0032550//purine ribonucleoside binding	GO:0006468//protein phosphorylation;GO:0010646//regulation of cell communication
evm.TU.Scaf10.2543	evm.TU.Scaf10.2543	7.09167	18.8467	1.41011	0.00129979	0.013976	6.88232e+06	2.09497e+07	1.60597	1.2501e-08	4.84414e-07	GlyS	glycogen [starch] synthase-like isoform X1 [Crassostrea gigas]	Metabolism;Environmental Information Processing;Organismal Systems;Organismal Systems;Environmental Information Processing;Metabolism	Global and overview maps;Signal transduction;Endocrine system;Endocrine system;Signal transduction;Carbohydrate metabolism	ko01100//Metabolic pathways;ko04151//PI3K-Akt signaling pathway;ko04910//Insulin signaling pathway;ko04922//Glucagon signaling pathway;ko04152//AMPK signaling pathway;ko00500//Starch and sucrose metabolism	K00693;K00693;K00693;K00693;K00693;K00693	-	-	-
evm.TU.Scaf1.1453	evm.TU.Scaf1.1453	23.08	54.67	1.24411	0.000289728	0.00441425	1.11346e+07	1.74086e+07	0.644751	1.79814e-08	6.76483e-07	SCGOA	guanine nucleotide-binding protein G(o) subunit alpha isoform X1 [Crassostrea gigas]	Organismal Systems;Environmental Information Processing;Organismal Systems;Organismal Systems;Organismal Systems;Organismal Systems;Organismal Systems;Organismal Systems;Organismal Systems;Organismal Systems;Organismal Systems;Organismal Systems;Organismal Systems	Endocrine system;Signal transduction;Nervous system;Endocrine system;Environmental adaptation;Nervous system;Nervous system;Nervous system;Endocrine system;Endocrine system;Nervous system;Nervous system;Nervous system	ko04921//Oxytocin signaling pathway;ko04015//Rap1 signaling pathway;ko04728//Dopaminergic synapse;ko04915//Estrogen signaling pathway;ko04713//Circadian entrainment;ko04723//Retrograde endocannabinoid signaling;ko04726//Serotonergic synapse;ko04724//Glutamatergic synapse;ko04916//Melanogenesis;ko04926//Relaxin signaling pathway;ko04725//Cholinergic synapse;ko04730//Long-term depression;ko04727//G…	K04534;K04534;K04534;K04534;K04534;K04534;K04534;K04534;K04534;K04534;K04534;K04534;K04534	-	GO:0017076//purine nucleotide binding;GO:0017111//nucleoside-triphosphatase activity;GO:0032403//protein complex binding;GO:0032550//purine ribonucleoside binding;GO:0043169//cation binding;GO:0060089//molecular transducer activity	GO:0007187//G-protein coupled receptor signaling pathway, coupled to cyclic nucleotide second messenger
evm.TU.Scaf7.527	evm.TU.Scaf7.527	25.2683	208.72	3.04617	0.000798804	0.00966805	3.14076e+07	1.40685e+08	2.16328	4.22843e-08	1.46296e-06	--	hypothetical protein CGI_10007416 [Crassostrea gigas]	-	-	-	-	-	-	-
evm.TU.Scaf1.685	evm.TU.Scaf1.685	9.60667	27.6233	1.52378	0.00678696	0.0463033	1.70447e+07	53692586	1.6554	9.55152e-08	2.98485e-06	--	uncharacterized protein LOC105326489 [Crassostrea gigas]	-	-	-	-	-	-	-
evm.TU.Scaf3.1977	evm.TU.Scaf3.1977	5.60667	13.7967	1.2991	0.00229983	0.0212825	6.68794e+06	11832717	0.823147	9.96411e-08	3.06436e-06	tadh	Uncharacterized protein y4xO [Crassostrea gigas]	-	-	-	-	-	-	-
evm.TU.Scaf5.830	evm.TU.Scaf5.830	23.3133	63.3367	1.44189	0.00651562	0.0448602	7.49385e+06	1.52092e+07	1.02117	9.06797e-07	2.29194e-05	MUT	methylmalonyl-CoA mutase, mitochondrial-like [Crassostrea gigas]	Metabolism;Metabolism;Metabolism;Metabolism;Metabolism	Global and overview maps;Global and overview maps;Amino acid metabolism;Carbohydrate metabolism;Carbohydrate metabolism	ko01100//Metabolic pathways;ko01200//Carbon metabolism;ko00280//Valine, leucine and isoleucine degradation;ko00630//Glyoxylate and dicarboxylate metabolism;ko00640//Propanoate metabolism	K01847;K01847;K01847;K01847;K01847	GO:0043231//intracellular membrane-bounded organelle	GO:0016866//intramolecular transferase activity;GO:0019842//vitamin binding;GO:0043169//cation binding	GO:0000096//sulfur amino acid metabolic process;GO:0044707//single-multicellular organism process
evm.TU.Scaf2.624	evm.TU.Scaf2.624	8.58667	19.3967	1.17564	0.00133466	0.0142797	7.35196e+06	1.18395e+07	0.687413	1.48558e-06	3.44708e-05	MPI	mannose-6-phosphate isomerase-like [Crassostrea gigas]	Metabolism;Metabolism;Metabolism	Global and overview maps;Carbohydrate metabolism;Carbohydrate metabolism	ko01100//Metabolic pathways;ko00520//Amino sugar and nucleotide sugar metabolism;ko00051//Fructose and mannose metabolism	K01809;K01809;K01809	-	-	-
evm.TU.Scaf1.777	evm.TU.Scaf1.777	5.765	16.2267	1.49297	0.00267103	0.0236242	1.44555e+07	25872137	0.839778	1.7957e-06	4.02216e-05	--	protein NipSnap homolog 3A-like [Crassostrea gigas]	-	-	-	-	-	-	-
evm.TU.Scaf9.2158	evm.TU.Scaf9.2158	9.065	37.9333	2.06509	0.00189714	0.0185593	6.19955e+06	2.11019e+07	1.76714	4.20613e-06	8.53337e-05	slr1101	universal stress protein A-like protein [Crassostrea gigas]	-	-	-	-	-	-	-
evm.TU.Scaf10.1727	evm.TU.Scaf10.1727	0.206667	2.59333	3.64943	0.00142996	0.0151059	5.18117e+06	1.23434e+07	1.25239	4.97837e-06	9.69406e-05	CPK9	-	-	-	-	-	-	-	-
evm.TU.Scaf4.1609	evm.TU.Scaf4.1609	0.43	3.55667	3.04812	0.00551373	0.0400092	2.4879e+06	9.73437e+06	1.96816	3.19752e-05	0.000460609	NAALAD2	N-acetylated-alpha-linked acidic dipeptidase 2-like [Crassostrea gigas]	-	-	-	-	-	-	-
evm.TU.Scaf1.2140	evm.TU.Scaf1.2140	44.0683	102.37	1.21598	0.00200694	0.0192512	4.98246e+07	1.18045e+08	1.24441	3.67363e-05	0.000515773	FBPA	Fructose-bisphosphate aldolase [Crassostrea gigas]	Metabolism;Metabolism;Metabolism;Metabolism;Environmental Information Processing;Metabolism;Metabolism	Global and overview maps;Global and overview maps;Global and overview maps;Carbohydrate metabolism;Signal transduction;Carbohydrate metabolism;Carbohydrate metabolism	ko01100//Metabolic pathways;ko01200//Carbon metabolism;ko01230//Biosynthesis of amino acids;ko00010//Glycolysis / Gluconeogenesis;ko04066//HIF-1 signaling pathway;ko00030//Pentose phosphate pathway;ko00051//Fructose and mannose metabolism	K01623;K01623;K01623;K01623;K01623;K01623;K01623	-	GO:0016832//aldehyde-lyase activity	GO:0006090//pyruvate metabolic process
evm.TU.Scaf2.125	evm.TU.Scaf2.125	3.94833	13.1533	1.73611	0.00437351	0.0339775	5.02421e+06	3.85772e+07	2.94078	6.27872e-05	0.000800991	--	universal stress protein A-like protein [Crassostrea gigas]	-	-	-	-	-	-	-
evm.TU.Scaf9.913	evm.TU.Scaf9.913	2.16333	25.64	3.56707	0.000255459	0.00401695	5.02421e+06	3.85772e+07	2.94078	6.27872e-05	0.000800991	--	universal stress protein A-like protein [Crassostrea gigas]	-	-	-	-	-	-	-
evm.TU.Scaf5.655	evm.TU.Scaf5.655	0.98	23.1367	4.56126	0.00131752	0.0141314	3.30573e+06	3.95942e+07	3.58225	0.000401022	0.00384643	--	putative aquaporin-10 [Crassostrea gigas]	-	-	-	-	-	-	-
evm.TU.Scaf1.131	evm.TU.Scaf1.131	32.7033	163.04	2.31772	0.000257052	0.00403034	1.29075e+07	42747716	1.72764	0.000620254	0.00536492	Slc2a4	solute carrier family 2, facilitated glucose transporter member 1-like [Crassostrea gigas]	Organismal Systems;Organismal Systems;Environmental Information Processing;Organismal Systems;Organismal Systems;Organismal Systems	Endocrine system;Endocrine system;Signal transduction;Digestive system;Endocrine system;Endocrine system	ko04919//Thyroid hormone signaling pathway;ko04922//Glucagon signaling pathway;ko04066//HIF-1 signaling pathway;ko04976//Bile secretion;ko04920//Adipocytokine signaling pathway;ko04911//Insulin secretion	K07299;K07299;K07299;K07299;K07299;K07299	GO:0043226//organelle;GO:0044425//membrane part;GO:0044444//cytoplasmic part;GO:0071944//cell periphery	GO:0022891//substrate-specific transmembrane transporter activity	GO:0015758//glucose transport;GO:0044763//single-organism cellular process
evm.TU.Scaf3.2398	evm.TU.Scaf3.2398	2.55	9.00333	1.81996	0.000237184	0.00380178	2.72161e+06	6.06062e+06	1.15501	0.000650672	0.0055659	tdh	sorbitol dehydrogenase-like [Crassostrea gigas]	Metabolism	Amino acid metabolism	ko00260//Glycine, serine and threonine metabolism	K00060	-	GO:0003824//catalytic activity;GO:0043169//cation binding	-
evm.TU.Scaf10.2026	evm.TU.Scaf10.2026	22.3683	120.173	2.42559	0.00373352	0.0303164	1.04702e+07	27767654	1.40711	0.000923196	0.00748406	DPYS	dihydropyrimidinase-like isoform X1 [Crassostrea gigas]	Metabolism;Metabolism;Metabolism;Metabolism;Metabolism	Global and overview maps;Nucleotide metabolism;Xenobiotics biodegradation and metabolism;Metabolism of other amino acids;Metabolism of cofactors and vitamins	ko01100//Metabolic pathways;ko00240//Pyrimidine metabolism;ko00983//Drug metabolism - other enzymes;ko00410//beta-Alanine metabolism;ko00770//Pantothenate and CoA biosynthesis	K01464;K01464;K01464;K01464;K01464	-	-	-
evm.TU.Scaf6.1501	evm.TU.Scaf6.1501	18.42	38.36	1.05833	0.00137278	0.0146421	2.0852e+07	49004564	1.23273	0.00128008	0.00987001	PGK1	LOW QUALITY PROTEIN: phosphoglycerate kinase 1-like [Crassostrea gigas]	Metabolism;Metabolism;Metabolism;Metabolism;Environmental Information Processing	Global and overview maps;Global and overview maps;Global and overview maps;Carbohydrate metabolism;Signal transduction	ko01100//Metabolic pathways;ko01200//Carbon metabolism;ko01230//Biosynthesis of amino acids;ko00010//Glycolysis / Gluconeogenesis;ko04066//HIF-1 signaling pathway	K00927;K00927;K00927;K00927;K00927	-	-	-
evm.TU.Scaf2.1636	evm.TU.Scaf2.1636	3.44667	8.23333	1.25627	0.000577356	0.00761871	2.05817e+06	6.57539e+06	1.67571	0.00142198	0.010658	GPAT4	glycerol-3-phosphate acyltransferase 3-like [Crassostrea gigas]	Metabolism;Metabolism;Metabolism	Global and overview maps;Lipid metabolism;Lipid metabolism	ko01100//Metabolic pathways;ko00564//Glycerophospholipid metabolism;ko00561//Glycerolipid metabolism	K13506;K13506;K13506	-	-	-
evm.TU.Scaf7.898	evm.TU.Scaf7.898	6.385	14.75	1.20796	0.0061249	0.0429939	1.12944e+06	3.45263e+06	1.61209	0.0020081	0.0141223	Tcp11l1	T-complex protein 11-like protein 1 [Crassostrea gigas]	-	-	-	-	-	-	-
evm.TU.Scaf3.2391	evm.TU.Scaf3.2391	13.3433	50.6333	1.92397	0.000296035	0.00449052	1.36897e+06	2760597	1.01189	0.00535802	0.030134	Slc5a12	sodium-coupled monocarboxylate transporter 2-like [Crassostrea gigas]	-	-	-	-	-	-	-
evm.TU.Scaf4.1901	evm.TU.Scaf4.1901	4.15	24.8367	2.58129	0.00102145	0.0117134	1.12201e+06	7.0164e+06	2.64464	0.00539753	0.0302603	--	hypothetical protein CGI_10019424 [Crassostrea gigas]	-	-	-	-	-	-	-
evm.TU.Scaf4.2743	evm.TU.Scaf4.2743	53.985	353.613	2.71154	0.00148634	0.015544	1.52069e+07	6.33441e+07	2.05848	0.00618187	0.0337391	--	uncharacterized protein LOC105317410 [Crassostrea gigas]	-	-	-	-	-	-	-
evm.TU.Scaf10.859	evm.TU.Scaf10.859	3.01167	6.84667	1.18484	0.00203063	0.0194569	36510718	123079740	1.7532	0.00796744	0.0412321	Tpd52l2	-	-	-	-	-	-	-	-
evm.TU.Scaf3.2606	evm.TU.Scaf3.2606	4.29167	8.73667	1.02554	0.00189198	0.0185403	2.86677e+06	4.56035e+06	0.669717	0.00930805	0.0463608	--	WD repeat-containing protein 5-like [Crassostrea gigas]	-	-	-	-	-	-	-
evm.TU.Scaf4.1120	evm.TU.Scaf4.1120	0.928333	0.001	-9.8585	0.00476561	0.0361763	46458329	1.82302e+07	-1.34961	3.75473e-09	1.54783e-07	eef-2	hypothetical protein CGI_10017178 [Crassostrea gigas]	Organismal Systems;Environmental Information Processing	Endocrine system;Signal transduction	ko04921//Oxytocin signaling pathway;ko04152//AMPK signaling pathway	K03234;K03234	-	GO:0008135//translation factor activity, RNA binding;GO:0017111//nucleoside-triphosphatase activity;GO:0032550//purine ribonucleoside binding	GO:0034645//cellular macromolecule biosynthetic process
evm.TU.Scaf2.1122	evm.TU.Scaf2.1122	218.347	15.31	-3.83407	0.000431717	0.00608319	1.75991e+08	5.06421e+06	-5.11902	4.33637e-08	1.46309e-06	--	uncharacterized protein LOC105339707 [Crassostrea gigas]	-	-	-	-	-	-	-
evm.TU.Scaf8.1433	evm.TU.Scaf8.1433	77.65	0.001	-16.2447	1.19426e-14	1.8725e-11	134465710	5.68916e+06	-4.56288	9.79461e-08	3.03633e-06	--	hemagglutinin/amebocyte aggregation factor-like [Crassostrea gigas]	-	-	-	-	-	-	-
evm.TU.Scaf1.1889	evm.TU.Scaf1.1889	33.835	9.44333	-1.84115	0.00336776	0.0280734	7.89939e+06	2.77478e+06	-1.50937	1.87829e-06	4.18297e-05	Prpf19	pre-mRNA-processing factor 19-like [Crassostrea gigas]	Genetic Information Processing;Genetic Information Processing	Transcription;Folding, sorting and degradation	ko03040//Spliceosome;ko04120//Ubiquitin mediated proteolysis	K10599;K10599	-	-	-
evm.TU.Scaf1.2243_evm.TU.Scaf1.2244	evm.TU.Scaf1.2243_evm.TU.Scaf1.2244	12.0433	3.86333	-1.64032	0.000328953	0.00486504	7.68066e+06	3715573	-1.04765	6.36111e-06	0.00012083	Aars	-	Genetic Information Processing	Translation	ko00970//Aminoacyl-tRNA biosynthesis	K01872	-	-	-
evm.TU.Scaf4.1425	evm.TU.Scaf4.1425	4.27	0.0866667	-5.62262	0.000208845	0.00344684	4.0442e+07	1.79128e+07	-1.17486	9.81412e-06	0.000168273	PPIB	peptidyl-prolyl cis-trans isomerase B-like [Crassostrea gigas]	-	-	-	-	-	GO:0016853//isomerase activity	-
evm.TU.Scaf6.2917	evm.TU.Scaf6.2917	125.757	11.3567	-3.46902	1.90181e-05	0.000500007	141417948	2.4187e+06	-5.86959	1.3393e-05	0.000220842	--	uncharacterized protein LOC105321690 [Crassostrea gigas]	-	-	-	-	-	-	-
evm.TU.Scaf10.2402	evm.TU.Scaf10.2402	46.6017	13.78	-1.75781	0.000255499	0.00401695	7.03057e+06	758490	-3.21244	5.8075e-05	0.00076285	zmcm3	zygotic DNA replication licensing factor mcm3-like [Crassostrea gigas]	Cellular Processes;Genetic Information Processing	Cell growth and death;Replication and repair	ko04110//Cell cycle;ko03030//DNA replication	K02541;K02541	GO:0005815//microtubule organizing center;GO:0043231//intracellular membrane-bounded organelle;GO:0043234//protein complex;GO:0044444//cytoplasmic part	GO:0003676//nucleic acid binding;GO:0004386//helicase activity;GO:0032550//purine ribonucleoside binding	GO:0006259//DNA metabolic process;GO:0032392//DNA geometric change
evm.TU.Scaf10.2411	evm.TU.Scaf10.2411	46.4517	16.0567	-1.53256	2.36424e-05	0.000581683	7.03057e+06	758490	-3.21244	5.8075e-05	0.00076285	MCM3	zygotic DNA replication licensing factor mcm3-like [Crassostrea gigas]	Cellular Processes;Genetic Information Processing	Cell growth and death;Replication and repair	ko04110//Cell cycle;ko03030//DNA replication	K02541;K02541	GO:0005815//microtubule organizing center;GO:0043231//intracellular membrane-bounded organelle;GO:0043234//protein complex;GO:0044444//cytoplasmic part	GO:0003676//nucleic acid binding;GO:0004386//helicase activity;GO:0032550//purine ribonucleoside binding	GO:0006259//DNA metabolic process;GO:0032392//DNA geometric change
evm.TU.Scaf6.868	evm.TU.Scaf6.868	19.02	7.13	-1.41554	0.000166442	0.00285919	315294	1.05964	-18.1828	6.64821e-05	0.000841889	shroom2	-	-	-	-	-	-	-	-
evm.TU.Scaf9.1592	evm.TU.Scaf9.1592	109.81	11.46	-3.26033	1.20983e-09	1.63016e-07	657239	1.23505	-19.0215	0.000114555	0.00132905	USP33	ubiquitin carboxyl-terminal hydrolase 7-like [Crassostrea gigas]	Cellular Processes;Cellular Processes	Transport and catabolism;Transport and catabolism	ko04144//Endocytosis;ko04137//Mitophagy - animal	K11839;K11839	-	-	-
evm.TU.Scaf1.704	evm.TU.Scaf1.704	1.23	0.196667	-2.64483	0.00546698	0.0397625	1.3677e+08	2.53247e+06	-5.75507	0.00018091	0.00197472	Arhgef10	-	-	-	-	-	-	-	-
evm.TU.Scaf9.315	evm.TU.Scaf9.315	6.38	2.26667	-1.49298	1.79204e-06	7.12151e-05	5.35037e+06	1.10978e+06	-2.26936	0.000217684	0.00229844	cpt2	carnitine O-palmitoyltransferase 2, mitochondrial-like [Crassostrea gigas]	Organismal Systems;Metabolism;Metabolism;Organismal Systems	Environmental adaptation;Global and overview maps;Lipid metabolism;Endocrine system	ko04714//Thermogenesis;ko01212//Fatty acid metabolism;ko00071//Fatty acid degradation;ko03320//PPAR signaling pathway	K08766;K08766;K08766;K08766	-	-	-
evm.TU.Scaf3.883	evm.TU.Scaf3.883	90.75	37.4167	-1.27822	0.00017589	0.0029917	1.04388e+07	5.99021e+06	-0.801284	0.00027361	0.00277549	EIF3B	eukaryotic translation initiation factor 3 subunit B-like [Crassostrea gigas]	Genetic Information Processing	Translation	ko03013//RNA transport	K03253	GO:0005852//eukaryotic translation initiation factor 3 complex;GO:0031981//nuclear lumen;GO:0031988//membrane-bounded vesicle;GO:0070993//translation preinitiation complex	GO:0005515//protein binding;GO:0008135//translation factor activity, RNA binding;GO:0036094//small molecule binding	GO:0006417//regulation of translation;GO:0022618//ribonucleoprotein complex assembly
evm.TU.Scaf1.2435	evm.TU.Scaf1.2435	37.6017	10.6433	-1.82085	3.13105e-05	0.000731724	6.28366e+06	1.55189e+06	-2.01758	0.000368747	0.00357223	AURKA	aurora kinase A-like [Crassostrea gigas]	Cellular Processes;Organismal Systems	Cell growth and death;Endocrine system	ko04114//Oocyte meiosis;ko04914//Progesterone-mediated oocyte maturation	K11481;K11481	GO:0001674//female germ cell nucleus;GO:0005813//centrosome;GO:0005819//spindle;GO:0033267//axon part;GO:0044444//cytoplasmic part	GO:0004674//protein serine/threonine kinase activity;GO:0019900//kinase binding;GO:0032550//purine ribonucleoside binding;GO:0044389//ubiquitin-like protein ligase binding	GO:0007026//negative regulation of microtubule depolymerization;GO:0007056//spindle assembly involved in female meiosis;GO:0009798//axis specification;GO:0010608//posttranscriptional regulation of gene expression;GO:0016572//histone phosphorylation;GO:0031331//positive regulation of cellular catabolic process;GO:0042981//regulation of apoptotic process;GO:0043393//regulation of protein binding;GO…
evm.TU.Scaf3.285	evm.TU.Scaf3.285	1.47	0.303333	-2.27684	0.00266162	0.0235801	6.56354e+06	2.46308e+06	-1.41401	0.000490038	0.00448912	ANXA7	annexin A7-like [Crassostrea gigas]	-	-	-	-	-	-	-
evm.TU.Scaf9.2344	evm.TU.Scaf9.2344	2.66833	0.106667	-4.64476	0.000257803	0.00403844	8.0793e+06	1.08811	-22.824	0.000594173	0.00518564	BCHE	cAMP-regulated D2 protein-like [Crassostrea gigas]	-	-	-	-	-	-	-
evm.TU.Scaf9.1609	evm.TU.Scaf9.1609	63.3833	28.3133	-1.16262	0.000962855	0.0111377	6.13755e+06	2.68407e+06	-1.19324	0.000943177	0.00759836	Tufm	elongation factor Tu, mitochondrial-like [Crassostrea gigas]	-	-	-	-	GO:0044464//cell part	GO:0008135//translation factor activity, RNA binding;GO:0017111//nucleoside-triphosphatase activity;GO:0032550//purine ribonucleoside binding	GO:0034645//cellular macromolecule biosynthetic process
evm.TU.Scaf2.498	evm.TU.Scaf2.498	321.772	41.68	-2.94861	2.26185e-08	1.8229e-06	8.72401e+06	1.03781e+06	-3.07145	0.0012666	0.00979655	mcm7	DNA replication licensing factor mcm7-like [Crassostrea gigas]	Cellular Processes;Genetic Information Processing	Cell growth and death;Replication and repair	ko04110//Cell cycle;ko03030//DNA replication	K02210;K02210	GO:0043231//intracellular membrane-bounded organelle;GO:0043234//protein complex	GO:0003676//nucleic acid binding;GO:0004386//helicase activity;GO:0032550//purine ribonucleoside binding;GO:0043169//cation binding	GO:0032508//DNA duplex unwinding;GO:0044763//single-organism cellular process;GO:0090329//regulation of DNA-dependent DNA replication
evm.TU.Scaf3.257	evm.TU.Scaf3.257	240.11	9.88333	-4.60255	8.77841e-08	5.91411e-06	2.27734e+07	2.06248e+06	-3.4649	0.00141351	0.010615	--	sperm-specific protein PHI-2B/PHI-3-like [Crassostrea gigas]	-	-	-	-	-	-	-
evm.TU.Scaf1.432	evm.TU.Scaf1.432	4.88167	0.546667	-3.15864	0.00140431	0.0148864	5.27904e+06	2.73625e+06	-0.948074	0.00144433	0.0108046	gltp	glycolipid transfer protein-like [Crassostrea gigas]	-	-	-	-	-	-	-
evm.TU.Scaf10.776	evm.TU.Scaf10.776	17.6033	8.61333	-1.03121	0.00324645	0.0273953	6.5146e+06	3.78716e+06	-0.78256	0.00184922	0.0131966	Actl6a	actin-like protein 6B [Crassostrea gigas]	Organismal Systems	Environmental adaptation	ko04714//Thermogenesis	K11652	GO:0000785//chromatin;GO:0016020//membrane;GO:0033202//DNA helicase complex;GO:0043189//H4/H2A histone acetyltransferase complex;GO:0090544//BAF-type complex	GO:0000977//RNA polymerase II regulatory region sequence-specific DNA binding;GO:0003712//transcription cofactor activity;GO:0031490//chromatin DNA binding	GO:0006338//chromatin remodeling;GO:0006355//regulation of transcription, DNA-templated;GO:0016573//histone acetylation;GO:0048731//system development;GO:0051716//cellular response to stimulus
evm.TU.Scaf10.2759	evm.TU.Scaf10.2759	38.915	10.7467	-1.85644	1.95154e-09	2.3871e-07	8279469	2.76234e+06	-1.58365	0.00278552	0.0182638	Txndc5	thioredoxin domain-containing protein 5-like [Crassostrea gigas]	Genetic Information Processing	Folding, sorting and degradation	ko04141//Protein processing in endoplasmic reticulum	K13984	-	-	-
evm.TU.Scaf3.274	evm.TU.Scaf3.274	12.5517	3.72	-1.7545	0.00013974	0.00248977	9.52144e+06	1.90436e+06	-2.32188	0.00279909	0.0183217	MAD2L1	mitotic spindle assembly checkpoint protein MAD2A-like isoform X1 [Crassostrea gigas]	Cellular Processes;Cellular Processes;Organismal Systems	Cell growth and death;Cell growth and death;Endocrine system	ko04114//Oocyte meiosis;ko04110//Cell cycle;ko04914//Progesterone-mediated oocyte maturation	K02537;K02537;K02537	GO:0005819//spindle;GO:0043231//intracellular membrane-bounded organelle;GO:0044444//cytoplasmic part;GO:0046930//pore complex;GO:0098687//chromosomal region	GO:0046983//protein dimerization activity	GO:0032435//negative regulation of proteasomal ubiquitin-dependent protein catabolic process;GO:0042981//regulation of apoptotic process;GO:0045931//positive regulation of mitotic cell cycle;GO:0071173//spindle assembly checkpoint
evm.TU.Scaf6.1212	evm.TU.Scaf6.1212	25.7583	11.1833	-1.20369	0.00353992	0.029198	2.76023e+06	998990	-1.46625	0.00315013	0.019784	AIFM1	apoptosis-inducing factor 1, mitochondrial-like [Crassostrea gigas]	Cellular Processes;Cellular Processes;Cellular Processes	Cell growth and death;Cell growth and death;Cell growth and death	ko04210//Apoptosis;ko04217//Necroptosis;ko04214//Apoptosis - fly	K04727;K04727;K04727	-	-	-
evm.TU.Scaf6.1873	evm.TU.Scaf6.1873	6.17	2.37333	-1.37836	0.00391466	0.031243	3.22064e+06	184624	-4.12469	0.00377094	0.0228318	ZC3H13	-	-	-	-	-	-	-	-
evm.TU.Scaf156.4	evm.TU.Scaf156.4	19.7483	6.71333	-1.55663	3.6223e-05	0.000823106	1.34909e+07	6.15168e+06	-1.13294	0.00475685	0.027187	cdk1	cyclin dependent kinase 1 [Crassostrea gigas]	Cellular Processes;Cellular Processes;Cellular Processes;Cellular Processes;Organismal Systems;Cellular Processes	Cell growth and death;Cell growth and death;Cell growth and death;Cellular community - eukaryotes;Endocrine system;Cell growth and death	ko04218//Cellular senescence;ko04114//Oocyte meiosis;ko04110//Cell cycle;ko04540//Gap junction;ko04914//Progesterone-mediated oocyte maturation;ko04115//p53 signaling pathway	K02087;K02087;K02087;K02087;K02087;K02087	-	GO:0016301//kinase activity;GO:0032550//purine ribonucleoside binding	GO:0006464//cellular protein modification process;GO:0007346//regulation of mitotic cell cycle
evm.TU.Scaf2.114	evm.TU.Scaf2.114	16.1283	5.97333	-1.43299	7.09781e-06	0.000221367	1.41455e+06	572904	-1.30398	0.00489712	0.0279064	NME7	nucleoside diphosphate kinase 7-like [Crassostrea gigas]	Metabolism;Metabolism;Metabolism;Metabolism	Global and overview maps;Nucleotide metabolism;Nucleotide metabolism;Xenobiotics biodegradation and metabolism	ko01100//Metabolic pathways;ko00230//Purine metabolism;ko00240//Pyrimidine metabolism;ko00983//Drug metabolism - other enzymes	K00940;K00940;K00940;K00940	-	-	-
evm.TU.Scaf3.1626	evm.TU.Scaf3.1626	6.87667	1.46	-2.23574	9.43428e-05	0.00181094	2.14341e+06	282951	-2.92128	0.00680103	0.0366028	IFT74	intraflagellar transport protein 74 homolog [Crassostrea gigas]	-	-	-	-	GO:0043226//organelle;GO:0044464//cell part	-	GO:0044782//cilium organization;GO:0048858//cell projection morphogenesis;GO:0050794//regulation of cellular process
evm.TU.Scaf7.128	evm.TU.Scaf7.128	3.27833	1.11	-1.5624	0.000806781	0.00973022	856831	212493	-2.0116	0.00714571	0.037983	--	hypothetical protein CGI_10007675 [Crassostrea gigas]	-	-	-	-	-	-	-
evm.TU.Scaf3.1242	evm.TU.Scaf3.1242	39.265	17.82	-1.13975	0.00479108	0.0363216	7.62404e+06	3.58196e+06	-1.0898	0.00844139	0.0431536	HDAC1	hypothetical protein LOTGIDRAFT_178649 [Lottia gigantea]	Cellular Processes;Organismal Systems;Organismal Systems;Environmental Information Processing	Cell growth and death;Endocrine system;Aging;Signal transduction	ko04110//Cell cycle;ko04919//Thyroid hormone signaling pathway;ko04213//Longevity regulating pathway - multiple species;ko04330//Notch signaling pathway	K06067;K06067;K06067;K06067	GO:0043231//intracellular membrane-bounded organelle	GO:0005515//protein binding;GO:0017136//NAD-dependent histone deacetylase activity	GO:0010468//regulation of gene expression;GO:0016575//histone deacetylation;GO:0034645//cellular macromolecule biosynthetic process
evm.TU.Scaf3.1991	evm.TU.Scaf3.1991	76.0633	14.8333	-2.35836	5.42888e-06	0.000176331	639250	167711	-1.9304	0.00891682	0.0447573	Ift52	intraflagellar transport protein 52 homolog [Crassostrea gigas]	-	-	-	-	-	-	-
evm.TU.Scaf10.2392	evm.TU.Scaf10.2392	59.355	26.7633	-1.14911	3.69762e-05	0.000836915	1.10462e+07	7.30815e+06	-0.595971	0.00900694	0.0451512	SNZERR	pyridoxal 5'-phosphate synthase subunit SNZERR-like [Crassostrea gigas]	Metabolism	Metabolism of cofactors and vitamins	ko00750//Vitamin B6 metabolism	K06215	-	-	GO:0009108//coenzyme biosynthetic process
evm.TU.Scaf6.783	evm.TU.Scaf6.783	54.7083	12.29	-2.15428	2.84841e-05	0.00067984	2.18908e+06	664178	-1.72068	0.0101665	0.0496163	TOP2A	-	-	-	-	-	GO:0005634//nucleus;GO:0005737//cytoplasm;GO:0044446//intracellular organelle part	GO:0003677//DNA binding;GO:0016853//isomerase activity;GO:0019899//enzyme binding;GO:0043167//ion binding	GO:0006259//DNA metabolic process;GO:0016043//cellular component organization;GO:0048699//generation of neurons
