# Supplementary material for: Integrated Proteomic and Transcriptomic Analysis of Gonads Reveal Disruption of Germ Cell Proliferation and Division, and Energy Storage in Glycogen in Sterile Triploid Pacific Oysters (Crassostrea gigas)
Source: Cells. 2021 Oct 5;10(10):2668. doi: 10.3390/cells10102668 (PMC8534442; doi:10.3390/cells10102668)
Supplement: Supplementary file 1 [file cells-10-02668-s001.zip › Supplementary Table S4..xlsx]

## Sheet: Sheet1
ProteinID	GeneID	Genes_M-23na_mean	Genes_M-3nb_mean	Genes_log2(fc)	Genes_PValue	Genes_FDR	Proteins_M-23na_mean	Proteins_M-3nb_mean	Proteins_log2fc	Proteins_pvalue	Proteins_qvalue	Symbol	Description	KEGG_A_class	KEGG_B_class	Pathway	K_ID	GO Component	GO Function	GO Process
evm.TU.Scaf49.12	evm.TU.Scaf49.12	0.77	242.473	8.29875	2.08975e-17	2.94461e-15	819327168	2319418752	1.50125	8.487e-16	6.24784e-13	ACTG1	actin-like [Crassostrea gigas]	Cellular Processes;Organismal Systems;Cellular Processes;Cellular Processes;Organismal Systems;Environmental Information Processing;Cellular Processes;Cellular Processes;Organismal Systems;Cellular Processes;Organismal Systems;Organismal Systems;Environmental Information Processing;Organismal Systems;Organismal Systems;Environmental Information Processing	Cellular community - eukaryotes;Environmental adaptation;Cell growth and death;Cell motility;Endocrine system;Signal transduction;Transport and catabolism;Cellular community - eukaryotes;Endocrine system;Cellular community - eukaryotes;Immune system;Digestive system;Signal transduction;Immune system;Sensory system;Signal transduction	ko04510//Focal adhesion;ko04714//Thermogenesis;ko04210//Apoptosis;ko04810//Regulation of actin cytoskeleton;ko04921//Oxytocin signaling pathway;ko04015//Rap1 signaling pathway;ko04145//Phagosome;ko04530//Tight junction;ko04919//Thyroid hormone signaling pathway;ko04520//Adherens junction;ko04611//Platelet activation;ko04971//Gastric acid secretion;ko04391//Hippo signaling pathway -fly;ko04670//Le…	K05692;K05692;K05692;K05692;K05692;K05692;K05692;K05692;K05692;K05692;K05692;K05692;K05692;K05692;K05692;K05692	-	GO:0032550//purine ribonucleoside binding	-
evm.TU.Scaf6.1588	evm.TU.Scaf6.1588	33.532	298.103	3.1522	1.01495e-17	1.50541e-15	1.01381e+07	4.43022e+07	2.12759	1.49277e-14	6.59355e-12	Ttn	-	-	-	-	-	-	-	-
evm.TU.Scaf6.3010	evm.TU.Scaf6.3010	11.354	65.4033	2.52616	0.000450624	0.00391378	4.16398e+07	158486816	1.92833	2.31262e-14	9.28621e-12	RGP51	Non-neuronal cytoplasmic intermediate filament protein [Crassostrea gigas]	-	-	-	-	-	-	-
evm.TU.Scaf1.1081	evm.TU.Scaf1.1081	9.7	34.5367	1.83207	0.00529898	0.0287573	1.22886e+07	7.27738e+07	2.5661	1.04829e-11	2.10468e-09	PPIB	peptidyl-prolyl cis-trans isomerase b [Ascaris suum]	-	-	-	-	-	-	-
evm.TU.Scaf4.679	evm.TU.Scaf4.679	58.054	334.163	2.52509	4.13588e-06	6.86771e-05	1.20368e+07	1.02559e+08	3.09093	4.55471e-11	6.84581e-09	--	perilipin-2-like isoform X2 [Crassostrea gigas]	Organismal Systems	Endocrine system	ko03320//PPAR signaling pathway	K17284	-	-	-
evm.TU.Scaf4.2708	evm.TU.Scaf4.2708	32.022	79.74	1.31624	0.00327306	0.0198426	9.89698e+06	52933548	2.41912	9.10777e-11	1.05866e-08	UGP2	UTP--glucose-1-phosphate uridylyltransferase-like isoform X3 [Crassostrea gigas]	Metabolism;Metabolism;Metabolism;Metabolism;Metabolism	Global and overview maps;Carbohydrate metabolism;Carbohydrate metabolism;Carbohydrate metabolism;Carbohydrate metabolism	ko01100//Metabolic pathways;ko00520//Amino sugar and nucleotide sugar metabolism;ko00052//Galactose metabolism;ko00500//Starch and sucrose metabolism;ko00040//Pentose and glucuronate interconversions	K00963;K00963;K00963;K00963;K00963	-	GO:0016779//nucleotidyltransferase activity	GO:0009225//nucleotide-sugar metabolic process
evm.TU.Scaf6.1544	evm.TU.Scaf6.1544	3.764	64.62	4.10164	2.38734e-07	5.42569e-06	4.37986e+07	1.67578e+08	1.93588	1.31454e-07	6.91229e-06	CPK19	Calcium-dependent protein kinase isoform 2 [Crassostrea gigas]	Organismal Systems;Environmental Information Processing;Organismal Systems;Cellular Processes;Environmental Information Processing;Cellular Processes;Environmental Information Processing;Environmental Information Processing;Organismal Systems;Organismal Systems;Environmental Information Processing;Environmental Information Processing;Organismal Systems;Organismal Systems;Organismal Systems;Organi…	Endocrine system;Signal transduction;Endocrine system;Cell growth and death;Signal transduction;Cell growth and death;Signal transduction;Signal transduction;Nervous system;Endocrine system;Signal transduction;Signal transduction;Immune system;Nervous system;Digestive system;Circulatory system;Digestive system;Circulatory system;Sensory system;Signal transduction;Endocrine system;Endocrine system…	ko04921//Oxytocin signaling pathway;ko04015//Rap1 signaling pathway;ko04910//Insulin signaling pathway;ko04218//Cellular senescence;ko04014//Ras signaling pathway;ko04114//Oocyte meiosis;ko04022//cGMP - PKG signaling pathway;ko04024//cAMP signaling pathway;ko04722//Neurotrophin signaling pathway;ko04922//Glucagon signaling pathway;ko04020//Calcium signaling pathway;ko04371//Apelin signaling pathw…	K02183;K02183;K02183;K02183;K02183;K02183;K02183;K02183;K02183;K02183;K02183;K02183;K02183;K02183;K02183;K02183;K02183;K02183;K02183;K02183;K02183;K02183;K02183;K02183;K02183;K02183;K02183;K02183;K02183;K02183	-	-	-
evm.TU.Scaf2.877	evm.TU.Scaf2.877	15.07	567.723	5.23544	4.00492e-10	1.67587e-08	1.95115e+07	5.70821e+07	1.54871	3.53161e-07	1.69556e-05	selenbp1	selenium-binding protein 1-like isoform X1 [Crassostrea gigas]	-	-	-	-	GO:0005737//cytoplasm	-	-
evm.TU.Scaf10.1024	evm.TU.Scaf10.1024	2.114	25.28	3.57995	3.58917e-07	7.80635e-06	1.64598e+07	6.89238e+07	2.06606	1.23647e-06	4.90327e-05	GstD3	glutathione S-transferase A-like [Crassostrea gigas]	Organismal Systems;Metabolism;Metabolism;Metabolism;Metabolism	Aging;Xenobiotics biodegradation and metabolism;Metabolism of other amino acids;Xenobiotics biodegradation and metabolism;Xenobiotics biodegradation and metabolism	ko04212//Longevity regulating pathway - worm;ko00983//Drug metabolism - other enzymes;ko00480//Glutathione metabolism;ko00980//Metabolism of xenobiotics by cytochrome P450;ko00982//Drug metabolism - cytochrome P450	K00799;K00799;K00799;K00799;K00799	-	-	-
evm.TU.Scaf2.144	evm.TU.Scaf2.144	164.522	635.403	1.94939	0.000362441	0.00327526	3.70996e+07	9.72811e+07	1.39075	1.2433e-06	4.90327e-05	GRE2	LOW QUALITY PROTEIN: putative uncharacterized oxidoreductase YDR541C [Crassostrea gigas]	Metabolism;Metabolism	Carbohydrate metabolism;Carbohydrate metabolism	ko00620//Pyruvate metabolism;ko00640//Propanoate metabolism	K17741;K17741	-	-	GO:0008152//metabolic process
evm.TU.Scaf8.159	evm.TU.Scaf8.159	11.454	26.98	1.23604	0.0041	0.0236424	6.18821e+06	2.30163e+07	1.89507	1.4014e-06	5.3826e-05	unc-94	hypothetical protein LOTGIDRAFT_227355 [Lottia gigantea]	-	-	-	-	-	-	-
evm.TU.Scaf2.738	evm.TU.Scaf2.738	3.808	27.6467	2.86	1.6207e-11	9.1087e-10	1.59834e+07	113359496	2.82626	1.87578e-06	6.96245e-05	--	kyphoscoliosis peptidase-like [Crassostrea gigas]	-	-	-	-	-	-	-
evm.TU.Scaf3.2509	evm.TU.Scaf3.2509	4.588	21.4	2.22167	0.000103478	0.0011404	3.38593e+06	1.00794e+07	1.57378	5.54079e-06	0.000169956	PRKAR1A	cAMP-dependent protein kinase regulatory subunit-like isoform X2 [Crassostrea gigas]	Organismal Systems	Endocrine system	ko04910//Insulin signaling pathway	K04739	GO:0044424//intracellular part	GO:0019887//protein kinase regulator activity	GO:0001932//regulation of protein phosphorylation
evm.TU.Scaf3.557	evm.TU.Scaf3.557	44.522	267.23	2.58549	0.000393721	0.00349862	1.57534e+07	37164056	1.23825	7.30377e-06	0.000213288	sn	fascin-like [Crassostrea gigas]	-	-	-	-	-	-	-
evm.TU.Scaf2.481	evm.TU.Scaf2.481	6.34	129.183	4.34879	0.000373454	0.00335632	3.52304e+07	6.58324e+07	0.901979	7.48131e-06	0.00021598	Hil	Kyphoscoliosis peptidase [Crassostrea gigas]	-	-	-	-	-	-	-
evm.TU.Scaf3.2296	evm.TU.Scaf3.2296	2.994	13.8567	2.21043	4.90923e-06	8.03688e-05	3.04134e+06	1.09475e+07	1.84783	9.66782e-06	0.000268571	Zasp52	-	-	-	-	-	-	-	-
evm.TU.Scaf4.2067	evm.TU.Scaf4.2067	15.974	76.5333	2.26036	0.000331994	0.00304899	1.47171e+07	2.78085e+07	0.918033	1.55728e-05	0.000392371	ALDH2	aldehyde dehydrogenase, mitochondrial-like [Crassostrea gigas]	Metabolism;Metabolism;Metabolism;Metabolism;Metabolism;Metabolism;Metabolism;Metabolism;Metabolism;Metabolism;Metabolism;Metabolism;Metabolism	Global and overview maps;Amino acid metabolism;Carbohydrate metabolism;Amino acid metabolism;Carbohydrate metabolism;Amino acid metabolism;Lipid metabolism;Amino acid metabolism;Lipid metabolism;Metabolism of other amino acids;Amino acid metabolism;Carbohydrate metabolism;Metabolism of terpenoids and polyketides	ko01100//Metabolic pathways;ko00280//Valine, leucine and isoleucine degradation;ko00010//Glycolysis / Gluconeogenesis;ko00330//Arginine and proline metabolism;ko00620//Pyruvate metabolism;ko00380//Tryptophan metabolism;ko00071//Fatty acid degradation;ko00310//Lysine degradation;ko00561//Glycerolipid metabolism;ko00410//beta-Alanine metabolism;ko00340//Histidine metabolism;ko00053//Ascorbate and a…	K00128;K00128;K00128;K00128;K00128;K00128;K00128;K00128;K00128;K00128;K00128;K00128;K00128	GO:0044429//mitochondrial part	GO:0016903//oxidoreductase activity, acting on the aldehyde or oxo group of donors	GO:0006067//ethanol metabolic process
evm.TU.Scaf9.1864	evm.TU.Scaf9.1864	3.586	29.0233	3.01677	0.000350093	0.00318556	8.94551e+06	3.70142e+07	2.04884	1.63453e-05	0.000407894	gelsolin	gelsolin-like protein 2 [Crassostrea gigas]	Cellular Processes;Organismal Systems	Cell motility;Immune system	ko04810//Regulation of actin cytoskeleton;ko04666//Fc gamma R-mediated phagocytosis	K05768;K05768	-	-	-
evm.TU.Scaf1.1150	evm.TU.Scaf1.1150	2.246	27.6833	3.62359	1.0746e-06	2.08647e-05	6.63215e+06	2.7329e+07	2.04288	1.9129e-05	0.0004592	Oant_2987	uncharacterized protein LOC105328670 isoform X1 [Crassostrea gigas]	Metabolism;Metabolism;Metabolism;Metabolism;Metabolism	Global and overview maps;Nucleotide metabolism;Xenobiotics biodegradation and metabolism;Metabolism of other amino acids;Metabolism of cofactors and vitamins	ko01100//Metabolic pathways;ko00240//Pyrimidine metabolism;ko00983//Drug metabolism - other enzymes;ko00410//beta-Alanine metabolism;ko00770//Pantothenate and CoA biosynthesis	K01464;K01464;K01464;K01464;K01464	-	-	-
evm.TU.Scaf4.1985	evm.TU.Scaf4.1985	10.476	73.0133	2.80107	4.13843e-07	8.84493e-06	1.04819e+07	2.1202e+07	1.0163	6.77543e-05	0.00128442	Actn	alpha-actinin, sarcomeric-like isoform X1 [Crassostrea gigas]	Cellular Processes;Cellular Processes;Cellular Processes;Cellular Processes;Organismal Systems	Cellular community - eukaryotes;Cell motility;Cellular community - eukaryotes;Cellular community - eukaryotes;Immune system	ko04510//Focal adhesion;ko04810//Regulation of actin cytoskeleton;ko04530//Tight junction;ko04520//Adherens junction;ko04670//Leukocyte transendothelial migration	K05699;K05699;K05699;K05699;K05699	-	-	-
evm.TU.Scaf1.3069	evm.TU.Scaf1.3069	9.04	59.1033	2.70884	0.000578573	0.00484033	4.69243e+06	2.69837e+07	2.52368	9.75312e-05	0.00175835	FABP3	fatty acid-binding protein, heart-like [Crassostrea gigas]	Organismal Systems;Organismal Systems	Endocrine system;Digestive system	ko03320//PPAR signaling pathway;ko04975//Fat digestion and absorption	K08751;K08751	-	-	-
evm.TU.Scaf4.1061	evm.TU.Scaf4.1061	1.648	12.36	2.90689	2.13924e-05	0.000295731	7.18767e+06	5.39266e+07	2.9074	9.90578e-05	0.00177531	--	Stress response protein nhaX [Crassostrea gigas]	-	-	-	-	-	-	-
evm.TU.Scaf9.451	evm.TU.Scaf9.451	0.406	52.1733	7.00569	5.40364e-11	2.69867e-09	1.63488e+07	4.34457e+07	1.41003	0.000141211	0.00239897	--	uncharacterized protein LOC105321760 [Crassostrea gigas]	-	-	-	-	-	-	-
evm.TU.Scaf3.1101	evm.TU.Scaf3.1101	2.022	11.0733	2.45323	1.69026e-05	0.000239366	1.64344e+06	1.10288e+07	2.74649	0.000148382	0.00248259	Crym	ketimine reductase mu-crystallin-like [Crassostrea gigas]	-	-	-	-	GO:0031988//membrane-bounded vesicle;GO:0043231//intracellular membrane-bounded organelle;GO:0044444//cytoplasmic part	GO:0000166//nucleotide binding;GO:0003712//transcription cofactor activity;GO:0042562//hormone binding;GO:0046983//protein dimerization activity	GO:0006575//cellular modified amino acid metabolic process;GO:0009914//hormone transport;GO:0050954//sensory perception of mechanical stimulus;GO:1902582//single-organism intracellular transport
evm.TU.Scaf4.53	evm.TU.Scaf4.53	2.946	24.3033	3.04432	3.43882e-05	0.000441651	13551778	55244116	2.02734	0.000190799	0.00298851	--	hypothetical protein CGI_10026982 [Crassostrea gigas]	-	-	-	-	-	-	-
evm.TU.Scaf7.418	evm.TU.Scaf7.418	38.418	230.847	2.58708	2.57203e-05	0.000345629	1.57989e+07	103808032	2.71602	0.000193145	0.00301457	Tagln2	-	-	-	-	-	-	-	-
evm.TU.Scaf10.1872	evm.TU.Scaf10.1872	3.666	17.41	2.24764	0.000186521	0.00188403	8.51887e+06	2.71453e+07	1.67197	0.000202892	0.00311171	SLC9A3R1	Na(+)/H(+) exchange regulatory cofactor NHE-RF2-like isoform X1 [Crassostrea gigas]	Cellular Processes;Organismal Systems	Cellular community - eukaryotes;Endocrine system	ko04530//Tight junction;ko04928//Parathyroid hormone synthesis, secretion and action	K13365;K13365	-	-	-
evm.TU.Scaf2.1915	evm.TU.Scaf2.1915	4.372	30.4833	2.80166	0.00127062	0.00919042	9.47062e+06	4.33066e+07	2.19306	0.00032218	0.00450338	mlc-3	myosin, essential light chain, adductor muscle-like [Crassostrea gigas]	Organismal Systems;Environmental Information Processing;Organismal Systems;Cellular Processes;Environmental Information Processing;Cellular Processes;Environmental Information Processing;Environmental Information Processing;Organismal Systems;Organismal Systems;Environmental Information Processing;Environmental Information Processing;Organismal Systems;Organismal Systems;Organismal Systems;Organi…	Endocrine system;Signal transduction;Endocrine system;Cell growth and death;Signal transduction;Cell growth and death;Signal transduction;Signal transduction;Nervous system;Endocrine system;Signal transduction;Signal transduction;Immune system;Nervous system;Digestive system;Circulatory system;Digestive system;Circulatory system;Sensory system;Signal transduction;Endocrine system;Endocrine system…	ko04921//Oxytocin signaling pathway;ko04015//Rap1 signaling pathway;ko04910//Insulin signaling pathway;ko04218//Cellular senescence;ko04014//Ras signaling pathway;ko04114//Oocyte meiosis;ko04022//cGMP - PKG signaling pathway;ko04024//cAMP signaling pathway;ko04722//Neurotrophin signaling pathway;ko04922//Glucagon signaling pathway;ko04020//Calcium signaling pathway;ko04371//Apelin signaling pathw…	K02183;K02183;K02183;K02183;K02183;K02183;K02183;K02183;K02183;K02183;K02183;K02183;K02183;K02183;K02183;K02183;K02183;K02183;K02183;K02183;K02183;K02183;K02183;K02183;K02183;K02183;K02183;K02183;K02183;K02183	-	-	-
evm.TU.Scaf3.106	evm.TU.Scaf3.106	2.916	10.71	1.8769	0.00641718	0.0333839	9.13468e+06	1.94417e+07	1.08973	0.000350628	0.0048097	Myl9	myosin regulatory light polypeptide 9-like [Crassostrea gigas]	Cellular Processes;Cellular Processes;Cellular Processes;Organismal Systems;Organismal Systems	Cellular community - eukaryotes;Cell motility;Cellular community - eukaryotes;Immune system;Immune system	ko04510//Focal adhesion;ko04810//Regulation of actin cytoskeleton;ko04530//Tight junction;ko04611//Platelet activation;ko04670//Leukocyte transendothelial migration	K12757;K12757;K12757;K12757;K12757	-	-	-
evm.TU.Scaf1.3457	evm.TU.Scaf1.3457	17.576	53.3567	1.60206	0.00388752	0.0226886	8.89819e+06	4.43047e+07	2.31588	0.000374451	0.00506628	--	uncharacterized protein LOC105341720 [Crassostrea gigas]	-	-	-	-	-	-	-
evm.TU.Scaf4.2290	evm.TU.Scaf4.2290	0.066	5.38333	6.34989	1.20426e-10	5.56358e-09	1.45386e+06	18215763	3.64723	0.000578596	0.0071587	CML3	-	-	-	-	-	GO:0031988//membrane-bounded vesicle	-	-
evm.TU.Scaf10.2591	evm.TU.Scaf10.2591	0.936	6.28	2.74618	5.2352e-07	1.0894e-05	3.24429e+06	8565337	1.40061	0.000602765	0.0074162	--	acetylcholine receptor subunit alpha-type unc-38-like [Crassostrea gigas]	Environmental Information Processing;Organismal Systems	Signaling molecules and interaction;Nervous system	ko04080//Neuroactive ligand-receptor interaction;ko04725//Cholinergic synapse	K04808;K04808	-	-	GO:0006810//transport
evm.TU.Scaf2.865	evm.TU.Scaf2.865	28.404	70.88	1.31928	0.00429821	0.0244919	1.01264e+07	18221584	0.847531	0.000653829	0.00795582	Vha55	V-type proton ATPase subunit B [Crassostrea gigas]	Metabolism;Cellular Processes;Metabolism;Environmental Information Processing;Organismal Systems;Organismal Systems	Global and overview maps;Transport and catabolism;Energy metabolism;Signal transduction;Nervous system;Excretory system	ko01100//Metabolic pathways;ko04145//Phagosome;ko00190//Oxidative phosphorylation;ko04150//mTOR signaling pathway;ko04721//Synaptic vesicle cycle;ko04966//Collecting duct acid secretion	K02147;K02147;K02147;K02147;K02147;K02147	GO:0033176//proton-transporting V-type ATPase complex	GO:0022857//transmembrane transporter activity	GO:0009150//purine ribonucleotide metabolic process;GO:0015988//energy coupled proton transmembrane transport, against electrochemical gradient
evm.TU.Scaf4.2424	evm.TU.Scaf4.2424	13.678	76.08	2.47566	0.000675159	0.00547428	9.45279e+06	41084876	2.11979	0.000715216	0.0084243	COF1	cofilin-like [Crassostrea gigas]	Cellular Processes;Organismal Systems;Organismal Systems	Cell motility;Development;Immune system	ko04810//Regulation of actin cytoskeleton;ko04360//Axon guidance;ko04666//Fc gamma R-mediated phagocytosis	K05765;K05765;K05765	-	-	-
evm.TU.Scaf7.372	evm.TU.Scaf7.372	1.95	7.22	1.88852	2.8472e-06	4.9399e-05	1.58497e+06	3.08903e+06	0.962693	0.000860838	0.00981697	qki-b	-	-	-	-	-	-	-	-
evm.TU.Scaf9.1174	evm.TU.Scaf9.1174	14.388	253.01	4.13626	1.77208e-10	7.94494e-09	2.36548e+07	9.5976e+07	2.02054	0.00110127	0.0117213	SAT2	N-acetyltransferase ats1 [Crassostrea gigas]	Metabolism;Metabolism;Cellular Processes	Global and overview maps;Amino acid metabolism;Cell growth and death	ko01100//Metabolic pathways;ko00330//Arginine and proline metabolism;ko04216//Ferroptosis	K00657;K00657;K00657	-	-	-
evm.TU.Scaf1.2129	evm.TU.Scaf1.2129	5.066	25.2733	2.3187	0.000404532	0.00358178	5.46356e+06	24410554	2.15959	0.00125458	0.0129777	COTL1	coactosin-like protein [Crassostrea gigas]	-	-	-	-	-	-	-
evm.TU.Scaf3.2212	evm.TU.Scaf3.2212	2.246	10.3667	2.20652	0.00421814	0.0241332	2.29837e+06	4.24292e+06	0.884445	0.00142951	0.0144158	Epn2	-	-	-	-	-	-	-	-
evm.TU.Scaf4.2486	evm.TU.Scaf4.2486	0.972	4.78	2.29798	0.00025291	0.00242663	2.83938e+06	1.0029e+07	1.82053	0.00183071	0.017733	STARD5	stAR-related lipid transfer protein 5-like isoform X1 [Crassostrea gigas]	Organismal Systems;Organismal Systems;Organismal Systems;Organismal Systems	Endocrine system;Endocrine system;Digestive system;Endocrine system	ko04925//Aldosterone synthesis and secretion;ko04913//Ovarian Steroidogenesis;ko04979//Cholesterol metabolism;ko04927//Cortisol synthesis and secretion	K16931;K16931;K16931;K16931	-	-	-
evm.TU.Scaf9.561	evm.TU.Scaf9.561	4.562	20.8533	2.19254	0.00260164	0.0166146	1.43263e+07	3.57085e+07	1.3176	0.0020387	0.0190783	CAPZA1	-	-	-	-	-	GO:0015629//actin cytoskeleton	-	GO:0051693//actin filament capping
evm.TU.Scaf2.787	evm.TU.Scaf2.787	1.65	7.37333	2.15985	0.00324096	0.0197146	9.5783e+06	2.66164e+07	1.47447	0.00236833	0.0216134	hts	-	-	-	-	-	-	-	-
evm.TU.Scaf1.777	evm.TU.Scaf1.777	2.378	13.5	2.50514	0.00085708	0.00666704	5882447	30966248	2.39621	0.00240557	0.021852	--	protein NipSnap homolog 3A-like [Crassostrea gigas]	-	-	-	-	-	-	-
evm.TU.Scaf10.464	evm.TU.Scaf10.464	8.342	27.7067	1.73177	0.00269573	0.0170773	5.14411e+06	1.09588e+07	1.0911	0.00240932	0.021852	Akr1b1	1,5-anhydro-D-fructose reductase-like [Crassostrea gigas]	Metabolism;Metabolism;Metabolism;Metabolism;Metabolism;Metabolism	Global and overview maps;Lipid metabolism;Carbohydrate metabolism;Carbohydrate metabolism;Metabolism of cofactors and vitamins;Carbohydrate metabolism	ko01100//Metabolic pathways;ko00561//Glycerolipid metabolism;ko00052//Galactose metabolism;ko00051//Fructose and mannose metabolism;ko00790//Folate biosynthesis;ko00040//Pentose and glucuronate interconversions	K00011;K00011;K00011;K00011;K00011;K00011	-	-	-
evm.TU.Scaf2.327	evm.TU.Scaf2.327	12.076	63.11	2.38573	2.01269e-05	0.000280002	28496588	90507720	1.66725	0.00254664	0.0230502	--	sarcoplasmic calcium-binding protein-like [Crassostrea gigas]	-	-	-	-	-	-	-
evm.TU.Scaf6.762	evm.TU.Scaf6.762	4.432	23.13	2.38374	0.00374996	0.0220428	1.13324e+07	4.93717e+07	2.12324	0.00292503	0.0255156	cuta	CutA-like protein [Crassostrea gigas]	-	-	-	-	-	-	-
evm.TU.Scaf5.1760	evm.TU.Scaf5.1760	1.612	98.3367	5.93081	6.4506e-15	6.62765e-13	2.53786e+07	2.72366e+08	3.42386	0.00293807	0.0255462	--	sarcoplasmic calcium-binding protein-like isoform X1 [Crassostrea gigas]	-	-	-	-	-	GO:0046872//metal ion binding	-
evm.TU.Scaf2.637	evm.TU.Scaf2.637	0.001	1.04667	10.0316	0.000272927	0.00259096	1.55289e+06	4471031	1.52565	0.00397925	0.0317989	--	ancient ubiquitous protein 1-like [Crassostrea gigas]	-	-	-	-	-	-	-
evm.TU.Scaf5.208	evm.TU.Scaf5.208	1.43	12.9333	3.17701	0.000496622	0.0042595	4.11767e+06	1.38179e+07	1.74664	0.00403842	0.0319967	SPEC1	caltractin-like [Crassostrea gigas]	Organismal Systems;Environmental Information Processing;Organismal Systems;Cellular Processes;Environmental Information Processing;Cellular Processes;Environmental Information Processing;Environmental Information Processing;Organismal Systems;Organismal Systems;Environmental Information Processing;Environmental Information Processing;Organismal Systems;Organismal Systems;Organismal Systems;Organi…	Endocrine system;Signal transduction;Endocrine system;Cell growth and death;Signal transduction;Cell growth and death;Signal transduction;Signal transduction;Nervous system;Endocrine system;Signal transduction;Signal transduction;Immune system;Nervous system;Digestive system;Circulatory system;Digestive system;Circulatory system;Sensory system;Signal transduction;Endocrine system;Endocrine system…	ko04921//Oxytocin signaling pathway;ko04015//Rap1 signaling pathway;ko04910//Insulin signaling pathway;ko04218//Cellular senescence;ko04014//Ras signaling pathway;ko04114//Oocyte meiosis;ko04022//cGMP - PKG signaling pathway;ko04024//cAMP signaling pathway;ko04722//Neurotrophin signaling pathway;ko04922//Glucagon signaling pathway;ko04020//Calcium signaling pathway;ko04371//Apelin signaling pathw…	K02183;K02183;K02183;K02183;K02183;K02183;K02183;K02183;K02183;K02183;K02183;K02183;K02183;K02183;K02183;K02183;K02183;K02183;K02183;K02183;K02183;K02183;K02183;K02183;K02183;K02183;K02183;K02183;K02183;K02183	-	-	-
evm.TU.Scaf4.2771	evm.TU.Scaf4.2771	17.26	55.96	1.69696	3.70612e-07	8.01651e-06	1.04802e+07	2.29171e+07	1.12876	0.00476053	0.0363165	SCCPDH	saccharopine dehydrogenase-like oxidoreductase [Crassostrea gigas]	-	-	-	-	-	-	-
evm.TU.Scaf7.2568	evm.TU.Scaf7.2568	1.2	23.4333	4.28746	4.85508e-07	1.0189e-05	1.05051e+07	3.48642e+07	1.73066	0.00562845	0.0410915	mrsA	3-demethylubiquinone-9 3-methyltransferase [Crassostrea gigas]	Metabolism;Metabolism	Global and overview maps;Lipid metabolism	ko01100//Metabolic pathways;ko00100//Steroid biosynthesis	K00559;K00559	-	-	-
evm.TU.Scaf10.1727	evm.TU.Scaf10.1727	0.03	1.29667	5.4337	4.55417e-06	7.50544e-05	2.21655e+06	13234546	2.57792	0.00580493	0.041896	CPK9	-	-	-	-	-	-	-	-
evm.TU.Scaf2.125	evm.TU.Scaf2.125	0.658	7.03333	3.41805	0.000544297	0.00459647	4.28239e+06	1.29038e+07	1.59131	0.00654089	0.0449317	--	universal stress protein A-like protein [Crassostrea gigas]	-	-	-	-	-	-	-
evm.TU.Scaf9.913	evm.TU.Scaf9.913	0.76	8.75	3.52521	0.00199716	0.0134149	4.28239e+06	1.29038e+07	1.59131	0.00654089	0.0449317	--	universal stress protein A-like protein [Crassostrea gigas]	-	-	-	-	-	-	-
evm.TU.Scaf1.131	evm.TU.Scaf1.131	17.808	108.4	2.60577	4.63133e-12	2.90039e-10	1.04959e+07	2.3009e+07	1.13237	0.00668236	0.0453706	Slc2a4	solute carrier family 2, facilitated glucose transporter member 1-like [Crassostrea gigas]	Organismal Systems;Organismal Systems;Environmental Information Processing;Organismal Systems;Organismal Systems;Organismal Systems	Endocrine system;Endocrine system;Signal transduction;Digestive system;Endocrine system;Endocrine system	ko04919//Thyroid hormone signaling pathway;ko04922//Glucagon signaling pathway;ko04066//HIF-1 signaling pathway;ko04976//Bile secretion;ko04920//Adipocytokine signaling pathway;ko04911//Insulin secretion	K07299;K07299;K07299;K07299;K07299;K07299	GO:0043226//organelle;GO:0044425//membrane part;GO:0044444//cytoplasmic part;GO:0071944//cell periphery	GO:0022891//substrate-specific transmembrane transporter activity	GO:0015758//glucose transport;GO:0044763//single-organism cellular process
evm.TU.Scaf3.3214	evm.TU.Scaf3.3214	378.924	4138.79	3.44923	6.13433e-06	9.8224e-05	7.61054e+07	1.7003e+08	1.15972	0.00705149	0.0472243	act-2b	actin-2-like [Crassostrea gigas]	Cellular Processes;Organismal Systems;Cellular Processes;Cellular Processes;Organismal Systems;Environmental Information Processing;Cellular Processes;Cellular Processes;Organismal Systems;Cellular Processes;Organismal Systems;Organismal Systems;Environmental Information Processing;Organismal Systems;Organismal Systems;Environmental Information Processing	Cellular community - eukaryotes;Environmental adaptation;Cell growth and death;Cell motility;Endocrine system;Signal transduction;Transport and catabolism;Cellular community - eukaryotes;Endocrine system;Cellular community - eukaryotes;Immune system;Digestive system;Signal transduction;Immune system;Sensory system;Signal transduction	ko04510//Focal adhesion;ko04714//Thermogenesis;ko04210//Apoptosis;ko04810//Regulation of actin cytoskeleton;ko04921//Oxytocin signaling pathway;ko04015//Rap1 signaling pathway;ko04145//Phagosome;ko04530//Tight junction;ko04919//Thyroid hormone signaling pathway;ko04520//Adherens junction;ko04611//Platelet activation;ko04971//Gastric acid secretion;ko04391//Hippo signaling pathway -fly;ko04670//Le…	K05692;K05692;K05692;K05692;K05692;K05692;K05692;K05692;K05692;K05692;K05692;K05692;K05692;K05692;K05692;K05692	-	GO:0032550//purine ribonucleoside binding	-
evm.TU.Scaf10.1861	evm.TU.Scaf10.1861	1.216	16.8333	3.79111	1.67352e-06	3.09406e-05	1.00904e+06	2.44866e+06	1.27901	0.00722949	0.0479469	SLC1A3	excitatory amino acid transporter 1-like [Crassostrea gigas]	Organismal Systems	Nervous system	ko04724//Glutamatergic synapse	K05613	-	-	-
evm.TU.Scaf3.762	evm.TU.Scaf3.762	123.04	20.12	-2.61243	3.1301e-19	5.77079e-17	2.19119e+07	2.11726e+06	-3.37145	3.75892e-15	2.0754e-12	ogdh	2-oxoglutarate dehydrogenase, mitochondrial-like isoform X5 [Crassostrea gigas]	Metabolism;Metabolism;Metabolism;Metabolism;Metabolism	Global and overview maps;Global and overview maps;Amino acid metabolism;Amino acid metabolism;Carbohydrate metabolism	ko01100//Metabolic pathways;ko01200//Carbon metabolism;ko00380//Tryptophan metabolism;ko00310//Lysine degradation;ko00020//Citrate cycle (TCA cycle)	K00164;K00164;K00164;K00164;K00164	-	GO:0016903//oxidoreductase activity, acting on the aldehyde or oxo group of donors	GO:0021537//telencephalon development;GO:0044710//single-organism metabolic process;GO:0044763//single-organism cellular process
evm.TU.Scaf6.1707	evm.TU.Scaf6.1707	90.56	22.1533	-2.03135	1.24815e-07	3.01743e-06	2.03857e+07	2416289	-3.07669	4.68669e-15	2.30012e-12	GPD2	glycerol-3-phosphate dehydrogenase, mitochondrial-like isoform X2 [Crassostrea gigas]	Metabolism	Lipid metabolism	ko00564//Glycerophospholipid metabolism	K00111	-	GO:0052590//sn-glycerol-3-phosphate:ubiquinone oxidoreductase activity	GO:0008152//metabolic process
evm.TU.Scaf10.467	evm.TU.Scaf10.467	338.522	31.6233	-3.42019	1.4356e-10	6.52537e-09	4.38426e+07	1.46513e+06	-4.90323	8.38834e-12	1.80995e-09	EFHC1	EF-hand domain-containing protein 1-like [Crassostrea gigas]	Genetic Information Processing	Transcription	ko03040//Spliceosome	K12847	-	-	-
evm.TU.Scaf7.195	evm.TU.Scaf7.195	0.116	0.0466667	-1.31366	0.0103237	0.0482365	311718996	2.48102e+06	-6.97317	2.12114e-11	3.74763e-09	Smp_194770	taurocyamine kinase-like [Crassostrea gigas]	Metabolism;Metabolism	Global and overview maps;Amino acid metabolism	ko01100//Metabolic pathways;ko00330//Arginine and proline metabolism	K00933;K00933	-	-	-
evm.TU.Scaf2.893	evm.TU.Scaf2.893	152.424	56.5967	-1.4293	0.000199321	0.00199695	3.57074e+07	9.72955e+06	-1.87578	2.63948e-11	4.48407e-09	Suclg1	succinyl-CoA ligase subunit alpha, mitochondrial-like isoform X3 [Aplysia californica]	Metabolism;Metabolism;Metabolism;Metabolism	Global and overview maps;Global and overview maps;Carbohydrate metabolism;Carbohydrate metabolism	ko01100//Metabolic pathways;ko01200//Carbon metabolism;ko00020//Citrate cycle (TCA cycle);ko00640//Propanoate metabolism	K01899;K01899;K01899;K01899	GO:0019866//organelle inner membrane;GO:0031988//membrane-bounded vesicle;GO:0043231//intracellular membrane-bounded organelle	GO:0003723//RNA binding;GO:0004774//succinate-CoA ligase activity;GO:0046912//transferase activity, transferring acyl groups, acyl groups converted into alkyl on transfer	-
evm.TU.Scaf10.2227	evm.TU.Scaf10.2227	2.472	0.001	-11.2715	0.000291368	0.00274097	7.3311e+06	1.89135e+06	-1.95461	2.80204e-11	4.58393e-09	PREP	prolyl endopeptidase-like isoform X1 [Crassostrea gigas]	Organismal Systems	Endocrine system	ko04614//Renin-angiotensin system	K01322	GO:0044424//intracellular part	GO:0008236//serine-type peptidase activity	-
evm.TU.Scaf4.1486	evm.TU.Scaf4.1486	868.596	364.607	-1.25234	4.12641e-08	1.12278e-06	3.69666e+08	1.03668e+08	-1.83425	5.50746e-11	7.37166e-09	ATP5F1A	ATP synthase subunit alpha, mitochondrial [Crassostrea gigas]	Metabolism;Organismal Systems;Metabolism	Global and overview maps;Environmental adaptation;Energy metabolism	ko01100//Metabolic pathways;ko04714//Thermogenesis;ko00190//Oxidative phosphorylation	K02132;K02132;K02132	GO:0033178//proton-transporting two-sector ATPase complex, catalytic domain	GO:0015078//hydrogen ion transmembrane transporter activity;GO:0019829//cation-transporting ATPase activity;GO:0032550//purine ribonucleoside binding	GO:0006754//ATP biosynthetic process;GO:0015988//energy coupled proton transmembrane transport, against electrochemical gradient
evm.TU.Scaf7.1918	evm.TU.Scaf7.1918	705.592	323.08	-1.12694	1.21327e-07	2.93671e-06	5.25544e+07	14398589	-1.86788	1.30933e-10	1.44583e-08	--	ATP synthase F(0) complex subunit B1, mitochondrial-like [Crassostrea gigas]	Metabolism;Organismal Systems;Metabolism	Global and overview maps;Environmental adaptation;Energy metabolism	ko01100//Metabolic pathways;ko04714//Thermogenesis;ko00190//Oxidative phosphorylation	K02127;K02127;K02127	-	-	-
evm.TU.Scaf10.964	evm.TU.Scaf10.964	126.262	58.8333	-1.10171	3.24891e-05	0.000423045	2.85149e+07	5109895	-2.48035	1.92758e-10	2.07662e-08	sdha-a	succinate dehydrogenase [ubiquinone] flavoprotein subunit, mitochondrial-like [Crassostrea gigas]	Metabolism;Organismal Systems;Metabolism;Metabolism;Metabolism	Global and overview maps;Environmental adaptation;Global and overview maps;Energy metabolism;Carbohydrate metabolism	ko01100//Metabolic pathways;ko04714//Thermogenesis;ko01200//Carbon metabolism;ko00190//Oxidative phosphorylation;ko00020//Citrate cycle (TCA cycle)	K00234;K00234;K00234;K00234;K00234	-	GO:0000166//nucleotide binding;GO:0016491//oxidoreductase activity	GO:0006091//generation of precursor metabolites and energy;GO:0044710//single-organism metabolic process
evm.TU.Scaf4.175	evm.TU.Scaf4.175	104.03	20.88	-2.31681	5.35609e-12	3.30186e-10	6.62999e+07	4.9657e+06	-3.73894	2.79808e-10	2.94264e-08	Idh3a	isocitrate dehydrogenase [NAD] subunit alpha, mitochondrial-like [Crassostrea gigas]	Metabolism;Metabolism;Metabolism;Metabolism;Metabolism	Global and overview maps;Global and overview maps;Global and overview maps;Carbohydrate metabolism;Global and overview maps	ko01100//Metabolic pathways;ko01200//Carbon metabolism;ko01230//Biosynthesis of amino acids;ko00020//Citrate cycle (TCA cycle);ko01210//2-Oxocarboxylic acid metabolism	K00030;K00030;K00030;K00030;K00030	GO:0043231//intracellular membrane-bounded organelle	GO:0000166//nucleotide binding;GO:0004448//isocitrate dehydrogenase activity;GO:0043169//cation binding	GO:0006101//citrate metabolic process
evm.TU.Scaf3.544	evm.TU.Scaf3.544	61.526	3.22333	-4.25457	3.71182e-12	2.37738e-10	4.94728e+07	2.83584e+06	-4.12479	5.24658e-10	5.38933e-08	NME5	nucleoside diphosphate kinase homolog 5-like [Crassostrea gigas]	Metabolism;Metabolism;Metabolism;Metabolism	Global and overview maps;Nucleotide metabolism;Nucleotide metabolism;Xenobiotics biodegradation and metabolism	ko01100//Metabolic pathways;ko00230//Purine metabolism;ko00240//Pyrimidine metabolism;ko00983//Drug metabolism - other enzymes	K00940;K00940;K00940;K00940	GO:0031514//motile cilium	GO:0016776//phosphotransferase activity, phosphate group as acceptor;GO:0032550//purine ribonucleoside binding	GO:0007281//germ cell development;GO:0007420//brain development;GO:0009132//nucleoside diphosphate metabolic process;GO:0009152//purine ribonucleotide biosynthetic process;GO:0009209//pyrimidine ribonucleoside triphosphate biosynthetic process;GO:0010927//cellular component assembly involved in morphogenesis;GO:1900408//negative regulation of cellular response to oxidative stress
evm.TU.Scaf10.1037	evm.TU.Scaf10.1037	1.3	0.0333333	-5.2854	7.16961e-05	0.000829044	1.33413e+07	1.02506e+06	-3.70211	5.89709e-10	5.91987e-08	--	uncharacterized protein LOC101859880 [Aplysia californica]	Metabolism;Metabolism	Global and overview maps;Glycan biosynthesis and metabolism	ko01100//Metabolic pathways;ko00512//Mucin type O-glycan biosynthesis	K00731;K00731	-	-	-
evm.TU.Scaf1.2286	evm.TU.Scaf1.2286	1244.23	25.43	-5.61258	1.32731e-20	3.08045e-18	1.58652e+08	4.03325e+06	-5.29778	8.62079e-10	8.46179e-08	Npr1	atrial natriuretic peptide receptor 1-like [Crassostrea gigas]	Organismal Systems;Metabolism;Organismal Systems;Environmental Information Processing;Environmental Information Processing;Organismal Systems;Organismal Systems;Organismal Systems;Organismal Systems	Environmental adaptation;Nucleotide metabolism;Endocrine system;Signal transduction;Signal transduction;Circulatory system;Endocrine system;Endocrine system;Endocrine system	ko04714//Thermogenesis;ko00230//Purine metabolism;ko04921//Oxytocin signaling pathway;ko04022//cGMP - PKG signaling pathway;ko04024//cAMP signaling pathway;ko04270//Vascular smooth muscle contraction;ko04925//Aldosterone synthesis and secretion;ko04924//Renin secretion;ko04923//Regulation of lipolysis in adipocyte	K12323;K12323;K12323;K12323;K12323;K12323;K12323;K12323;K12323	-	GO:0003824//catalytic activity	GO:0006796//phosphate-containing compound metabolic process
evm.TU.Scaf1.949	evm.TU.Scaf1.949	597.824	217.86	-1.45632	1.45226e-07	3.45999e-06	1.11823e+08	2.41733e+07	-2.20973	1.61328e-09	1.48455e-07	COX4I1	cytochrome c oxidase subunit 4 isoform 1, mitochondrial-like [Crassostrea gigas]	Metabolism;Organismal Systems;Metabolism;Organismal Systems	Global and overview maps;Environmental adaptation;Energy metabolism;Circulatory system	ko01100//Metabolic pathways;ko04714//Thermogenesis;ko00190//Oxidative phosphorylation;ko04260//Cardiac muscle contraction	K02263;K02263;K02263;K02263	-	-	-
evm.TU.Scaf4.1361	evm.TU.Scaf4.1361	2.332	0.456667	-2.35235	5.35867e-05	0.000644969	2.77027e+07	6186258	-2.16289	2.64513e-09	2.24683e-07	BPNT1	-	-	-	-	-	-	-	-
evm.TU.Scaf3.85_evm.TU.Scaf3.86	evm.TU.Scaf3.85_evm.TU.Scaf3.86	372.528	135.517	-1.45888	3.58723e-15	3.82515e-13	2.56683e+07	5.12879e+06	-2.3233	2.74912e-09	2.2911e-07	Vcp	-	Genetic Information Processing	Folding, sorting and degradation	ko04141//Protein processing in endoplasmic reticulum	K13525	GO:0000835//ER ubiquitin ligase complex;GO:0031988//membrane-bounded vesicle;GO:0044427//chromosomal part	GO:0002020//protease binding;GO:0003723//RNA binding;GO:0003824//catalytic activity;GO:0016504//peptidase activator activity;GO:0019902//phosphatase binding;GO:0032550//purine ribonucleoside binding;GO:0043130//ubiquitin binding	GO:0006301//postreplication repair;GO:0006487//protein N-linked glycosylation;GO:0006886//intracellular protein transport;GO:0019941//modification-dependent protein catabolic process;GO:0031331//positive regulation of cellular catabolic process;GO:0031401//positive regulation of protein modification process;GO:0043254//regulation of protein complex assembly;GO:0043280//positive regulation of cyst…
evm.TU.Scaf4.790	evm.TU.Scaf4.790	76.42	12.57	-2.60397	1.30136e-10	5.97021e-09	5.90701e+07	1.12615e+07	-2.39103	3.94488e-09	3.11152e-07	SYNJ2BP	synaptojanin-2-binding protein-like isoform X1 [Crassostrea gigas]	-	-	-	-	-	-	-
evm.TU.Scaf3.2620	evm.TU.Scaf3.2620	375.804	26.1967	-3.84253	1.2478e-08	3.76959e-07	4.09667e+07	2.13622e+06	-4.26132	8.69926e-09	6.51265e-07	tekt4	tektin-4-like [Crassostrea gigas]	-	-	-	-	-	-	-
evm.TU.Scaf2.985	evm.TU.Scaf2.985	12563.8	2082.95	-2.59257	2.79173e-17	3.87835e-15	1.1915e+09	187293048	-2.66941	1.23195e-08	8.92051e-07	Tubb2b	tubulin beta chain [Crassostrea gigas]	Cellular Processes;Cellular Processes	Transport and catabolism;Cellular community - eukaryotes	ko04145//Phagosome;ko04540//Gap junction	K07375;K07375	GO:0015630//microtubule cytoskeleton;GO:0032991//macromolecular complex	GO:0005198//structural molecule activity;GO:0017111//nucleoside-triphosphatase activity;GO:0032550//purine ribonucleoside binding	GO:0043623//cellular protein complex assembly;GO:0044763//single-organism cellular process
evm.TU.Scaf3.1239	evm.TU.Scaf3.1239	59.35	28.5533	-1.05559	6.44169e-05	0.000756851	2.044e+07	5.17535e+06	-1.98167	1.4639e-08	1.02636e-06	hsdl2	hydroxysteroid dehydrogenase-like protein 2 isoform X2 [Crassostrea gigas]	Metabolism;Cellular Processes;Metabolism	Global and overview maps;Transport and catabolism;Lipid metabolism	ko01100//Metabolic pathways;ko04146//Peroxisome;ko00120//Primary bile acid biosynthesis	K12405;K12405;K12405	-	-	-
evm.TU.Scaf5.1484	evm.TU.Scaf5.1484	14.538	0.303333	-5.58278	1.10278e-14	1.0932e-12	1.09646e+09	5.49105e+06	-7.64155	1.82816e-08	1.26171e-06	--	uncharacterized protein LOC105327695 [Crassostrea gigas]	Metabolism;Metabolism;Metabolism;Metabolism;Metabolism;Organismal Systems;Metabolism;Metabolism;Metabolism;Metabolism	Global and overview maps;Xenobiotics biodegradation and metabolism;Xenobiotics biodegradation and metabolism;Xenobiotics biodegradation and metabolism;Metabolism of cofactors and vitamins;Digestive system;Lipid metabolism;Carbohydrate metabolism;Carbohydrate metabolism;Metabolism of cofactors and vitamins	ko01100//Metabolic pathways;ko00983//Drug metabolism - other enzymes;ko00980//Metabolism of xenobiotics by cytochrome P450;ko00982//Drug metabolism - cytochrome P450;ko00830//Retinol metabolism;ko04976//Bile secretion;ko00140//Steroid hormone biosynthesis;ko00040//Pentose and glucuronate interconversions;ko00053//Ascorbate and aldarate metabolism;ko00860//Porphyrin and chlorophyll metabolism	K00699;K00699;K00699;K00699;K00699;K00699;K00699;K00699;K00699;K00699	-	-	-
evm.TU.Scaf5.1712	evm.TU.Scaf5.1712	14.538	0.303333	-5.58278	1.10278e-14	1.0932e-12	1.09646e+09	5.49105e+06	-7.64155	1.82816e-08	1.26171e-06	--	uncharacterized protein LOC105327695 [Crassostrea gigas]	Metabolism;Metabolism;Metabolism;Metabolism;Metabolism;Organismal Systems;Metabolism;Metabolism;Metabolism;Metabolism	Global and overview maps;Xenobiotics biodegradation and metabolism;Xenobiotics biodegradation and metabolism;Xenobiotics biodegradation and metabolism;Metabolism of cofactors and vitamins;Digestive system;Lipid metabolism;Carbohydrate metabolism;Carbohydrate metabolism;Metabolism of cofactors and vitamins	ko01100//Metabolic pathways;ko00983//Drug metabolism - other enzymes;ko00980//Metabolism of xenobiotics by cytochrome P450;ko00982//Drug metabolism - cytochrome P450;ko00830//Retinol metabolism;ko04976//Bile secretion;ko00140//Steroid hormone biosynthesis;ko00040//Pentose and glucuronate interconversions;ko00053//Ascorbate and aldarate metabolism;ko00860//Porphyrin and chlorophyll metabolism	K00699;K00699;K00699;K00699;K00699;K00699;K00699;K00699;K00699;K00699	-	-	-
evm.TU.Scaf10.886	evm.TU.Scaf10.886	122.786	43.5067	-1.49684	3.56689e-06	6.04502e-05	1.49223e+07	3.30975e+06	-2.17267	4.33001e-08	2.69376e-06	PSMD2	26S proteasome non-ATPase regulatory subunit 2-like [Crassostrea gigas]	Genetic Information Processing	Folding, sorting and degradation	ko03050//Proteasome	K03028	GO:0043234//protein complex	-	GO:0009894//regulation of catabolic process
evm.TU.Scaf4.1014	evm.TU.Scaf4.1014	30.02	10.11	-1.57014	1.23543e-10	5.69425e-09	6.74659e+06	701184	-3.26629	4.57951e-08	2.8094e-06	Pnpla7	patatin-like phospholipase domain-containing protein 7 isoform X2 [Crassostrea gigas]	Metabolism	Lipid metabolism	ko00564//Glycerophospholipid metabolism	K14676	-	-	-
evm.TU.Scaf5.1057	evm.TU.Scaf5.1057	36.91	12.12	-1.60662	0.000248575	0.00239904	3.26686e+07	2.29169e+06	-3.83342	4.73878e-08	2.86729e-06	NDUFS1	NADH-ubiquinone oxidoreductase 75 kDa subunit, mitochondrial-like [Crassostrea gigas]	Metabolism;Organismal Systems;Metabolism;Organismal Systems	Global and overview maps;Environmental adaptation;Energy metabolism;Nervous system	ko01100//Metabolic pathways;ko04714//Thermogenesis;ko00190//Oxidative phosphorylation;ko04723//Retrograde endocannabinoid signaling	K03934;K03934;K03934;K03934	-	GO:0016491//oxidoreductase activity;GO:0051540//metal cluster binding	GO:0022904//respiratory electron transport chain
evm.TU.Scaf3.516	evm.TU.Scaf3.516	378.4	25.9433	-3.86648	1.59089e-20	3.60731e-18	2.65742e+07	2.75342e+06	-3.27073	1.0005e-07	5.524e-06	Dnah17	dynein beta chain, ciliary-like [Crassostrea gigas]	-	-	-	-	GO:0005875//microtubule associated complex	GO:0003774//motor activity;GO:0032550//purine ribonucleoside binding	GO:0007017//microtubule-based process
evm.TU.Scaf6.2745	evm.TU.Scaf6.2745	25.7	0.986667	-4.70306	0.000124971	0.00133549	2.35119e+07	1.88612e+06	-3.63989	1.6112e-07	8.37256e-06	CFAP45	protein CFAP45, mitochondrial-like isoform X1 [Crassostrea gigas]	-	-	-	-	-	-	-
evm.TU.Scaf2.114	evm.TU.Scaf2.114	113.626	11.6233	-3.2892	4.78254e-20	1.04828e-17	4.16331e+07	1.62484e+06	-4.67936	2.35128e-07	1.18018e-05	NME7	nucleoside diphosphate kinase 7-like [Crassostrea gigas]	Metabolism;Metabolism;Metabolism;Metabolism	Global and overview maps;Nucleotide metabolism;Nucleotide metabolism;Xenobiotics biodegradation and metabolism	ko01100//Metabolic pathways;ko00230//Purine metabolism;ko00240//Pyrimidine metabolism;ko00983//Drug metabolism - other enzymes	K00940;K00940;K00940;K00940	-	-	-
evm.TU.Scaf2.1847	evm.TU.Scaf2.1847	95.382	25.9633	-1.87724	6.02675e-14	5.08076e-12	3.32602e+07	11266967	-1.5617	2.66926e-07	1.32473e-05	Sucla2	succinyl-CoA ligase [ADP-forming] subunit beta, mitochondrial-like [Crassostrea gigas]	Metabolism;Metabolism;Metabolism;Metabolism	Global and overview maps;Global and overview maps;Carbohydrate metabolism;Carbohydrate metabolism	ko01100//Metabolic pathways;ko01200//Carbon metabolism;ko00020//Citrate cycle (TCA cycle);ko00640//Propanoate metabolism	K01900;K01900;K01900;K01900	-	GO:0016405//CoA-ligase activity;GO:0016878//acid-thiol ligase activity;GO:0032550//purine ribonucleoside binding	-
evm.TU.Scaf5.1235	evm.TU.Scaf5.1235	272.782	121.393	-1.16806	3.35544e-07	7.33844e-06	1.32164e+08	4.24077e+07	-1.63993	5.8707e-07	2.64601e-05	CS	citrate synthase, mitochondrial-like isoform X1 [Crassostrea gigas]	Metabolism;Metabolism;Metabolism;Metabolism;Metabolism;Metabolism	Global and overview maps;Global and overview maps;Global and overview maps;Carbohydrate metabolism;Carbohydrate metabolism;Global and overview maps	ko01100//Metabolic pathways;ko01200//Carbon metabolism;ko01230//Biosynthesis of amino acids;ko00630//Glyoxylate and dicarboxylate metabolism;ko00020//Citrate cycle (TCA cycle);ko01210//2-Oxocarboxylic acid metabolism	K01647;K01647;K01647;K01647;K01647;K01647	GO:0031988//membrane-bounded vesicle;GO:0044429//mitochondrial part	GO:0003723//RNA binding;GO:0016746//transferase activity, transferring acyl groups	GO:0005975//carbohydrate metabolic process;GO:0006101//citrate metabolic process
evm.TU.Scaf2.572	evm.TU.Scaf2.572	98.644	7.13667	-3.78891	1.53179e-22	4.88106e-20	1.74547e+07	1.27836e+06	-3.77125	7.03137e-07	3.13713e-05	Cfap58	coiled-coil domain-containing protein 147-like [Crassostrea gigas]	-	-	-	-	-	-	-
evm.TU.Scaf4.2650	evm.TU.Scaf4.2650	60.462	29.4767	-1.03646	1.33109e-08	3.9967e-07	14474838	5.96149e+06	-1.2798	7.1376e-07	3.15268e-05	PSMC6	26S protease regulatory subunit 10B [Crassostrea gigas]	Genetic Information Processing	Folding, sorting and degradation	ko03050//Proteasome	K03064	-	-	-
evm.TU.Scaf4.1661	evm.TU.Scaf4.1661	431.402	177.093	-1.28452	8.25323e-12	4.91877e-10	8.36024e+07	2.0279e+07	-2.04356	7.65832e-07	3.34919e-05	Cox5a	cytochrome c oxidase subunit 5A, mitochondrial-like [Crassostrea gigas]	Metabolism;Organismal Systems;Metabolism;Organismal Systems	Global and overview maps;Environmental adaptation;Energy metabolism;Circulatory system	ko01100//Metabolic pathways;ko04714//Thermogenesis;ko00190//Oxidative phosphorylation;ko04260//Cardiac muscle contraction	K02264;K02264;K02264;K02264	-	-	-
evm.TU.Scaf10.144	evm.TU.Scaf10.144	48.752	19.8267	-1.29802	7.2968e-06	0.00011388	1.42721e+07	1.70302e+06	-3.06703	9.19852e-07	3.83301e-05	NDUFV1	NADH dehydrogenase [ubiquinone] flavoprotein 1, mitochondrial-like [Crassostrea gigas]	Metabolism;Organismal Systems;Metabolism;Organismal Systems	Global and overview maps;Environmental adaptation;Energy metabolism;Nervous system	ko01100//Metabolic pathways;ko04714//Thermogenesis;ko00190//Oxidative phosphorylation;ko04723//Retrograde endocannabinoid signaling	K03942;K03942;K03942;K03942	GO:0019866//organelle inner membrane;GO:0044455//mitochondrial membrane part	GO:0016491//oxidoreductase activity;GO:0032553//ribonucleotide binding;GO:0051536//iron-sulfur cluster binding	GO:0044710//single-organism metabolic process
evm.TU.Scaf9.182	evm.TU.Scaf9.182	38.68	19.2967	-1.00324	7.94191e-07	1.5938e-05	1.15273e+07	2.16301e+06	-2.41394	1.03401e-06	4.26844e-05	ACAD9	acyl-CoA dehydrogenase family member 9, mitochondrial-like [Crassostrea gigas]	-	-	-	-	-	-	-
evm.TU.Scaf10.424	evm.TU.Scaf10.424	194.89	94.8167	-1.03945	6.96228e-07	1.41593e-05	36927693	8.56931e+06	-2.10745	1.12567e-06	4.56156e-05	UBCRBP	cytochrome b-c1 complex subunit 7-like [Crassostrea gigas]	Metabolism;Organismal Systems;Metabolism;Organismal Systems	Global and overview maps;Environmental adaptation;Energy metabolism;Circulatory system	ko01100//Metabolic pathways;ko04714//Thermogenesis;ko00190//Oxidative phosphorylation;ko04260//Cardiac muscle contraction	K00417;K00417;K00417;K00417	GO:0019866//organelle inner membrane;GO:0031966//mitochondrial membrane;GO:0044425//membrane part	-	GO:0055114//oxidation-reduction process
evm.TU.Scaf6.783	evm.TU.Scaf6.783	92.174	22.14	-2.0577	2.53654e-09	8.93542e-08	1.02425e+07	1.07456e+06	-3.25275	1.34305e-06	5.20374e-05	TOP2A	-	-	-	-	-	GO:0005634//nucleus;GO:0005737//cytoplasm;GO:0044446//intracellular organelle part	GO:0003677//DNA binding;GO:0016853//isomerase activity;GO:0019899//enzyme binding;GO:0043167//ion binding	GO:0006259//DNA metabolic process;GO:0016043//cellular component organization;GO:0048699//generation of neurons
evm.TU.Scaf10.1961	evm.TU.Scaf10.1961	295.168	29.73	-3.31154	2.62352e-15	2.8913e-13	5.92223e+07	3008391	-4.29908	1.54879e-06	5.84702e-05	DNALI1	33 kDa inner dynein arm light chain, axonemal-like isoform X2 [Crassostrea gigas]	-	-	-	-	-	-	-
evm.TU.Scaf6.311	evm.TU.Scaf6.311	7391.38	1445.88	-2.3539	3.14228e-17	4.27502e-15	4.92448e+08	1.57137e+07	-4.96987	2.90614e-06	0.000103519	TUB2	Tubulin alpha-3 chain [Crassostrea gigas]	Cellular Processes;Cellular Processes;Cellular Processes;Cellular Processes	Cell growth and death;Transport and catabolism;Cellular community - eukaryotes;Cellular community - eukaryotes	ko04210//Apoptosis;ko04145//Phagosome;ko04530//Tight junction;ko04540//Gap junction	K07374;K07374;K07374;K07374	GO:0015630//microtubule cytoskeleton;GO:0032991//macromolecular complex	GO:0005198//structural molecule activity;GO:0017111//nucleoside-triphosphatase activity;GO:0032550//purine ribonucleoside binding	GO:0043623//cellular protein complex assembly;GO:0044763//single-organism cellular process
evm.TU.Scaf9.315	evm.TU.Scaf9.315	14.172	3.75	-1.91808	2.13696e-14	1.96074e-12	1.06602e+07	1.5966e+06	-2.73917	2.9783e-06	0.000103745	cpt2	carnitine O-palmitoyltransferase 2, mitochondrial-like [Crassostrea gigas]	Organismal Systems;Metabolism;Metabolism;Organismal Systems	Environmental adaptation;Global and overview maps;Lipid metabolism;Endocrine system	ko04714//Thermogenesis;ko01212//Fatty acid metabolism;ko00071//Fatty acid degradation;ko03320//PPAR signaling pathway	K08766;K08766;K08766;K08766	-	-	-
evm.TU.Scaf10.2317	evm.TU.Scaf10.2317	99.452	45.26	-1.13576	0.00175326	0.0120175	2.00713e+07	5.68184e+06	-1.8207	2.98292e-06	0.000103745	SKP1	S-phase kinase-associated protein 1 [Crassostrea gigas]	Genetic Information Processing;Genetic Information Processing;Cellular Processes;Cellular Processes;Environmental Information Processing;Environmental Information Processing;Environmental Information Processing;Organismal Systems	Folding, sorting and degradation;Folding, sorting and degradation;Cell growth and death;Cell growth and death;Signal transduction;Signal transduction;Signal transduction;Environmental adaptation	ko04141//Protein processing in endoplasmic reticulum;ko04120//Ubiquitin mediated proteolysis;ko04114//Oocyte meiosis;ko04110//Cell cycle;ko04310//Wnt signaling pathway;ko04350//TGF-beta signaling pathway;ko04341//Hedgehog signaling pathway - fly;ko04710//Circadian rhythm	K03094;K03094;K03094;K03094;K03094;K03094;K03094;K03094	-	-	-
evm.TU.Scaf10.2834	evm.TU.Scaf10.2834	136.664	57.1133	-1.25873	2.18987e-09	7.86876e-08	3.81064e+07	7.32415e+06	-2.3793	3.09734e-06	0.000106882	Ndufa9	NADH dehydrogenase [ubiquinone] 1 alpha subcomplex subunit 9, mitochondrial-like [Crassostrea gigas]	Metabolism;Organismal Systems;Metabolism;Organismal Systems	Global and overview maps;Environmental adaptation;Energy metabolism;Nervous system	ko01100//Metabolic pathways;ko04714//Thermogenesis;ko00190//Oxidative phosphorylation;ko04723//Retrograde endocannabinoid signaling	K03953;K03953;K03953;K03953	-	-	-
evm.TU.Scaf10.722	evm.TU.Scaf10.722	30.652	14	-1.13055	0.000114385	0.00124255	1.39873e+07	5.5556e+06	-1.3321	3.36555e-06	0.000115237	CCT5	-	-	-	-	-	GO:0044424//intracellular part	GO:0005515//protein binding;GO:0032550//purine ribonucleoside binding	GO:0044267//cellular protein metabolic process
evm.TU.Scaf3.348	evm.TU.Scaf3.348	34.044	13.28	-1.35815	9.56438e-09	2.97128e-07	5.14827e+06	1.62847e+06	-1.66057	3.75497e-06	0.000124371	polb	DNA polymerase beta-like [Crassostrea gigas]	Genetic Information Processing	Replication and repair	ko03410//Base excision repair	K02330	GO:0005819//spindle;GO:0043231//intracellular membrane-bounded organelle	GO:0015631//tubulin binding;GO:0034061//DNA polymerase activity	GO:0006281//DNA repair;GO:0070997//neuron death
evm.TU.Scaf241.2	evm.TU.Scaf241.2	13.054	5.77	-1.17785	3.50289e-06	5.95189e-05	5.95859e+06	1.86524e+06	-1.67561	3.77309e-06	0.000124371	ANKMY2	ankyrin repeat and MYND domain-containing protein 2-like isoform X1 [Crassostrea gigas]	Organismal Systems	Nervous system	ko04722//Neurotrophin signaling pathway	K12460	-	-	-
evm.TU.Scaf10.271	evm.TU.Scaf10.271	120.134	40.05	-1.58477	3.59103e-12	2.3075e-10	24049436	8981299	-1.42101	3.96548e-06	0.000129745	Dlat	dihydrolipoyllysine-residue acetyltransferase component of pyruvate dehydrogenase complex, mitochondrial-like [Crassostrea gigas]	Metabolism;Metabolism;Metabolism;Metabolism;Metabolism	Global and overview maps;Global and overview maps;Carbohydrate metabolism;Carbohydrate metabolism;Carbohydrate metabolism	ko01100//Metabolic pathways;ko01200//Carbon metabolism;ko00010//Glycolysis / Gluconeogenesis;ko00620//Pyruvate metabolism;ko00020//Citrate cycle (TCA cycle)	K00627;K00627;K00627;K00627;K00627	GO:0044444//cytoplasmic part	GO:0016740//transferase activity	GO:0008152//metabolic process
evm.TU.Scaf10.794	evm.TU.Scaf10.794	114.222	52.4933	-1.12163	3.50967e-10	1.49214e-08	2.07958e+07	3.6901e+06	-2.49456	4.42732e-06	0.000141706	--	NADH dehydrogenase [ubiquinone] 1 alpha subcomplex subunit 8-like [Crassostrea gigas]	Metabolism;Organismal Systems;Metabolism;Organismal Systems	Global and overview maps;Environmental adaptation;Energy metabolism;Nervous system	ko01100//Metabolic pathways;ko04714//Thermogenesis;ko00190//Oxidative phosphorylation;ko04723//Retrograde endocannabinoid signaling	K03952;K03952;K03952;K03952	-	-	-
evm.TU.Scaf5.685	evm.TU.Scaf5.685	1.068	0.146667	-2.8643	0.0103909	0.0485048	8.0837e+07	1.20708e+07	-2.7435	4.63723e-06	0.000145267	Cyt-c-p	Cytochrome c [Crassostrea gigas]	Cellular Processes;Cellular Processes;Cellular Processes;Cellular Processes	Cell growth and death;Cell growth and death;Cell growth and death;Cell growth and death	ko04210//Apoptosis;ko04214//Apoptosis - fly;ko04115//p53 signaling pathway;ko04215//Apoptosis - multiple species	K08738;K08738;K08738;K08738	-	-	-
evm.TU.Scaf4.2200	evm.TU.Scaf4.2200	82.482	35.81	-1.20372	5.06509e-12	3.15202e-10	26734835	1.05993e+07	-1.33475	7.91029e-06	0.000226882	Dlst	dihydrolipoyllysine-residue succinyltransferase component of 2-oxoglutarate dehydrogenase complex, mitochondrial-like [Crassostrea gigas]	Metabolism;Metabolism;Metabolism;Metabolism	Global and overview maps;Global and overview maps;Amino acid metabolism;Carbohydrate metabolism	ko01100//Metabolic pathways;ko01200//Carbon metabolism;ko00310//Lysine degradation;ko00020//Citrate cycle (TCA cycle)	K00658;K00658;K00658;K00658	-	-	-
evm.TU.Scaf1.931	evm.TU.Scaf1.931	362.172	37.7733	-3.26124	2.97394e-09	1.03287e-07	1.50112e+08	9.93048e+06	-3.91803	8.63601e-06	0.000244521	Cfap20	cilia- and flagella-associated protein 20 [Crassostrea gigas]	-	-	-	-	GO:0005815//microtubule organizing center;GO:0031988//membrane-bounded vesicle;GO:0042995//cell projection;GO:0043231//intracellular membrane-bounded organelle	GO:0003723//RNA binding	GO:0007631//feeding behavior;GO:0018200//peptidyl-glutamic acid modification;GO:0040017//positive regulation of locomotion;GO:0048858//cell projection morphogenesis;GO:0060295//regulation of cilium movement involved in cell motility
evm.TU.Scaf9.1015	evm.TU.Scaf9.1015	31.738	2.43667	-3.70323	5.6017e-08	1.47931e-06	2.76297e+07	2.13723e+06	-3.69241	1.02092e-05	0.000280087	RIBC1	RIB43A-like with coiled-coils protein 2 [Crassostrea gigas]	-	-	-	-	-	-	-
evm.TU.Scaf3.2855	evm.TU.Scaf3.2855	82.104	38.9767	-1.07484	2.31066e-15	2.60471e-13	2.3688e+07	9.37036e+06	-1.33798	1.17543e-05	0.00031852	PPP2CB	serine/threonine-protein phosphatase 2A catalytic subunit beta isoform isoform X1 [Crassostrea gigas]	Environmental Information Processing;Cellular Processes;Cellular Processes;Cellular Processes;Genetic Information Processing;Organismal Systems;Organismal Systems;Environmental Information Processing;Environmental Information Processing;Environmental Information Processing;Environmental Information Processing;Environmental Information Processing;Cellular Processes;Organismal Systems;Environmental…	Signal transduction;Cellular community - eukaryotes;Cell growth and death;Transport and catabolism;Translation;Nervous system;Circulatory system;Signal transduction;Signal transduction;Signal transduction;Signal transduction;Signal transduction;Transport and catabolism;Nervous system;Signal transduction	ko04151//PI3K-Akt signaling pathway;ko04530//Tight junction;ko04114//Oocyte meiosis;ko04140//Autophagy - animal;ko03015//mRNA surveillance pathway;ko04728//Dopaminergic synapse;ko04261//Adrenergic signaling in cardiomyocytes;ko04391//Hippo signaling pathway -fly;ko04390//Hippo signaling pathway;ko04152//AMPK signaling pathway;ko04071//Sphingolipid signaling pathway;ko04013//MAPK signaling pathway…	K04382;K04382;K04382;K04382;K04382;K04382;K04382;K04382;K04382;K04382;K04382;K04382;K04382;K04382;K04382	-	GO:0003824//catalytic activity	GO:0006796//phosphate-containing compound metabolic process
evm.TU.Scaf10.1467	evm.TU.Scaf10.1467	219.428	43.53	-2.33367	5.09063e-16	6.16091e-14	1.72399e+07	4.08895e+06	-2.07595	1.31655e-05	0.000344009	SYCP3	synaptonemal complex protein 3-like [Crassostrea gigas]	Genetic Information Processing	Replication and repair	ko03440//Homologous recombination	K19528	GO:0043232//intracellular non-membrane-bounded organelle	GO:0003676//nucleic acid binding	GO:0007049//cell cycle;GO:0043486//histone exchange
evm.TU.Scaf2.887	evm.TU.Scaf2.887	69.354	5.11667	-3.7607	6.31194e-12	3.84308e-10	1.30023e+07	2.30508e+06	-2.49588	1.42928e-05	0.00036492	ccdc39	coiled-coil domain-containing protein 39-like isoform X2 [Crassostrea gigas]	Metabolism	Glycan biosynthesis and metabolism	ko00514//Other types of O-glycan biosynthesis	K13675	GO:0044424//intracellular part;GO:0044441//ciliary part	-	GO:0001539//cilium or flagellum-dependent cell motility;GO:0003351//epithelial cilium movement;GO:0043623//cellular protein complex assembly
evm.TU.Scaf3.2555	evm.TU.Scaf3.2555	621.964	171.93	-1.85501	1.83343e-13	1.43524e-11	4.32032e+09	5.92631e+08	-2.86593	1.66203e-05	0.000412427	H3f3a	LOW QUALITY PROTEIN: histone H3.3 [Felis catus]	-	-	-	-	GO:0000786//nucleosome;GO:0031981//nuclear lumen;GO:0031988//membrane-bounded vesicle	GO:0000977//RNA polymerase II regulatory region sequence-specific DNA binding;GO:0031490//chromatin DNA binding;GO:0046983//protein dimerization activity	GO:0001558//regulation of cell growth;GO:0006306//DNA methylation;GO:0006334//nucleosome assembly;GO:0006342//chromatin silencing;GO:0006950//response to stress;GO:0007599//hemostasis;GO:0035556//intracellular signal transduction
evm.TU.Scaf10.1744	evm.TU.Scaf10.1744	81.768	6.56333	-3.63904	1.77475e-09	6.47143e-08	1.63114e+07	593254	-4.78109	1.96407e-05	0.000466413	SPAG16	sperm-associated antigen 16 protein-like isoform X2 [Crassostrea gigas]	Metabolism;Metabolism	Global and overview maps;Lipid metabolism	ko01100//Metabolic pathways;ko00565//Ether lipid metabolism	K16794;K16794	-	-	-
evm.TU.Scaf7.900	evm.TU.Scaf7.900	191.782	14.8433	-3.69158	1.02199e-08	3.15011e-07	3.76392e+07	3.45921e+06	-3.44372	2.38514e-05	0.000545863	ODF3	outer dense fiber protein 3-like [Crassostrea gigas]	-	-	-	-	-	-	-
evm.TU.Scaf6.1400	evm.TU.Scaf6.1400	192.486	14.5867	-3.72203	2.46067e-19	4.66746e-17	3.47102e+07	3.26881e+06	-3.40852	2.4834e-05	0.000562697	Armc4	armadillo repeat-containing protein 4-like isoform X2 [Crassostrea gigas]	-	-	-	-	-	-	-
evm.TU.Scaf6.839	evm.TU.Scaf6.839	79.816	31.9533	-1.32071	6.15791e-05	0.000727408	1.49467e+07	8.1786e+06	-0.869901	2.71898e-05	0.000609631	PSMB7	proteasome subunit beta type-7-like [Crassostrea gigas]	Genetic Information Processing	Folding, sorting and degradation	ko03050//Proteasome	K02739	GO:0005856//cytoskeleton;GO:0031988//membrane-bounded vesicle;GO:0043231//intracellular membrane-bounded organelle;GO:0043234//protein complex	GO:0070011//peptidase activity, acting on L-amino acid peptides	GO:0006508//proteolysis
evm.TU.Scaf5.493	evm.TU.Scaf5.493	99.69	10.2867	-3.27667	1.17611e-07	2.86079e-06	6.02977e+07	1.71575e+06	-5.13519	3.19582e-05	0.000698809	Spag6	sperm-associated antigen 6 [Crassostrea gigas]	-	-	-	-	GO:0005856//cytoskeleton	-	-
evm.TU.Scaf9.1086	evm.TU.Scaf9.1086	83.492	34.7167	-1.26601	2.21388e-12	1.46064e-10	59587718	7909053	-2.91344	3.78054e-05	0.000812687	PDHB	pyruvate dehydrogenase E1 component subunit beta, mitochondrial-like [Crassostrea gigas]	Metabolism;Metabolism;Organismal Systems;Metabolism;Metabolism;Environmental Information Processing;Metabolism	Global and overview maps;Global and overview maps;Endocrine system;Carbohydrate metabolism;Carbohydrate metabolism;Signal transduction;Carbohydrate metabolism	ko01100//Metabolic pathways;ko01200//Carbon metabolism;ko04922//Glucagon signaling pathway;ko00010//Glycolysis / Gluconeogenesis;ko00620//Pyruvate metabolism;ko04066//HIF-1 signaling pathway;ko00020//Citrate cycle (TCA cycle)	K00162;K00162;K00162;K00162;K00162;K00162;K00162	GO:0031988//membrane-bounded vesicle;GO:0043231//intracellular membrane-bounded organelle;GO:0044444//cytoplasmic part	GO:0004738//pyruvate dehydrogenase activity	GO:0006085//acetyl-CoA biosynthetic process;GO:0006101//citrate metabolic process
evm.TU.Scaf6.204	evm.TU.Scaf6.204	18.742	1.62667	-3.52628	0.000388476	0.00346293	3.32888e+07	2.37835e+06	-3.807	3.79021e-05	0.000812687	CCDC105	-	-	-	-	-	-	-	-
evm.TU.Scaf1.261	evm.TU.Scaf1.261	18.29	5.89333	-1.6339	1.76952e-11	9.88874e-10	1.6724e+07	5.24888e+06	-1.67184	3.83298e-05	0.000817888	TMEM143	transmembrane protein 143-like [Crassostrea gigas]	-	-	-	-	-	-	-
evm.TU.Scaf7.2135	evm.TU.Scaf7.2135	57.586	17.81	-1.69303	8.1039e-09	2.58519e-07	4.83302e+07	11780726	-2.0365	4.00279e-05	0.000847574	MYCBP	C-Myc-binding protein [Crassostrea gigas]	Metabolism;Metabolism	Global and overview maps;Glycan biosynthesis and metabolism	ko01100//Metabolic pathways;ko00563//Glycosylphosphatidylinositol(GPI)-anchor biosynthesis	K05290;K05290	-	-	GO:0010468//regulation of gene expression
evm.TU.Scaf3.186	evm.TU.Scaf3.186	174.422	45.6567	-1.93368	2.15624e-11	1.18816e-09	5.78963e+07	1.55115e+07	-1.90013	4.0449e-05	0.000849905	HADHB	trifunctional enzyme subunit beta, mitochondrial-like [Crassostrea gigas]	Metabolism;Metabolism;Metabolism;Metabolism;Metabolism	Global and overview maps;Amino acid metabolism;Global and overview maps;Lipid metabolism;Lipid metabolism	ko01100//Metabolic pathways;ko00280//Valine, leucine and isoleucine degradation;ko01212//Fatty acid metabolism;ko00071//Fatty acid degradation;ko00062//Fatty acid elongation	K07509;K07509;K07509;K07509;K07509	-	GO:0016746//transferase activity, transferring acyl groups	-
evm.TU.Scaf3.2436	evm.TU.Scaf3.2436	118.852	12.22	-3.28185	4.01497e-11	2.0735e-09	1.38993e+07	569607	-4.6089	4.39672e-05	0.000894325	Drc3	leucine-rich repeat-containing protein 48-like [Crassostrea gigas]	Genetic Information Processing	Transcription	ko03040//Spliceosome	K11092	-	-	-
evm.TU.Scaf9.1189	evm.TU.Scaf9.1189	74.686	9.55333	-2.96676	1.15553e-19	2.37449e-17	1.4038e+07	733912	-4.25759	6.43829e-05	0.00124183	poc1a	POC1 centriolar protein homolog A-like [Crassostrea gigas]	-	-	-	-	-	-	-
evm.TU.Scaf10.121_evm.TU.Scaf10.122	evm.TU.Scaf10.121_evm.TU.Scaf10.122	27.798	3.04333	-3.19126	5.38635e-21	1.36226e-18	1.34767e+07	2.20939e+06	-2.60874	6.77479e-05	0.00128442	--	-	-	-	-	-	-	-	-
evm.TU.Scaf7.1416	evm.TU.Scaf7.1416	33.466	15.2833	-1.13074	5.25992e-05	0.000634245	2.13806e+07	7.49693e+06	-1.51193	6.94894e-05	0.00131169	ME1	NADP-dependent malic enzyme-like [Crassostrea gigas]	Metabolism;Metabolism;Metabolism;Organismal Systems	Global and overview maps;Global and overview maps;Carbohydrate metabolism;Endocrine system	ko01100//Metabolic pathways;ko01200//Carbon metabolism;ko00620//Pyruvate metabolism;ko03320//PPAR signaling pathway	K00029;K00029;K00029;K00029	-	-	-
evm.TU.Scaf4.2455	evm.TU.Scaf4.2455	11.548	0.001	-13.4954	1.54583e-17	2.25887e-15	1.81791e+07	1.42006e+06	-3.67826	7.33482e-05	0.00137279	Rsph4a	radial spoke head protein 4 homolog A-like [Crassostrea gigas]	-	-	-	-	-	-	-
evm.TU.Scaf4.866	evm.TU.Scaf4.866	34.434	1.34667	-4.67637	2.89135e-19	5.38091e-17	1.73547e+07	4.60298e+06	-1.91469	7.9157e-05	0.00146291	cfap53	cilia- and flagella-associated protein 53-like [Crassostrea gigas]	-	-	-	-	-	-	-
evm.TU.Scaf5.106	evm.TU.Scaf5.106	53.426	10.42	-2.35819	3.35738e-14	2.98338e-12	13348199	944393	-3.82111	8.32515e-05	0.00152582	catip	ciliogenesis-associated TTC17-interacting protein-like [Crassostrea gigas]	Cellular Processes	Transport and catabolism	ko04142//Lysosome	K12347	GO:0005856//cytoskeleton;GO:0016020//membrane	-	GO:0030030//cell projection organization;GO:1902589//single-organism organelle organization
evm.TU.Scaf3.2565	evm.TU.Scaf3.2565	299.838	137.813	-1.12147	2.80401e-09	9.7729e-08	6.01198e+07	18454600	-1.70386	8.83838e-05	0.00161177	--	mitochondrial ATP synthase-like protein, partial [Crassostrea ariakensis]	Metabolism;Organismal Systems;Metabolism	Global and overview maps;Environmental adaptation;Energy metabolism	ko01100//Metabolic pathways;ko04714//Thermogenesis;ko00190//Oxidative phosphorylation	K02138;K02138;K02138	-	-	-
evm.TU.Scaf3.58	evm.TU.Scaf3.58	24.988	7.49333	-1.73756	3.31443e-06	5.68554e-05	10883400	3.02365e+06	-1.84777	9.92759e-05	0.00177531	Clpp	ATP-dependent Clp protease proteolytic subunit 1, mitochondrial-like [Crassostrea gigas]	Organismal Systems	Aging	ko04212//Longevity regulating pathway - worm	K01358	-	GO:0070011//peptidase activity, acting on L-amino acid peptides	GO:0019538//protein metabolic process
evm.TU.Scaf1.1918	evm.TU.Scaf1.1918	3978.31	95.02	-5.38778	4.56932e-60	3.00463e-56	4885752768	1.02265e+09	-2.25627	0.000105591	0.00186558	His2B	histone H2B [Crassostrea gigas]	-	-	-	-	-	-	-
evm.TU.Scaf7.1631	evm.TU.Scaf7.1631	351.122	153.857	-1.19039	0.000803387	0.00632924	4.24279e+07	23184326	-0.871863	0.000113491	0.00198925	ATPsynO	ATP synthase subunit O, mitochondrial-like [Crassostrea gigas]	Metabolism;Organismal Systems;Metabolism	Global and overview maps;Environmental adaptation;Energy metabolism	ko01100//Metabolic pathways;ko04714//Thermogenesis;ko00190//Oxidative phosphorylation	K02137;K02137;K02137	-	-	-
evm.TU.Scaf23.11	evm.TU.Scaf23.11	20.934	9.35333	-1.1623	1.31858e-07	3.17602e-06	3686732	1886209	-0.966853	0.000123709	0.00211792	TOP1	DNA topoisomerase I, mitochondrial-like isoform X1 [Crassostrea gigas]	-	-	-	-	-	-	-
evm.TU.Scaf6.19_evm.TU.Scaf6.20	evm.TU.Scaf6.19_evm.TU.Scaf6.20	24.884	3.73333	-2.73668	6.1545e-26	3.79405e-23	2.70814e+07	677679	-5.32056	0.000144057	0.00242862	Pde1c	-	Metabolism;Environmental Information Processing;Organismal Systems;Organismal Systems;Organismal Systems	Nucleotide metabolism;Signal transduction;Endocrine system;Sensory system;Sensory system	ko00230//Purine metabolism;ko04020//Calcium signaling pathway;ko04924//Renin secretion;ko04740//Olfactory transduction;ko04742//Taste transduction	K13755;K13755;K13755;K13755;K13755	-	-	-
evm.TU.Scaf2.72_evm.TU.Scaf2.73_evm.TU.Scaf2.74_evm.TU.Scaf2.75	evm.TU.Scaf2.72_evm.TU.Scaf2.73_evm.TU.Scaf2.74_evm.TU.Scaf2.75	97.754	22.01	-2.151	3.01506e-15	3.28608e-13	9.7081e+06	38630.9	-7.97329	0.000153788	0.00252521	Dnah2	-	-	-	-	-	GO:0005875//microtubule associated complex	GO:0003774//motor activity;GO:0032550//purine ribonucleoside binding	GO:0007017//microtubule-based process
evm.TU.Scaf10.729	evm.TU.Scaf10.729	4.79	0.986667	-2.27939	1.00061e-05	0.000151026	7804284	2.63597e+06	-1.56593	0.000157495	0.00256699	LZTFL1	leucine zipper transcription factor-like protein 1 isoform X1 [Crassostrea gigas]	-	-	-	-	-	-	-
evm.TU.Scaf1.1922	evm.TU.Scaf1.1922	14.884	6.66667	-1.15872	0.000369633	0.00332956	1.7474e+07	8.39212e+06	-1.05811	0.000159614	0.00259196	DECR1	2,4-dienoyl-CoA reductase, mitochondrial-like [Crassostrea gigas]	-	-	-	-	-	-	-
evm.TU.Scaf6.2950	evm.TU.Scaf6.2950	28.422	7.07333	-2.00655	1.70295e-37	5.59903e-34	5.89102e+06	1.6599e+06	-1.82742	0.000180011	0.00284985	PCM1	Pericentriolar material 1 protein [Crassostrea gigas]	-	-	-	-	-	-	-
evm.TU.Scaf1.1290	evm.TU.Scaf1.1290	65.572	2.19333	-4.90188	6.66602e-05	0.000778571	2.64625e+07	632143	-5.38755	0.000195102	0.00302374	Tepp	TPA_inf: TEPP protein [Lottia gigantea]	-	-	-	-	-	-	-
evm.TU.Scaf3.416	evm.TU.Scaf3.416	55.504	14.9033	-1.89696	0.00305664	0.0188491	1.31171e+08	1.42168e+07	-3.20578	0.00019713	0.00304448	ELOC	hypothetical protein LOTGIDRAFT_232327 [Lottia gigantea]	Genetic Information Processing;Environmental Information Processing	Folding, sorting and degradation;Signal transduction	ko04120//Ubiquitin mediated proteolysis;ko04066//HIF-1 signaling pathway	K03872;K03872	-	-	-
evm.TU.Scaf4.1251	evm.TU.Scaf4.1251	55.476	2.6	-4.41528	4.74509e-06	7.80053e-05	1.59213e+07	1012900	-3.9744	0.000223247	0.00335402	cfap161	uncharacterized protein C15orf26 homolog [Crassostrea gigas]	-	-	-	-	-	-	-
evm.TU.Scaf9.619	evm.TU.Scaf9.619	35.216	9.09333	-1.95335	2.00624e-12	1.33706e-10	1.38839e+07	3.39062e+06	-2.03379	0.000246825	0.00364624	Slc25a20	mitochondrial carnitine/acylcarnitine carrier protein-like [Crassostrea gigas]	Organismal Systems	Environmental adaptation	ko04714//Thermogenesis	K15109	GO:0031224//intrinsic component of membrane	-	GO:0051234//establishment of localization
evm.TU.Scaf7.1070	evm.TU.Scaf7.1070	7887.93	137.493	-5.84221	5.03259e-15	5.30898e-13	8.94808e+08	1.30143e+07	-6.10341	0.000273534	0.00393397	b4	sperm-specific protein PHI-2B/PHI-3-like [Crassostrea gigas]	-	-	-	-	GO:0000785//chromatin;GO:0043231//intracellular membrane-bounded organelle	GO:0003676//nucleic acid binding	GO:0034728//nucleosome organization;GO:0044707//single-multicellular organism process;GO:0048232//male gamete generation;GO:0048869//cellular developmental process
evm.TU.Scaf3.1017	evm.TU.Scaf3.1017	208.344	86.7533	-1.26398	0.000320809	0.002967	22568642	5.48292e+06	-2.0413	0.000274071	0.00393397	PCNA	proliferating cell nuclear antigen-like [Crassostrea gigas]	Cellular Processes;Cellular Processes;Genetic Information Processing;Genetic Information Processing;Genetic Information Processing;Genetic Information Processing	Cellular community - eukaryotes;Cell growth and death;Replication and repair;Replication and repair;Replication and repair;Replication and repair	ko04530//Tight junction;ko04110//Cell cycle;ko03420//Nucleotide excision repair;ko03030//DNA replication;ko03410//Base excision repair;ko03430//Mismatch repair	K04802;K04802;K04802;K04802;K04802;K04802	GO:0043231//intracellular membrane-bounded organelle	GO:0030234//enzyme regulator activity	GO:0051052//regulation of DNA metabolic process
evm.TU.Scaf2.1726	evm.TU.Scaf2.1726	81.642	11.56	-2.82017	1.04539e-36	2.94605e-33	1.17207e+07	569444	-4.36336	0.000280928	0.00401572	CFAP206	UPF0704 protein C6orf165 homolog [Crassostrea gigas]	-	-	-	-	-	-	-
evm.TU.Scaf6.2661	evm.TU.Scaf6.2661	89.798	37.4267	-1.26262	2.90161e-05	0.00038442	8.87274e+07	15535209	-2.51384	0.000310186	0.00436335	--	probable ATP synthase subunit g 1, mitochondrial [Crassostrea gigas]	Metabolism;Organismal Systems;Metabolism	Global and overview maps;Environmental adaptation;Energy metabolism	ko01100//Metabolic pathways;ko04714//Thermogenesis;ko00190//Oxidative phosphorylation	K02140;K02140;K02140	-	-	-
evm.TU.Scaf6.1347	evm.TU.Scaf6.1347	30.41	1.77333	-4.10001	9.52084e-05	0.00106172	5.05192e+07	1.13079e+06	-5.48143	0.00034076	0.00470356	Rsph1	radial spoke head 1 homolog [Crassostrea gigas]	-	-	-	-	-	-	-
evm.TU.Scaf3.1466	evm.TU.Scaf3.1466	6.208	2.72	-1.19052	8.17289e-09	2.60043e-07	6.27516e+06	127260	-5.6238	0.000382953	0.00515702	Ttc26	-	-	-	-	-	-	-	-
evm.TU.Scaf3.274	evm.TU.Scaf3.274	11.518	4.83	-1.2538	0.00404181	0.0234164	1.75997e+07	3.65619e+06	-2.26714	0.000387647	0.00520437	MAD2L1	mitotic spindle assembly checkpoint protein MAD2A-like isoform X1 [Crassostrea gigas]	Cellular Processes;Cellular Processes;Organismal Systems	Cell growth and death;Cell growth and death;Endocrine system	ko04114//Oocyte meiosis;ko04110//Cell cycle;ko04914//Progesterone-mediated oocyte maturation	K02537;K02537;K02537	GO:0005819//spindle;GO:0043231//intracellular membrane-bounded organelle;GO:0044444//cytoplasmic part;GO:0046930//pore complex;GO:0098687//chromosomal region	GO:0046983//protein dimerization activity	GO:0032435//negative regulation of proteasomal ubiquitin-dependent protein catabolic process;GO:0042981//regulation of apoptotic process;GO:0045931//positive regulation of mitotic cell cycle;GO:0071173//spindle assembly checkpoint
evm.TU.Scaf3.298	evm.TU.Scaf3.298	8.508	2.26333	-1.91037	0.00028645	0.00270113	1.75997e+07	3.65619e+06	-2.26714	0.000387647	0.00520437	MAD2L1	mitotic spindle assembly checkpoint protein MAD2A-like isoform X1 [Crassostrea gigas]	Cellular Processes;Cellular Processes;Organismal Systems	Cell growth and death;Cell growth and death;Endocrine system	ko04114//Oocyte meiosis;ko04110//Cell cycle;ko04914//Progesterone-mediated oocyte maturation	K02537;K02537;K02537	GO:0005819//spindle;GO:0043231//intracellular membrane-bounded organelle;GO:0044444//cytoplasmic part;GO:0046930//pore complex;GO:0098687//chromosomal region	GO:0046983//protein dimerization activity	GO:0032435//negative regulation of proteasomal ubiquitin-dependent protein catabolic process;GO:0042981//regulation of apoptotic process;GO:0045931//positive regulation of mitotic cell cycle;GO:0071173//spindle assembly checkpoint
evm.TU.Scaf3.3277	evm.TU.Scaf3.3277	2734.94	183.34	-3.89892	1.72257e-30	1.69906e-27	3.48727e+08	1.4609e+07	-4.57717	0.000394538	0.00524902	actbc	actin, cytoplasmic-like [Crassostrea gigas]	Cellular Processes;Organismal Systems;Cellular Processes;Cellular Processes;Organismal Systems;Environmental Information Processing;Cellular Processes;Cellular Processes;Organismal Systems;Cellular Processes;Organismal Systems;Organismal Systems;Environmental Information Processing;Organismal Systems;Organismal Systems;Environmental Information Processing	Cellular community - eukaryotes;Environmental adaptation;Cell growth and death;Cell motility;Endocrine system;Signal transduction;Transport and catabolism;Cellular community - eukaryotes;Endocrine system;Cellular community - eukaryotes;Immune system;Digestive system;Signal transduction;Immune system;Sensory system;Signal transduction	ko04510//Focal adhesion;ko04714//Thermogenesis;ko04210//Apoptosis;ko04810//Regulation of actin cytoskeleton;ko04921//Oxytocin signaling pathway;ko04015//Rap1 signaling pathway;ko04145//Phagosome;ko04530//Tight junction;ko04919//Thyroid hormone signaling pathway;ko04520//Adherens junction;ko04611//Platelet activation;ko04971//Gastric acid secretion;ko04391//Hippo signaling pathway -fly;ko04670//Le…	K05692;K05692;K05692;K05692;K05692;K05692;K05692;K05692;K05692;K05692;K05692;K05692;K05692;K05692;K05692;K05692	-	GO:0032550//purine ribonucleoside binding	-
evm.TU.Scaf4.1600	evm.TU.Scaf4.1600	4.274	1.64	-1.38189	8.10811e-05	0.000924025	4.65688e+06	1.38777e+06	-1.7466	0.000420636	0.00552961	ATL2	-	-	-	-	-	-	-	-
evm.TU.Scaf1.840	evm.TU.Scaf1.840	112.718	40.33	-1.48279	4.07669e-06	6.78657e-05	1.46936e+07	3.77109e+06	-1.96213	0.000440499	0.00568694	NDUFS8	NADH-ubiquinone oxidoreductase subunit 8-like [Crassostrea gigas]	Metabolism;Organismal Systems;Metabolism;Organismal Systems	Global and overview maps;Environmental adaptation;Energy metabolism;Nervous system	ko01100//Metabolic pathways;ko04714//Thermogenesis;ko00190//Oxidative phosphorylation;ko04723//Retrograde endocannabinoid signaling	K03941;K03941;K03941;K03941	GO:0044455//mitochondrial membrane part	GO:0016491//oxidoreductase activity;GO:0051536//iron-sulfur cluster binding	GO:0006950//response to stress;GO:0010257//NADH dehydrogenase complex assembly;GO:0044710//single-organism metabolic process
evm.TU.Scaf3.1768	evm.TU.Scaf3.1768	243.806	44.13	-2.4659	1.60034e-16	2.03677e-14	2.94084e+07	4.33407e+06	-2.76243	0.000659066	0.00799111	STMN3	inner centromere protein-like isoform X1 [Crassostrea gigas]	Environmental Information Processing	Signal transduction	ko04010//MAPK signaling pathway	K04381	-	-	-
evm.TU.Scaf3.127	evm.TU.Scaf3.127	100.02	6.00667	-4.05758	1.09341e-08	3.32865e-07	1.41923e+07	497429	-4.83447	0.000661903	0.00799111	--	uncharacterized protein C9orf135 homolog [Crassostrea gigas]	Genetic Information Processing	Translation	ko03010//Ribosome	K02981	-	-	-
evm.TU.Scaf7.1769	evm.TU.Scaf7.1769	253.622	25.6033	-3.30828	7.41439e-07	1.4989e-05	6.45023e+07	3.62788e+06	-4.15215	0.000735683	0.0086194	Pacrg	parkin coregulated gene protein homolog isoform X1 [Crassostrea gigas]	Metabolism;Metabolism;Metabolism;Organismal Systems;Genetic Information Processing	Global and overview maps;Nucleotide metabolism;Nucleotide metabolism;Immune system;Transcription	ko01100//Metabolic pathways;ko00230//Purine metabolism;ko00240//Pyrimidine metabolism;ko04623//Cytosolic DNA-sensing pathway;ko03020//RNA polymerase	K03018;K03018;K03018;K03018;K03018	-	-	-
evm.TU.Scaf4.2495	evm.TU.Scaf4.2495	85.104	2.39667	-5.15013	1.16127e-11	6.71803e-10	1.47043e+08	2.6396e+06	-5.79978	0.000831601	0.00956558	--	heme-binding protein 2-like isoform X1 [Crassostrea gigas]	Metabolism;Metabolism	Global and overview maps;Metabolism of cofactors and vitamins	ko01100//Metabolic pathways;ko00780//Biotin metabolism	K01942;K01942	-	-	-
evm.TU.Scaf10.2388	evm.TU.Scaf10.2388	24.41	6.86333	-1.83049	1.2189e-21	3.43504e-19	2.17397e+06	220868	-3.29907	0.000887298	0.0100751	KIF3B	kinesin-II 95 kDa subunit-like [Crassostrea gigas]	Environmental Information Processing	Signal transduction	ko04340//Hedgehog signaling pathway	K10394	GO:0005815//microtubule organizing center;GO:0005871//kinesin complex;GO:0031988//membrane-bounded vesicle;GO:0042995//cell projection	GO:0003774//motor activity;GO:0015631//tubulin binding;GO:0017016//Ras GTPase binding;GO:0032550//purine ribonucleoside binding	GO:0007052//mitotic spindle organization
evm.TU.Scaf10.752	evm.TU.Scaf10.752	47.85	15.8133	-1.59738	1.44289e-06	2.71085e-05	1.06441e+07	2.24905e+06	-2.24267	0.00089401	0.0101126	Mcm6	hypothetical protein LOTGIDRAFT_206985 [Lottia gigantea]	Cellular Processes;Genetic Information Processing	Cell growth and death;Replication and repair	ko04110//Cell cycle;ko03030//DNA replication	K02542;K02542	GO:0043231//intracellular membrane-bounded organelle;GO:0043234//protein complex	GO:0003678//DNA helicase activity;GO:0005515//protein binding;GO:0032550//purine ribonucleoside binding;GO:0043566//structure-specific DNA binding	GO:0006259//DNA metabolic process;GO:0032508//DNA duplex unwinding
evm.TU.Scaf2.1447	evm.TU.Scaf2.1447	161.108	6.79333	-4.56776	1.66316e-09	6.09837e-08	3.95238e+06	779988	-2.3412	0.00090719	0.0102221	SOX30	uncharacterized protein LOC105319856 isoform X3 [Crassostrea gigas]	-	-	-	-	-	-	GO:0006351//transcription, DNA-templated
evm.TU.Scaf3.502	evm.TU.Scaf3.502	809.346	214.28	-1.91726	1.80349e-17	2.59689e-15	5.88318e+08	1.48715e+08	-1.98405	0.000913093	0.0102364	h2afv	histone H2A isoform 2 [Haliotis discus discus]	Cellular Processes	Cell growth and death	ko04217//Necroptosis	K11251	GO:0043231//intracellular membrane-bounded organelle;GO:0043232//intracellular non-membrane-bounded organelle	GO:0003676//nucleic acid binding;GO:0046983//protein dimerization activity	-
evm.TU.Scaf6.2461	evm.TU.Scaf6.2461	102.754	20	-2.36112	5.82327e-15	6.07808e-13	1.6149e+07	3.38949e+06	-2.25231	0.000924003	0.0103064	Cetn4	hypothetical protein LOTGIDRAFT_218790 [Lottia gigantea]	Genetic Information Processing	Replication and repair	ko03420//Nucleotide excision repair	K10840	GO:0044430//cytoskeletal part	-	-
evm.TU.Scaf3.2606	evm.TU.Scaf3.2606	52.774	6.69	-2.97975	2.86219e-17	3.94843e-15	13891522	3.63469e+06	-1.9343	0.00108504	0.0116474	--	WD repeat-containing protein 5-like [Crassostrea gigas]	-	-	-	-	-	-	-
evm.TU.Scaf4.2603	evm.TU.Scaf4.2603	94.138	39.8933	-1.23863	6.01774e-05	0.000712557	1.05051e+07	6.0011e+06	-0.807787	0.00108642	0.0116474	PSMC4	26S protease regulatory subunit 6B isoform X2 [Crassostrea gigas]	Genetic Information Processing	Folding, sorting and degradation	ko03050//Proteasome	K03063	GO:0044424//intracellular part	GO:0032550//purine ribonucleoside binding;GO:0042623//ATPase activity, coupled	GO:0006457//protein folding;GO:0009057//macromolecule catabolic process
evm.TU.Scaf6.1059	evm.TU.Scaf6.1059	14.864	4.47667	-1.73133	0.0038312	0.0224201	1.40129e+07	3.17062e+06	-2.14392	0.00112975	0.0119955	fam166b	protein FAM166B-like [Crassostrea gigas]	-	-	-	-	-	-	-
evm.TU.Scaf3.1626	evm.TU.Scaf3.1626	27.284	4.36	-2.64566	8.84068e-25	4.15238e-22	7.91717e+06	1.05892e+06	-2.90239	0.0011902	0.0123407	IFT74	intraflagellar transport protein 74 homolog [Crassostrea gigas]	-	-	-	-	GO:0043226//organelle;GO:0044464//cell part	-	GO:0044782//cilium organization;GO:0048858//cell projection morphogenesis;GO:0050794//regulation of cellular process
evm.TU.Scaf3.45	evm.TU.Scaf3.45	68.014	21.3633	-1.67069	7.38202e-06	0.000115119	1.36928e+07	1.94434e+06	-2.81606	0.00137114	0.0139869	asf1bb	histone chaperone asf1b-B-like [Crassostrea gigas]	-	-	-	-	-	-	GO:0006325//chromatin organization
evm.TU.Scaf7.1719	evm.TU.Scaf7.1719	11.986	2.86	-2.06726	1.22301e-09	4.59535e-08	1.57135e+07	414912	-5.24306	0.00139585	0.0141735	CCDC81	-	-	-	-	-	-	-	-
evm.TU.Scaf7.1076	evm.TU.Scaf7.1076	122.256	30.12	-2.02111	9.03781e-12	5.32206e-10	1.14748e+07	3.62711e+06	-1.66158	0.00154409	0.0155005	CCR4	neurofilament heavy polypeptide-like isoform X1 [Crassostrea gigas]	Genetic Information Processing	Folding, sorting and degradation	ko03018//RNA degradation	K12603	-	-	-
evm.TU.Scaf4.529	evm.TU.Scaf4.529	47.944	6.98	-2.78005	2.0693e-12	1.36983e-10	8.24704e+06	2.28503e+06	-1.85166	0.00156267	0.0155987	CETN3	Centrin-3 [Crassostrea gigas]	-	-	-	-	-	-	-
evm.TU.Scaf3.183	evm.TU.Scaf3.183	47.738	10.7067	-2.15663	1.09416e-11	6.38597e-10	6.76546e+06	518087	-3.70692	0.00156799	0.0155987	smc2	structural maintenance of chromosomes protein 2-like [Crassostrea gigas]	-	-	-	-	GO:0000793//condensed chromosome;GO:0043231//intracellular membrane-bounded organelle;GO:0044444//cytoplasmic part	GO:0032550//purine ribonucleoside binding	GO:0000280//nuclear division;GO:0022402//cell cycle process;GO:0051276//chromosome organization
evm.TU.Scaf2.1313	evm.TU.Scaf2.1313	44.094	8.00667	-2.46131	0.000147613	0.00154235	1.76804e+07	3.0511e+06	-2.53475	0.00157557	0.0156388	Mki67	nascent polypeptide-associated complex subunit alpha, muscle-specific form-like isoform X3 [Crassostrea gigas]	-	-	-	-	-	-	-
evm.TU.Scaf10.1785	evm.TU.Scaf10.1785	90.034	18.9367	-2.24929	9.70617e-12	5.69862e-10	6.38528e+06	611273	-3.38486	0.00159683	0.0158065	CDK2	cyclin-dependent kinase 2-like [Crassostrea gigas]	Environmental Information Processing;Cellular Processes;Cellular Processes;Cellular Processes;Environmental Information Processing;Organismal Systems;Cellular Processes	Signal transduction;Cell growth and death;Cell growth and death;Cell growth and death;Signal transduction;Endocrine system;Cell growth and death	ko04151//PI3K-Akt signaling pathway;ko04218//Cellular senescence;ko04114//Oocyte meiosis;ko04110//Cell cycle;ko04068//FoxO signaling pathway;ko04914//Progesterone-mediated oocyte maturation;ko04115//p53 signaling pathway	K02206;K02206;K02206;K02206;K02206;K02206;K02206	GO:0000803//sex chromosome;GO:0005815//microtubule organizing center;GO:0016604//nuclear body;GO:0043234//protein complex;GO:0044444//cytoplasmic part;GO:0098687//chromosomal region	GO:0004674//protein serine/threonine kinase activity;GO:0005515//protein binding;GO:0032550//purine ribonucleoside binding;GO:0043169//cation binding	GO:0000280//nuclear division;GO:0006355//regulation of transcription, DNA-templated;GO:0006468//protein phosphorylation;GO:0007264//small GTPase mediated signal transduction;GO:0007599//hemostasis;GO:0016458//gene silencing;GO:0016570//histone modification;GO:0030001//metal ion transport;GO:0030174//regulation of DNA-dependent DNA replication initiation;GO:0030330//DNA damage response, signal tra…
evm.TU.Scaf10.955	evm.TU.Scaf10.955	24.924	11.7267	-1.08774	4.54408e-07	9.60783e-06	8.1961e+06	2.12596e+06	-1.94682	0.00176678	0.0172933	SPAC2F3.13c	thioredoxin domain-containing protein plp1-like [Crassostrea gigas]	-	-	-	-	-	-	-
evm.TU.Scaf3.1366	evm.TU.Scaf3.1366	0.566	0.001	-9.14466	0.000559754	0.00470484	2464987	1.31904e+06	-0.902087	0.00180775	0.0175491	GLDC	glycine dehydrogenase (decarboxylating), mitochondrial-like isoform X2 [Crassostrea gigas]	Metabolism;Metabolism;Metabolism;Metabolism	Global and overview maps;Global and overview maps;Amino acid metabolism;Carbohydrate metabolism	ko01100//Metabolic pathways;ko01200//Carbon metabolism;ko00260//Glycine, serine and threonine metabolism;ko00630//Glyoxylate and dicarboxylate metabolism	K00281;K00281;K00281;K00281	GO:0043231//intracellular membrane-bounded organelle	GO:0016642//oxidoreductase activity, acting on the CH-NH2 group of donors, disulfide as acceptor;GO:0043168//anion binding	GO:0006544//glycine metabolic process
evm.TU.Scaf3.932	evm.TU.Scaf3.932	22.466	6.64333	-1.75776	5.52369e-09	1.83136e-07	1.71178e+07	1.18042e+06	-3.85813	0.00183595	0.0177449	tmem11	transmembrane protein 11, mitochondrial-like [Crassostrea gigas]	-	-	-	-	-	-	-
evm.TU.Scaf1.2481	evm.TU.Scaf1.2481	7.18	3.25	-1.14354	0.00052068	0.00443308	1.05912e+07	2.458e+06	-2.10731	0.00190948	0.0182668	Ccdc114	Coiled-coil domain-containing protein 63 [Crassostrea gigas]	-	-	-	-	-	-	-
evm.TU.Scaf1.2326	evm.TU.Scaf1.2326	446.58	85.45	-2.38577	6.10066e-19	1.07453e-16	1.66399e+08	3.3372e+07	-2.31794	0.00196535	0.0186287	Dynll2	dynein light chain 2, cytoplasmic [Crassostrea gigas]	Organismal Systems	Excretory system	ko04962//Vasopressin-regulated water reabsorption	K10418	-	-	GO:0044763//single-organism cellular process
evm.TU.Scaf3.2622	evm.TU.Scaf3.2622	361.682	36.2867	-3.31721	5.43716e-10	2.20244e-08	3.33901e+07	151566	-7.78333	0.00202493	0.01903	Cfap52	WD repeat-containing protein 16-like [Crassostrea gigas]	-	-	-	-	-	-	-
evm.TU.Scaf8.1435	evm.TU.Scaf8.1435	68.542	12.97	-2.40181	4.47446e-08	1.20584e-06	1.66591e+07	803316	-4.3742	0.00209054	0.0194809	--	-	-	-	-	-	-	-	-
evm.TU.Scaf1.834	evm.TU.Scaf1.834	5.066	1.76	-1.52527	1.1133e-06	2.15315e-05	6.76141e+06	260447	-4.69826	0.00212941	0.0198013	EFCAB5	EF-hand calcium-binding domain-containing protein 5-like isoform X1 [Crassostrea gigas]	-	-	-	-	-	-	-
evm.TU.Scaf4.2793	evm.TU.Scaf4.2793	91.192	5.29333	-4.10666	0.000487116	0.00419219	2.57611e+07	1.84058e+06	-3.80696	0.00226267	0.0208213	--	uncharacterized protein LOC105320909 [Crassostrea gigas]	-	-	-	-	-	-	-
evm.TU.Scaf10.919	evm.TU.Scaf10.919	99.404	8.66333	-3.52031	4.76921e-11	2.43106e-09	1.2844e+07	111076	-6.85341	0.00234459	0.0214856	--	putative malate dehydrogenase 1B [Crassostrea gigas]	Metabolism;Metabolism;Metabolism;Metabolism;Metabolism;Metabolism;Organismal Systems	Global and overview maps;Global and overview maps;Carbohydrate metabolism;Amino acid metabolism;Carbohydrate metabolism;Carbohydrate metabolism;Excretory system	ko01100//Metabolic pathways;ko01200//Carbon metabolism;ko00620//Pyruvate metabolism;ko00270//Cysteine and methionine metabolism;ko00630//Glyoxylate and dicarboxylate metabolism;ko00020//Citrate cycle (TCA cycle);ko04964//Proximal tubule bicarbonate reclamation	K00025;K00025;K00025;K00025;K00025;K00025;K00025	-	-	-
evm.TU.Scaf2.1635	evm.TU.Scaf2.1635	221.29	82.52	-1.42312	5.18597e-08	1.3769e-06	1.22431e+08	3.69787e+07	-1.72721	0.00240546	0.021852	--	uncharacterized protein LOC105325168 [Crassostrea gigas]	-	-	-	-	-	-	-
evm.TU.Scaf6.1519	evm.TU.Scaf6.1519	4.896	2.28333	-1.10046	0.000138799	0.00145953	3.54759e+06	821536	-2.11044	0.00258459	0.0232983	timm10b	mitochondrial import inner membrane translocase subunit Tim10 B-like [Crassostrea gigas]	-	-	-	-	-	-	-
evm.TU.Scaf1.997	evm.TU.Scaf1.997	4.664	0.44	-3.40599	3.62385e-09	1.23896e-07	1.17001e+07	2.57142e+06	-2.18588	0.00299436	0.0258828	OPA1	dynamin-like 120 kDa protein, mitochondrial isoform X3 [Crassostrea gigas]	-	-	-	-	-	-	-
evm.TU.Scaf6.1258	evm.TU.Scaf6.1258	54.458	25.2033	-1.11153	2.94647e-05	0.000389316	3.75991e+06	1.22852e+06	-1.61378	0.00306211	0.0263652	Smarca5	SWI/SNF-related matrix-associated actin-dependent regulator of chromatin subfamily A member 5-like isoform X1 [Crassostrea gigas]	-	-	-	-	GO:0031010//ISWI-type complex	GO:0003676//nucleic acid binding;GO:0003682//chromatin binding;GO:0017111//nucleoside-triphosphatase activity;GO:0032550//purine ribonucleoside binding	GO:0006338//chromatin remodeling;GO:0009888//tissue development
evm.TU.Scaf1.1175	evm.TU.Scaf1.1175	12.606	5.24333	-1.26555	7.14747e-05	0.000827033	3317003	1.01318e+06	-1.71098	0.00329582	0.0278652	kmt5a	N-lysine methyltransferase SETD8-like [Crassostrea gigas]	Metabolism	Amino acid metabolism	ko00310//Lysine degradation	K11428	-	GO:0016279//protein-lysine N-methyltransferase activity	GO:0010467//gene expression;GO:0016571//histone methylation;GO:0034645//cellular macromolecule biosynthetic process
evm.TU.Scaf5.1201	evm.TU.Scaf5.1201	28.556	1.40333	-4.34686	1.8703e-08	5.48241e-07	1.06635e+07	2.04959e+06	-2.37927	0.00347255	0.0288313	CCDC173	coiled-coil domain-containing protein 173-like [Crassostrea gigas]	-	-	-	-	-	-	-
evm.TU.Scaf4.2659	evm.TU.Scaf4.2659	142.46	6.43	-4.46959	6.01909e-06	9.65354e-05	1.24863e+07	979224	-3.67256	0.00365007	0.0298823	AK7	adenylate kinase 7-like [Crassostrea gigas]	Metabolism;Metabolism;Metabolism	Global and overview maps;Nucleotide metabolism;Metabolism of cofactors and vitamins	ko01100//Metabolic pathways;ko00230//Purine metabolism;ko00730//Thiamine metabolism	K00939;K00939;K00939	-	-	GO:0044237//cellular metabolic process
evm.TU.Scaf10.596	evm.TU.Scaf10.596	21.1	8.99333	-1.23032	4.83016e-11	2.45579e-09	1.07823e+06	186727	-2.52966	0.0037422	0.0304968	LIN9	protein lin-9 homolog isoform X1 [Crassostrea gigas]	-	-	-	-	GO:0031981//nuclear lumen	GO:0005488//binding	GO:0044772//mitotic cell cycle phase transition
evm.TU.Scaf1.6	evm.TU.Scaf1.6	48.382	14.0067	-1.78836	3.51614e-09	1.20631e-07	5.23243e+06	295450	-4.14649	0.00432799	0.0337751	Sec14l2	SEC14-like protein 2 [Crassostrea gigas]	-	-	-	-	GO:0031988//membrane-bounded vesicle;GO:0044444//cytoplasmic part	GO:0016740//transferase activity;GO:0030234//enzyme regulator activity	GO:0010467//gene expression;GO:0010893//positive regulation of steroid biosynthetic process;GO:0034645//cellular macromolecule biosynthetic process
evm.TU.Scaf7.1123	evm.TU.Scaf7.1123	239.214	19.93	-3.58529	8.54894e-07	1.70091e-05	2.31903e+07	2.51068e+06	-3.20737	0.00455343	0.0350392	Dnajb13	dnaJ homolog subfamily B member 13-like [Crassostrea gigas]	-	-	-	-	-	GO:0005515//protein binding	-
evm.TU.Scaf10.505	evm.TU.Scaf10.505	58.436	3.69333	-3.98386	9.03004e-08	2.25774e-06	2.1415e+07	1.75126e+06	-3.61216	0.00471518	0.0360952	Rsph14	rhabdoid tumor deletion region protein 1-like [Crassostrea gigas]	-	-	-	-	-	-	GO:0006810//transport
evm.TU.Scaf7.1597	evm.TU.Scaf7.1597	2.77	0.316667	-3.12885	0.000412486	0.00364076	1.63306e+07	2.9909e+06	-2.44893	0.00485843	0.0366761	RSPH3	radial spoke head protein 3 homolog B-like [Crassostrea gigas]	-	-	-	-	-	-	-
evm.TU.Scaf3.1654	evm.TU.Scaf3.1654	93.83	35.8733	-1.38714	6.31569e-06	0.000100638	2.3509e+07	2.862e+06	-3.03812	0.00494726	0.0371634	--	uncharacterized protein LOC105317369 [Crassostrea gigas]	-	-	-	-	-	-	-
evm.TU.Scaf7.1092	evm.TU.Scaf7.1092	40.176	9.85	-2.02814	8.53367e-16	1.00205e-13	2.60954e+07	6.85046e+06	-1.92952	0.00530144	0.0394217	Dynlt1	dynein light chain Tctex-type 1 [Crassostrea gigas]	-	-	-	-	-	GO:0005515//protein binding	GO:0030581//symbiont intracellular protein transport in host
evm.TU.Scaf10.2759	evm.TU.Scaf10.2759	21.196	7.13333	-1.57114	2.51001e-06	4.41311e-05	6945108	3.26761e+06	-1.08776	0.00539235	0.0398295	Txndc5	thioredoxin domain-containing protein 5-like [Crassostrea gigas]	Genetic Information Processing	Folding, sorting and degradation	ko04141//Protein processing in endoplasmic reticulum	K13984	-	-	-
evm.TU.Scaf7.997	evm.TU.Scaf7.997	326.852	46.3333	-2.81852	1.55231e-08	4.61181e-07	2.55845e+06	371084	-2.78545	0.0056123	0.0410423	KPNA2	importin subunit alpha-5-like [Crassostrea gigas]	-	-	-	-	-	GO:0005488//binding	GO:0006606//protein import into nucleus
evm.TU.Scaf3.731	evm.TU.Scaf3.731	28.77	13.8833	-1.05121	1.32196e-06	2.50271e-05	6.06804e+06	2.52495e+06	-1.26498	0.00574388	0.0416596	USP14	ubiquitin carboxyl-terminal hydrolase 14-like [Crassostrea gigas]	-	-	-	-	-	-	-
evm.TU.Scaf9.209	evm.TU.Scaf9.209	159.544	68.47	-1.22041	3.17708e-11	1.6939e-09	2.31013e+07	9.57601e+06	-1.27048	0.00586274	0.0419704	PRKAR2B	-	-	-	-	-	GO:0044424//intracellular part	GO:0019887//protein kinase regulator activity	GO:0001932//regulation of protein phosphorylation
evm.TU.Scaf2.987	evm.TU.Scaf2.987	39.23	8.02	-2.29028	5.75779e-14	4.89634e-12	7.82951e+06	110323	-6.14911	0.00596322	0.0424147	C20orf194	uncharacterized protein C20orf194-like isoform X2 [Crassostrea gigas]	-	-	-	-	-	-	-
evm.TU.Scaf1.2714	evm.TU.Scaf1.2714	65.306	16.32	-2.00057	2.62156e-15	2.8913e-13	1.29679e+07	1.14552e+06	-3.50088	0.0059944	0.0424996	--	WD repeat-containing protein 5-like [Crassostrea gigas]	-	-	-	-	-	-	-
evm.TU.Scaf5.239	evm.TU.Scaf5.239	39.964	3.87	-3.3683	1.65171e-10	7.43912e-09	1.07533e+07	927520	-3.53526	0.00656654	0.0450218	efcab1	EF-hand calcium-binding domain-containing protein 1-like [Crassostrea gigas]	Cellular Processes	Transport and catabolism	ko04146//Peroxisome	K13338	-	GO:0043169//cation binding	-
evm.TU.Scaf3.1958	evm.TU.Scaf3.1958	78.734	9.66	-3.02689	6.33038e-24	2.65701e-21	3.90197e+06	2.17324e+06	-0.844355	0.00686129	0.0463399	--	uncharacterized protein LOC105319806 [Crassostrea gigas]	-	-	-	-	-	-	-
evm.TU.Scaf2.773	evm.TU.Scaf2.773	45.052	9.59667	-2.23099	3.69109e-08	1.01271e-06	8.05436e+06	1.05385e+06	-2.9341	0.00744816	0.0491756	Fank1	fibronectin type 3 and ankyrin repeat domains 1 protein-like isoform X3 [Crassostrea gigas]	-	-	-	-	-	-	-
evm.TU.Scaf10.1558	evm.TU.Scaf10.1558	13.668	4.02667	-1.76314	0.00795951	0.0392249	4.84842e+06	1.6465e+06	-1.55812	0.00747222	0.0492609	STK38L	serine/threonine-protein kinase 38-like isoform X3 [Crassostrea gigas]	-	-	-	-	-	GO:0004674//protein serine/threonine kinase activity;GO:0032550//purine ribonucleoside binding	GO:0006464//cellular protein modification process;GO:0006796//phosphate-containing compound metabolic process
